# Supplementary material for: Lithium systematics in global arc magmas and the importance of crustal thickening for lithium enrichment
Source: Nat Commun. 2020 Oct 20;11:5313. doi: 10.1038/s41467-020-19106-z (PMC7575555; doi:10.1038/s41467-020-19106-z)
Supplement: Supplementary file 4 — Supplementary Data 1 [file 41467_2020_19106_MOESM4_ESM.xlsx]

## Sheet: Table 1 - lithium reserves
Table 1 - lithium resources and reserves in 2019
Country	Type	Name	Latitude	Longitude	Elevation (m)	Resources (ktons Li)	Reserves ((ktons Li)	Status	Company	Comments	Reference
Afganistan	Hard Rock (pegmatite)	Nuristan pegmatites	35.8705	70.605	4908			Occurrence	None	Scoping studies only	Minerals in Afganistan, mom.gov.af, Peters, et al., 2007; Peters et al., 2011
Afganistan	Continental brine	None	37.3311	65.7904	256			Occurrence	None	Scoping studies only	US Dept. of Defense TFBSP Reports 2009-10
Argentina	Continental brine	Fenix	-25.4879	-67.1054	3981		225.6	Producing	FMC Lithium Corp.	Salar del Hombre Muerto, producing since 1997	livent.com; argentina.gob.ar/presentacion_litio_20-12-17
Argentina	Continental brine	Rincon	-24.0173	-67.0388	3729	1600	219.4	Producing	Rincon Ltd	Salar del Rincon, commercial-scale demo plant, 2022 full prod	rinconltd.com
Argentina	Continental brine	Olaroz	-23.4145	-66.7314	3899.8	1200	180.5	Producing	Sales de Jujuy, S.A.	producing since 2014, 15% of resources to be produced over 40 yrs	salesdejujuy.com; orocobre.com
Argentina	Continental brine	Cauchari-Olaroz	-24.6978	-67.7141	3470.7	1700	281	Project	Lithium Americas/Ganfeng	production 2020	lithiumamericas.com
Argentina	Continental brine	Sal de Vida	-25.3326	-67.1717	3968	1350	214	Project	Galaxy Resources Ltd	Salar del Hombre Muerto	gxy.com
Argentina	Continental brine	Pastos Grande	-24.5703	-66.7033	3776.9	564		Project	Millenium Lithium	advanced exploration, 2 years to production?	milleniumlithium.com; argentina.gob.ar/presentacion_litio_20-12-17
Argentina	Continental brine	Salar de los Angeles	-25.2448	-66.7698	4027	526.4		Project	Lithium-X Energy	early exploration	lithium-x.com
Argentina	Continental brine	Rio Grande Sur	-25.2678	-68.0987	3710	413.6		Project	Portofino Resources, Inc.	initial exploration	pioneerresources.com
Argentina	Continental brine	Tres Quebradas	-27.4754	-68.6661	4091.1	376		Project	Neo Lithium	initial exploration	neolithium.ca: argentina.gob.ar/presentacion_litio_20-12-17
Argentina	Continental brine	Mariane I, II, III	-24.86	-68.2863	3786.7	357.2		Project	Internation Lithium JV	early exploration	argentina.gob.ar/presentacion_litio_20-12-17
Argentina	Continental brine	Salar de Centenario-Ratones	-24.8461	-66.7175	3812.6	169.2		Project	Eramet	advanced exploration	argentina.gob.ar/presentacion_litio_20-12-17
Argentina	Continental brine	Cuachari	-23.6824	-66.7258	3905	88.4		Project	Advantage Lithium Corp.	advanced exploration	argentina.gob.ar/presentacion_litio_20-12-17
Argentina	Continental brine	Cangrejillos	-23.628	-65.895	3410.4	44.9		Project	Orocobre Ltd	intermediate exploration	argentina.gob.ar/presentacion_litio_20-12-17
Argentina	Continental brine	Salinas Grande	-23.5949	-65.8822	3409.4	44.9		Project	Orocobre Ltd	intermediate exploration	argentina.gob.ar/presentacion_litio_20-12-17
Argentina	Continental brine	Gallego Project	-25.3557	-67.2056	3967.8	17.1		Project	Everlight Resoureces	early exploration	argentina.gob.ar/presentacion_litio_20-12-17
Argentina	Continental brine	Rincon Lithium	-24.9208	-67.6686	3470.7	13		Project	PepinNini Minerals Ltd.	intermediate exploration	pepinnini.com.au
Argentina	Continental brine	Salar del Rincon	-24.5398	-67.5821	3471.8			Project	Argosy Mineral Ltd.	pilot plant operational 2018	argosyminerals.com.au
Argentina	Continental brine	Centenario	-24.8575	-66.7226	3814			Acreage	Lithium Power International	early exploration	lithiumpowerinternational.com
Argentina	Continental brine	Antofalla	-25.6613	-67.6568	3326.4			Acreage	Advantage Lithium Corp.	early exploration	advantagelithium.com
Argentina	Continental brine	Guayatayoc	-23.7265	-66.1037	3410			Acreage	Advantage Lithium Corp.	early exploration	advantagelithium.com
Argentina	Continental brine	Gaudelquiver	-25.0448	-68.195	3664.3			Acreage	Cascadero Copper Corp.	early exploration	cascadero.com
Argentina	Continental brine	Salar de Arizaro 2	-24.5353	-67.5669	3471.6			Acreage	Lithium-X Energy	very early exploration	lithium-x.com
Argentina	Continental brine	Hombre Muerto Norte	-25.241	-67.0097	3971			Acreage	NRG Metals	early exploration	nrgmetalsinc.com
Argentina	Continental brine	Salar Escondido	-26.4096	-67.4857	3016.7			Acreage	NRG Metals	early exploration	nrgmetalsinc.com
Argentina	Continental brine	Incahuasi	-24.7646	-67.7619	3470.9			Acreage	Advantage Lithium Corp.	early exploration	advantagelithium.com
Argentina	Continental brine	Salar de Pozuelos	-24.214	-66.8244	4408.1			Acreage	LSC Lithium Corp.	intermediate exploration	argentina.gob.ar/presentacion_litio_20-12-17
Argentina	Continental brine	Terra Cotta	-24.4293	-66.9907	3661.1			Acreage	Pure Energy Minerals	initial exploration	pureenergyminerals.com
Argentina	Continental brine	Catamarca II	-27.6844	-68.3998	4220.2			Acreage	Portofino Resources, Inc.	initial exploration	pioneerresources.com
Argentina	Continental brine	Yergo	-25.0567	-67.6548	3473			Acreage	Ultra Lithium Inc.	initial exploration, loc approx	ultralithium.com
Argentina	Continental brine	Catamarca II	-25.3125	-67.9685	4029.2			Acreage	Portofino Resources, Inc.	initial exploration, loc approx	pioneerresources.com
Argentina	Continental brine	Hombre Muerto	-25.3594	-67.2178	3968.3			Acreage	Portofino Resources, Inc.	initial exploration	pioneerresources.com
Argentina	Continental brine	La Borita	-25.5685	-67.2816	3988			Acreage	Ultra Lithium Inc.	initial exploration, loc approx	ultralithium.com
Argentina	Continental brine	Amelia	-25.4599	-67.5163	3330			Acreage	Ultra Lithium Inc.	initial exploration, loc approx	ultralithium.com
Argentina	Hard Rock (pegmatite)	EL Quemado	-24.7077	-66.6227	3868			Acreage	Centenera Mining Corp	early exploration, loc approx	centeneramining.com
Argentina	Hard Rock (pegmatite)	Viliisman/Ancasti	-28.8482	-65.5439	1087.5			Acreage	Latin Resources Ltd	old mining area claims, loc approx	latinresourcec.com
Argentina	Hard Rock (pegmatite)	Mina Las Tapias	-31.9416	-65.0876	730.8			Acreage	Pampa Litio SA	old mine, loc approx	Darkhorseresources.com.au
Australia	Hard Rock (pegmatite)	Greenbushes Mine	-33.8617	116.063	332.5	14.3	1600	Producing	Talsion Lithium	"World's biggest lithium mine", over 25 yrs production, 50% spodumene	lithiummine.com, talisonlithium.com, ga.gov.au
Australia	Hard Rock (pegmatite)	Atura Pilgangoora Mine	-21.0666	118.918	207	237.6	200.5	Producing	Altura Mining	Ist production 2018, adjacent to Pilbara Minerals Mine	alturamining.com
Australia	Hard Rock (pegmatite)	Bald Hill Mine	-31.5112	122.182	297.3	123	52.4	Producing	Tawana	first production March 2018	tawana.com.au; mining-technology.com
Australia	Hard Rock (pegmatite)	Mt. Marion Mine	-31.0806	121.431	297	49.5	45	Producing	Ganfeng/Mineral Resources	first production 2017, '2nd largest hi-grade concentrate reserves in world'	neometals.com.au; mining-technology.com; gangfenglithium.com
Australia	Hard Rock (pegmatite)	Pilgangoora Mine	-21.0666	118.918	170.1	179.3	40	Producing	Pilbara Minerals	June 2018 ist production	pilbaraminerals.com.au
Australia	Hard Rock (pegmatite)	Mt. Cattlin Mine	-33.5647	120.041	226.1	64.8	37.4	Producing	Galaxy Resources	first production March 2016	gxy.com; mindat.org/loc-109658; asx.com.au
Australia	Hard Rock (pegmatite)	Mt. Holland (Earl Grey)	-32.1094	119.509	455.1	1320		Project	Kidman Resources	loc. approx.	kidmanresources.com.au
Australia	Hard Rock (pegmatite)	Finniss	-12.7007	130.855	31	13.9		Acreage	Core Lithium Corp	Byno pegmatites, v. early exploration	corelithium.com.au; geoscience.nt.gov.com
Australia	Hard Rock (pegmatite)	Raventhorpe (Cocanarup Pemagites)	-33.615	119.923	200			Project	Lithium Australia	loc. approx.	lithium-au.com
Australia	Hard Rock (pegmatite)	Coolgardie/Lepidolite Hill	-31.0285	121.136	396.4			Project	Lithium Australia	old mine tailings, Coolgardie Rare Earth Metais Venture (CRMV)	lithium-au.com
Australia	Hard Rock (pegmatite)	Spargoville (Lefroy)	-31.6268	121.134	412			Acreage	Maximus Resources	Yilgarn lithium province, loc. approx.	maximusresources.com
Australia	Hard Rock (pegmatite)	Mt. Edwards	-31.4271	121.53	342.6			Acreage	Neometals	brownfield exploratin, nickel project	neometals.com.au
Australia	Hard Rock (pegmatite)	Widgiemooltha	-31.5096	121.574	344.3			Acreage	Mincor Resources NL	small pegmatite, little info available	mincor.com.au
Australia	Hard Rock (pegmatite)	Pioneer Dome	-32.1872	121.861	261			Acreage	Pioneer Resources	Li/Cs project, petolite/lepidolite	pioneerresources.com.au
Australia	Hard Rock (pegmatite)	Manidi Lithium	-28.9445	118.688	525.5			Acreage	Metals Australia Ltd.	lepidolite, little information	metalsaustralia.com.au
Australia	Hard Rock (pegmatite)	Forrestania	-32.4743	119.675	402.5			Acreage	Marindi Metals	loc. approx.	marindi.com.au
Australia	Hard Rock (pegmatite)	Greenbushes B	-33.896	116.087	272.6			Acreage	Lithium Australia	early exploration, loc approx	lithium-au.com
Australia	Hard Rock (pegmatite)	Stnifer	-33.8298	115.99	234.8			Acreage	Lithium Australia	early exploration, loc approx	lithium-au.com
Australia	Hard Rock (pegmatite)	Gascoyne	-24.7041	116.302	304.2			Acreage	Lithium Australia	early exploration, loc approx	lithium-au.com
Australia	Hard Rock (pegmatite)	Colalark	-27.0732	118.763	466.1			Acreage	Lithium Australia	early exploration, loc approx	lithium-au.com
Australia	Hard Rock (pegmatite)	Edah	-28.185	117.247	391			Acreage	Lithium Australia	early exploration, loc approx	lithium-au.com
Australia	Hard Rock (pegmatite)	Cape York	-14.1394	142.939	212.4			Acreage	Lithium Australia	early exploration, loc approx	lithium-au.com
Australia	Hard Rock (pegmatite)	Kangaroo Island	-35.975	137.113	58.1			Acreage	Lithium Australia	early exploration, loc approx	lithium-au.com
Australia	Hard Rock (pegmatite)	Seabrook	-30.8814	119.605	406.5			Acreage	Lithium Australia	very early exploration, loc approx	lithium-au.com
Australia	Hard Rock (pegmatite)	Bynoe	-12.7681	130.737	17.6			Acreage	Lithium Australia	Litchfield pegmaties, early exploration	lithium-au.com
Australia	Clay (lake beds)	Bogadi	-25.7896	115.842	283.9			Concept	Pioneer Resources	conceptual at this stage	pioneerresources.com.au
Austria	Hard Rock (pegmatite)	Wolfsberg	46.8453	15.2841	363.3	24.6	10	Project	European Lithium	underground, resource update 2019, production late 2021?	europeanlithium.com; mining-technology.com; Kavanagh et al., 2018
Bolivia	Continental brine	Uyuni/Planta Llipi (demo)	-20.557	-67.3821	3657.3	9000		Producing (demo)	Yacimientos de Lithio Bolivianos/	YPF demo plant, minor prod of LiCO3, major production 2021, *USGS resource est 2018 (total salar)	aci-systems.de; lithium.today; lithiummine.com/lithium-mining-in-bolivia
Bolivia	Continental brine	Coipasa	-19.4817	-68.2207	3666.2			Project ?	YLB/Xinjiang TBEA Group (China)	51/49% JV between Bolivian and Chinese companies	roskill.com (2/8/19)
Bolivia	Continental brine	Pastos	-21.6311	-67.8125	4445			Project ?	YLB/Xinjiang TBEA Group (China)	51/49% JV between Bolivian and Chinese companies	roskill.com (2/8/19)
Brazil	Hard Rock (pegmatite)	Mibra	-21.0903	-44.5933	918.4	119.9		Producing	AMG Lithium	reactivation of old mine, measured/indicated/inferred resources	amglithium.com
Brazil	Hard Rock (pegmatite)	Aracual	-16.872	-42.0826	300.8			Producing	Compania Brasileira de Litios	produces low-grade lithium for domestic market, underground mine, loc. Approx.	lithium.today
Brazil	Hard Rock (pegmatite)	Itinga MC	-16.6194	-41.7783	271			Producing	Compania Brasileira de Lithios	low-grade lithium, undergound mine, loc.approx.	lithium.today
Brazil	Hard Rock (pegmatite)	Grota do Cirilo	-16.5126	-41.5774	409.1	320		Project	Sigma Lithium Resources	2020 production?, 'World's 3rd largest lithium deposit', loc. approx. 2019 resources	sigmalithiumresources.com
Brazil	Hard Rock (pegmatite)	Vale do Jequitinhonha	-16.6543	-44.0022	819.4			Project	Companhia de Pesquisa de Recursos Minerias (CPRM)	loc. approx.	lithium.today
Canada	Hard Rock (pegmatite)	Whabouchi mine	51.6719	-76.0014	280.3	258.2	240.4	Project	Nemaska Lithium Inc.	production 2020, take-or-pay contracts in Korea	nemaskalithium.com
Canada	Hard Rock (pegmatite)	Rose	51.9994	-76.0506	272.7	1.1	105.7	Project	Critical Elements Corp.	exploration, 3Q 2020 prod?, resources and reserves reversed?	cecorp.ca
Canada	Hard Rock (pegmatite)	Authier lithium	48.6481	-78.5408	331.5	97.9	67.4	Project	Sayona Mining	2Q 2020 production, largest pegmatite project in NA	sayonamining.com.au; mining-technology.com/porjects/authier
Canada	Hard Rock (pegmatite)	Georgia Lake Lithium	49.3109	-87.8837	509.3	670		Project ?	Rock Tech Lithium Inc.	Early exploration, loc approx	rocktechlithium.com
Canada	Hard Rock (pegmatite)	James Bay	52.1801	-76.358	251.1	261.8		Project	Galaxy Resources Ltd.	Eastmain Greenstone belt	gxy.com
Canada	Hard Rock (pegmatite)	PAK project	52.5845	93.3759	1374.8	88		Project	Frontier Lithium	low iron content	frontierresources.com
Canada	Hard Rock (pegmatite)	Separation Rapids	49.9577	-92.9931	391.4	59.1		Project	Avalon Advanced Materials Inc.	loc approx	avalonadvancedmaterials.com; lepidico.ocm
Canada	Hard Rock (pegmatite)	Irgon Mine	50.5221	-95.4514	331.4	8.4		Project	QMC Minerals	reactivation of old mine	qmcminerals.com
Canada	Hard Rock (pegmatite)	Tanco Mine	50.4333	-95.45	321.5			Project	Tantalum Mining Corp Canada	Tantalum/ cesium mine, produced spod concentrate for cermanics 1986 - ?	miningdataonline.com
Canada	Hard Rock (pegmatite)	Quebec lithium mine	48.4245	-77.9985	328.2			Project	RB Resources (Jilin Jein)	old mine, closed in 1966 Abitibi greenstone belt
Canada	Hard Rock (pegmatite)	Tanco Mine	50.4333	-95.45	321			Project ?	Tantalum Mining Corp Canada	tantalum/ cesium mine, has produced spod. Concentrate for cermanics since 1986	miningdataonline.com
Canada	Hard Rock (pegmatite)	Pontax	52.2398	-77.5153	148			Acreage	Stia Lithium	Early exploration, loc approx	strialithium.com
Canada	Hard Rock (pegmatite)	Lac la Motte Lithium	48.3512	-78.0649	310			Acreage	Metals Australia Ltd.	longer term	metalsaustralia.com.au
Canada	Hard Rock (pegmatite)	Lac la Corne	48.4385	-77.9725	349.9			Acreage	Metals Australia Ltd.	longer term	metalsaustralia.com.au
Canada	Hard Rock (pegmatite)	LuCourciere-Darveau	47.9795	-78.2208	372.8			Acreage	Metals Australia Ltd.	longer term	metalsaustralia.com.au
Canada	Hard Rock (pegmatite)	Tansim	47.7289	-78.2868	325.3			Acreage	Sayona Mining	longer term	sayonamining.com.au
Canada	Hard Rock (pegmatite)	Mavis-Fairservice	49.8328	-92.6445	448.2			Acreage	Pioneer Resources (51%)	exploration stage, loc. approx.	internationallithium.com
Canada	Hard Rock (pegmatite)	Core Lithium Project	52.1039	-76.3844	252.3			Acreage	Core Lithium Corp	early exploration, loc approx	corelithium.com
Canada	Hard Rock (pegmatite)	Forgan	49.04	-88.3984	380.3			Acreage	International Lithium	exploration stage, loc. approx.	internationallithium.com
Canada	Hard Rock (pegmatite)	Raleigh	49.4017	-91.9333	477.9			Acreage	International Lithium	exploration stage, loc. approx.	Internationallithium.com
Canada	Hard Rock (pegmatite)	Lithium One	50.3609	-95.3768	306.2			Acreage	New Age Metals/Azincourt Energy	exploration stage, loc. approx.	newagemetals.com
Canada	Hard Rock (pegmatite)	Lithium Two	50.6173	-95.4451	303.4			Acreage	New Age Metals/Azincourt Energy	exploration stage, loc. approx.	newagemetals.com
Canada	Hard Rock (pegmatite)	Lithman West	50.4247	-95.5007	320.7			Acreage	New Age Metals/Azincourt Energy	exploration stage, loc. approx.	newagemetals.com
Canada	Hard Rock (pegmatite)	Lithman East	50.4512	-95.3416	304.4			Acreage	New Age Metals/Azincourt Energy	exploration stage, loc. approx.	newagemetals.com
Canada	Hard Rock (pegmatite)	Lithman North	50.4832	-95.2496	321.3			Acreage	New Age Metals/Azincourt Energy	exploration stage, loc. approx.	newagemetals.com
Canada	Hard Rock (pegmatite)	Little Nahanni	61.0405	-126.985	1305.6			Acreage	Equitorial Exploration	early exploration	equitorialexploration.com
Canada	Hard Rock (pegmatite)	Case Lake	49.0814	-79.7784	336			Acreage	Power Metals Corp.	early exploration, loc approx	powermetalscorp.com
Canada	Hard Rock (pegmatite)	Hidden Lake	49.8024	-86.5079	327.5			Acreage	92 Resources	early exploration, loc approx	92resources.com
Canada	Hard Rock (pegmatite)	Forgan Lake	49.2528	-88.1136	441.8			Acreage	Ultra Litium Inc	early exploration, loc approx	ultralithium.com
Canada	Hard Rock (pegmatite)	Georgia Lake	49.3312	-87.899	450.2			Acreage	Ultra Litium Inc	early exploration	ultralithium.com
Canada	Oilfield Brine	Alberta Lithium Brine	54.3525	-116.839	901.4			Concept	Power Metals Corp.	concept, loc approx, carbonates	powermetalscorp.com
Canada	Oilfield Brine	Drumheller Brine	51.4917	-112.709	777.7			Concept	Power Metals Corp.	concept, loc approx, carbonates	powermetalscorp.com
Canada	Oilfield Brine	Peace River Lithium Brine	55.8331	-118.814	593			Concept	Power Metals Corp.	concept, loc approx, carbonates	powermetalscorp.com
Canada	Oilfield Brine	Alberta Brine	52.3146	-115.003	1044.9	1300		Concept	e3 Metals Corp	concept, loc approx, carbonates	e3metalscorp.com
Canada	Oilfield Brine	Sturgeon Lake	54.3705	-116.798	834.5			Concept	MGX Minerals	concept, loc approx, carbonates	mgxmineralscom
Canada	Oilfield Brine	Fox Crrek	54.3233	-116.776	943.9			Concept	Empire Metals Corp.	concept, loc approx, commerciality not shown	empiremetalscorp.com
Canada	Oilfield Brine	Beaverhill Lake	53.4325	-112.63	669			Concept	Empire Metals Corp.	concept, loc approx, commeriality not shown	empiremetalscorp.com
Chile	Continental brine	Salar de Atacama (A)	-23.5512	-68.3813	2302		8130	Producing	SQM	44 sq km evaporation ponds	sqm.com
Chile	Continental brine	Salar de Atacama (B)	-23.6459	-68.324	2304.2			Producing	Albemarle	6 km from SQM production	Albemarle.com
Chile	Continental brine	Maricunga	-26.9292	-69.0833	3753	3935	139.5	Project	Lithium Power International	construction in 2 years? "Highest grade undev salar in Americas"	lithiumpowerinternational.com; bearinglithium.com
Chile	Continental brine	Salar de Talar	-24.0153	-67.7201	3934			Project	Lithium Chile	resource est 2019, Mg/Li 4.5	lithiumchile.com
Chile	Continental brine	Salar de Ollaague	-21.2103	-68.2726	3703.2			Project	Lithium Chile	Mg/LI 7.1	lithiumchile.com
Chile	Continental brine	Salar de Atacama	-23.3378	-68.1661	2302.8			Project	Lithium Chile	resource est 2019, Mg/Li 2.6	lithiumchile.com
Chile	Continental brine	Salar de Cooipasa	-19.3366	-68.5369	3677.1			Project	Lithium Chile	resource est 2019, Mg/Li 3.9	lithiumchile.com
Chile	Continental brine	Salar de Turi	-22.4015	-68.7517	2493			Acreage	Lithium Chile	early days	lithiumchile.com
Chile	Continental brine	Salar de Helados	-23.1031	-67.1464	4298			Acreage	Lithium Chile	early days	lithiumchile.com
Chile	Continental brine	Pintadas	-20.3599	-69.7119	1009.5			Acreage	Lithium Chile	early days	lithiumchile.com
Chile	Continental brine	Llamara	-21.352	-69.5819	857.4			Acreage	Lithium Chile	early days	lithiumchile.com
Chile	Continental brine	Atacama	-23.3525	-68.2119	2302.7			Acreage	Wealth Minerals	option agreements, source of lithium El Tatio geyser field to north	wealthminerals.com
Chile	Continental brine	Laguna Verde	-26.8585	-68.4839	4334.8			Acreage	Wealth Minerals	longer term	wealthminerals.com
Chile	Continental brine	Trinity	-23.132	-67.4092	4221.1			Acreage	Wealth Minerals	longer term	wealthminerals.com
Chile	Continental brine	Incahuasi	-24.0982	-67.6089	3791.9			Acreage	Surge Exploration	very early exploration, loc approx	surgeexploration.com
China	Hard Rock (pegmatite)	Yichun Mine	27.5833	114.417	423.9		510.4	Producing		sheet-like topaz-lepidolite granite	mindat.org, reuters.com (11/22/2010)
China	Continental brine	W. Taijnar	37.6288	93.4827	2689.6		502	Producing	Qinghai CITIC Guoan Tech Dve Co Ltd		guoan.citic.com
China	Hard Rock (pegmatite)	Jiajika Mine	30.3333	101.317	4387		480	Producing	Ronda Lithium Co.	Kangding pegmatite field	aboutlithium.blogspot.com
China (Tibet)	Continental brine	Zhabuye	31.3507	83.9626	4427		288	Producing	BYD/Tibet Shingate Zhabayu High Tech Co	reserves thought to be overstates, home of mineral Zabuyelite - Li2CO3	tianqilithium.com; lithiummine.com
China	Hard Rock (pegmatite)	Cuola Mine	30.3333	101.317	4391		103.7	Producing	Tianqi Lithium	part of Jaijika mine	tianqilithium.com; feia-forum-americas.org
China	Hard Rock (pegmatite)	Maerkang Spodumene	31.8476	102.25	3922.5			Producing	Zhonghe
China	Continental brine	Qarhan Playa	36.8012	95.3032	2683.7			Producing	Qinghai CITIC Guoan Tech Dve Co Ltd		guoan.citic.com
China	Continental brine	Gasi Kule Lake	38.0689	90.9914	2856.8			Producing
China	Continental brine	?	36.5533	91.4119	4757			Producing
China	Continental brine	Taijnar	37.4126	94.0027	2686			Producing
China	Hard Rock (pegmatite)	Heyuan Lithui	26.5601	114.388	263.6			Project	Gangfeng	committed project, loc approx	lithium.today
China	Hard Rock (pegmatite)	Aba	31.8981	102.208	3029.4			Project ?		large discovery', little info, loc approx
Congo (Dem Rep)	Hard Rock (pegmatite)	Manono	-7.28342	27.4453	618.1	19674		Project	AVZ Minerals Ltd.	"world's largest hardrock lithium project" maiden resource est.	avzminerals.com.au; globalminingreview.com
Czech Republic	Hard Rock (intrusive)	Cinovec	50.729	13.7325	840.5	1400		Project	European Metals	"potential lowest-cost hard-rock lithium producer in world", 'Zinnwaldite"	europeanmet.com
Finland	Hard Rock (pegmatite)	Keliber	60.8455	25.7569	80	53.8133.4	33.4	Project	Keliber Oy	reserves 6/18, prod 2020?, "potential to be largerst deposit in Europe", several pegmatites	keliber.fl
Finland	Hard Rock (pegmatite)	Somero	60.6598	23.5894	110.2			Acreage	Savannah Resources Plc	early exploration, loc approx	savannahresources.com
Finland	Hard Rock (pegmatite)	Erajarvi	61.5745	24.5126	106.1			Acreage	Savannah Resources Plc	early exploration, loc approx	savannahresources.com
Finland	Hard Rock (pegmatite)	Tammela	60.719	24.0149	137.1			Acreage	Avalon Resources Ltd./Nortec Minerals	early exploration, loc approx	northechminerals.com
Germany	Hard Rock (intrusive)	ZinnwaldFalkenhain	50.8099	13.8841	566.6	26.7		Acreage	Bacanora Lithium	early exploration	bacanoralithium.com
Germany	Hard Rock (intrusive)	Sadisdorf	50.761	13.5799	720	52.2		Acreage	Lithium Australia	Griesen, historic tin/tungsten	lithium-au.com, rmresearch.com.au
Ireland	Hard Rock (pegmatite)	Avalonia	52.5924	-6.83993	93			Project	International Lithium Corp.	early exploration, Aclare pegmatites	internationallithiumin.com/ireland/
Ireland	Hard Rock (pegmatite)	Leinster	53.2106	-6.57987	151.2			Acreage	Redzone Resources	early exploration, loc approx	redzoneresources.ca
Mali	Hard Rock (pegmatite)	Bougouni/Goulamina	11.3286	7.99446	667.2	300	25.8	Project	Birimiaan Ltd.	maiden est 6/18, production 2020?	birimian.com
Mali	Hard Rock (pegmatite)	Faraba	11.8968	8.14925	529.3			Acreage	Intermin (India)	acreage, v. early exploration	intermin.net
Mexico	Clay (lake beds)	Sonora	29.3206	-109.131	1102.9	1636		Project	Bacanora Lithium	Oligo/Miocene pyroclastics/sedimentary rocks. 2 clay-rich tuffaceous layers. Polylithionite	bacanoralithium.com: skr consulting, 2015
Mexico	Clay (lake beds)	Electra	29.6629	-109.389	871			Acreage	Lithium Australia Ltd	Oligo/Miocene pyroclastics/sedimentary rocks. Montmorillanite	lithium-au.com
Mexico	Continental brine	Salar de Diablo	31.0953	-115.28	400			Concept	One World Lithium	Potential brine in Baja Ca, loc approx	oneworldlithium.com
Mozambique	Hard Rock (pegmatite)	Mulane	-15.7238	38.1382	433.8			Acreage	Pacific Wildcat Corp	assoc with tantalum mining, early exploration, loc approx	pacificwildcat.com
Mozambique	Hard Rock (pegmatite)	Alto Ligonha	-14.4685	38.1483	426.8			Acreage	Li3 Lithium Consolidated	early exploration/application, loc approx	li3limited.com
Namibia	Hard Rock (pegmatite)	Desert Lion	-22.1879	15.9306	1245.9			Acreage	Desert Lion Energy	three historic mines, project on hold	desertlionenergy.com
Norway	Hard Rock (pegmatite)	Helgeland						Occurrence	None		Kavanagh et al., 2018
Peru	Hard Rock (tuff)	Falchani	-14.0652	-70.8558	5026.1	790		Acreage	Plateau Energy Metals	Early exploration, tuffs with uranium. Loc approx	plateauenergymetals.com
Portugal	Hard Rock (pegmatite)	Felmica mine	40.5809	-7.82349	449.9			Producing	Grupo Mota	largest lithium producer in Europe. High cost	lithium.today
Portugal	Hard Rock (pegmatite)	Alvarroes mine	40.4963	-7.25349	944.9			Producing	Grupo Mota	lepidolite for cermanics/glass, loc approx	lepicio.com
Portugal	Hard Rock (pegmatite)	Mina do Barroso	41.5755	-7.74655	538.6	97		Project	Savannah Resources	development decision 2019	savannahresources.com
Russia	Hard Rock (pegmatite)	Alakhinskoye Mine	50.8813	86.7434	1679.9		1240	Old Mine	?	historic mine, not economic, loc approx	wikipedia.com
Russia	Hard Rock (pegmatite)	Vishnyakovskoe Mine	57.8592	105.812	489.5		200	Old Mine	?	historic mine, not economic, loc approx	wikipedia.com
Russia	Hard Rock (pegmatite)	Zavitinsky Mine	54.0157	107.594	988.8			Old Mine	?	historic mine, not economic, loc approx
Serbia	Lake beds (clay)	Jadar	44.5333	19.3	183	2250		Project	Rio Tinto	lake beds/pyroclastics, jadarite (lithium sodium borosilicate), 2023 production	riotinto.com
Serbia	Lake beds (clay)	Loznica	44.6084	19.2115	109.9			Acreage	Jadar Lithium	lake beds/pyroclastics, jadarite	jadarlithium.com.au
Serbia	Hard Rock (pegmatite)	Arandeelovae	44.413	20.3607	188.3			Acreage	Jadar Lithium	early days, loc approx	jadarlithium.com.au
South Africa	Hard Rock (pegmatite)	Noumas	-29.1282	17.6844	1071.8			Occurrence	none	old excavations	thediggings.com
Spain	Hard Rock (intrusive)	San Jose	39.2624	-6.06234	444.2	2500		Acreage	Plymouth Minerals	early days, loc approx	plymouthminerals.com
Spain	Hard Rock (intrusive)	Alberto	41.0102	-6.37122	759.1			Occurrence	none	occurrence, loc approx
Sweden	Hard Rock (pegmatite)	Spodumenberget	62.9833	17.963	133.8			Acreage	Exore Resources Ltd.	early exploration loc approx	exoreresources.com.au
Sweden	Hard Rock (pegmatite)	Hamrange	61.0875	17.0393	66			Acreage	Exore Resources Ltd.	early exploration loc approx	exoreresources.com.au
Sweden	Hard Rock (pegmatite)	Raggen	62.6339	15.3139	432.4			Acreage	Exore Resources Ltd.	early exploration loc approx	e62.633927 N,
United Kingdom	Geothermal brine	Cornwall	50.3891	-5.05715	39.9			Concept	Cornish Lithium	idea testing, loc approx	conrishlithium.com
United States	Continental brine	Silver Peak Mine NV	37.7518	-117.639	1315			Producing	Albemarle	only producing lithium mine in USA. Producing since '60s, uses 20k acre ft water a year	albemarle.com
United States	Lake beds (clay)	Rhyolite Ridge NV	37.8159	-117.847	1862.8	771		Acreage	ioneer	lake beds, searlesite and clay, loc approx	ioneer.com
United States	Lake beds (clay)	Clayton Valley Li NV	37.7216	-117.549	1344.4	720		Acreage	Cypress Dev. Corp.	montmorillinite clay in lake beds to 120 m	cypressdevelopmentcorp.com
United States	Lake beds (clay)	Thacker Pass NV	41.6961	-118.068	1493.8	583		Acreage	Lithium Americas	lake beds in McDermitt Caldera	lithiumamericas.com
United States	Lake beds (clay)	Zeus	37.8151	-117.492	1300.2	18.2		Acreage	Noram Ventures	early days	normaventures.ccom
United States	Lake beds (clay)	Fort Cady CA	34.7464	-116.425	605.7			Project	AmericanPacific Borate & Lithium Ltd	boric acid project with some lithium	americanpacificborate.com
United States	Geothermal brine	Hell's Kitchen CA	33.1725	-115.625	-70.3			Project	Controlled Thermal Resources	2023, "real-time selective-extractant process"	cthermal.com
United States	Lake beds (clay)	Fish Valley NV	37.8064	-118.022	1444.4			Acreage	American Lithium Corp.	lake sediments/pyroclastics	americanlithiumcorp.com
United States	Lake beds (clay)	Tonopah Lithium NV	38.1547	-117.28	1707.4			Acreage	American Lithium Corp.	Miocene lake sediments/pyroclastics	americanlithiumcorp.com
United States	Continental brine	Clayton Valley NV	37.6919	-117.648	1311.5			Acreage	Pure Energy Minerals	early days	pureenergyminerals.com
United States	Continental brine	Columbus Basin NV	38.0608	-117.924	1377.5			Acreage	Westwater Resources	early days	westwaterresources.net
United States	Continental brine	Railroad Valley NV	38.5399	-115.643	1438.9			Acreage	Westwater Resources	early days	westwaterresources.net
United States	Continental brine	Jackson Wash NV	37.5543	-117.128	1441.6			Acreage	Nevada Sunrise Gold Corp	early days, loc approx	nevadasunrise.ca
United States	Continental brine	Amargosa NV	36.5557	-116.389	739.6			Acreage	Battery Mineral Resources	early days, loc approx	batterymineralresources.com
United States	Lake beds (clay)	Dan/Steve claims	37.8048	-117.5	1301.3			Acreage	Enertopia Corp	, 160 acres, synthetic brine	enertopia.com
United States	Continental brine	Panamint CA	35.7362	-117.11	509.4			Acreage	Battery Mineral Resources	early days, loc approx	batterymineralresources.com
United States	Continental brine	South Big Smokey Valley	37.9803	-117.727	1441.8			Acreage	Ultra Lithium Inc	early days, loc approx	ultralithium.com
United States	Continental brine	Franklin Wells CA	36.4316	-116.466	676.1			Acreage	Battery Mineral Resources	early days, loc approx	batterymineralresources.com
United States	Continental brine	Bristol dry lake CA	34.4818	-115.726	183.4			Acreage	Standard Lithium	early days, loc approx	standardlithium.com
United States	Continental brine	Lithium King	40.8324	-113.79	1285.7			Acreage	Voyageur Minerals Ltd.	early days, loc approx	voyageurminerals.ca
United States	Continental brine	Sal Rica UT	41.0562	-113.901	1290.3			Acreage	Westwater Resources	early days, loc approx	westwaterresources.net
United States	Continental brine	Paradox Basin UT	38.3631	-109.073	2231.5			Acreage	American Potash Corp	early days, loc approx	americanpotashcorp.com
United States	Continental brine	Green Energy Lithium UT	38.5637	-110.126	1520			Acreage	Voltaic Minerals	early days, loc approx	voltaicminerals.com
United States	Oilfield Brine	Petrolithium UT	38.2012	-109.18	2099.1			Acreage	MGX Minerals Inc.	early days, loc approx	mgxminerals.com
United States	Continental brine	Wilcox Lithium AZ	32.1834	-109.821	1260.2			Acreage	Stria Lithium	early days, loc approx	strialithium.com
United States	Hard Rock (pegmatite)	Fortner Boyd AZ	34.0927	-111.55	1201.9			Acreage	Redzone Resoures	early days, loc approx	redzoneresources.ca
United States	Lake beds (clay)	Big Sandy AZ	34.5782	-113.876	806.8			Acreage	Hawkstone Mining	early days, loc approx	hawkstonemining.com.au
United States	Continental brine	Lordsburg Lithium NM	32.2923	-108.916	1263			Acreage	Hawkstone Mining	early days, loc approx	hawkstonemining.com.au
United States	Oilfield Brine	Smackover AR	33.135	-92.7092	70.2			Acreage	Standard Lithium	early days, loc approx	standardlithium.com
United States	Hard Rock (pegmatite)	Piedmont Lithium NC	35.2609	-81.3	258.6			Acreage	Piedmont Lithium	early days, loc approx	piedmontlithium.com
United States	Hard Rock (pegmatite)	King Mountain Mine NC	35.2003	-81.3839	283.9			Inactive mine
United States	Hard Rock (pegmatite)	Hallman-Beam Mine NC	35.2233	-81.3465	258.3			Inactive mine
United States	Continental brine	Rock Springs WY	41.9929	-109.202	2055.6			Occurrence	NA	scoping, loc approx
United States	Geothermal brine	J. Featherstone	33.2045	-115.575	-67.1			Concpet	Energy Source	conceptual studies	energysource.us.com
Zimbabwe	Hard Rock (pegmatite)	Bikita Mine	-19.9632	31.428	1152.4		150	Producing	Bikita Minerals	world's largest petalite deposit, producing for over 60 yrs, Li resource numbers 'end 2018'	bikitaminerals.com; wikipedia.com
Zimbabwe	Hard Rock (pegmatite)	Arcadia litium	-17.7739	31.3211	1376.8	375	162.9	Project	Prospect Resources	JORC compliant resource numbers 3/18	prospectresources.com.au
Zimbabwe	Hard Rock (pegmatite)	Zulu	-20.1753	29.7369	1272.6	99		Project	Premier African Minerals	loc approx	premieraftrcianminerals.com
Zimbabwe	Hard Rock (pegmatite)	Kamativi Mine	-18.3171	27.0449	928.9			Project?	China Beijing Pinchang	Inactive mine, closed in 1994	mindat.org
