# Supplementary material for: Lithium systematics in global arc magmas and the importance of crustal thickening for lithium enrichment
Source: Nat Commun. 2020 Oct 20;11:5313. doi: 10.1038/s41467-020-19106-z (PMC7575555; doi:10.1038/s41467-020-19106-z)
Supplement: Supplementary file 5 — Supplementary Data 2 [file 41467_2020_19106_MOESM5_ESM.xlsx]

## Sheet: Table 2 - Li, Li Y statistics
Table 2 - Li, Li/Y statistics for arc segments
Arc	Li average (primary magma)	2se	Li/Y average (primitive magma)	2se	Li/Y average (evolved magma)	2se	[Dy/Yb]N average (primitive magma)	2se	DM km	stdev	DM Source	Φ/100, km	Φ/100 source
Aleutian	/	/	/	/	0.57	0.11	1.23507	0.0231511	18.9	4.4	Zellmer, 2008	28.4	Central Aleutians, Syracuse et al., 2010
C. America	6.23129	0.558704	0.3	0.02	0.43	0.01	1.34846	0.0496943	28	7	Zellmer, 2008	11	Nicaragua, Syracuse et al., 2010
Cascades	7.08471	0.342973	0.31	0.02	0.61	0.08	1.32095	0.0307832	38	1.9	Zellmer, 2008	1	Central Cascadia, Syracuse et al., 2010
CVZ	/	/	/	/	1.06	0.14	1.52684	0.0331525	65	0.7	Zellmer, 2008	13.4	Peru, Syracuse et al., 2010
Honshu	5.9125	0.531711	0.28	0.01	0.45	0.05	1.23588	0.0323224	30.2	3.6	CRUST 1.0	60.4	Central Honshu, Syracuse et al., 2010
Izu-Bonin	5.83744	0.587183	0.33	0.04	0.26	0.01	1.13838	0.0123072	20.5	2.7	Zellmer, 2008	44.1	Izu, Syracuse et al., 2010
Kamchatka	8.03951	0.252579	0.37	0.01	0.55	0.03	1.2491	0.0108786	34.6	4.8	CRUST 1.0	54.1	Kamchatka, Syracuse et al., 2010
Kurile	6.24955	0.336196	0.23	0.01	0.28	0.05	1.09446	0.0182613	18.3	0.9	Zellmer, 2008	63.6	North Kurile, Syracuse et al., 2010
L. Antilles	/	/	/	/	0.45	0.06	1.13451	0.0277939	24.7	0.7	Zellmer, 2008	11.1	North Lesser Antilles, Syracuse et al., 2010
Luzon	/	/	/	/	/	/	1.23036	0.0688123	30.8	1.4	CRUST 1.0	/	/
Mariana	10.2219	3.45884	0.38	0.11	0.43	0.11	1.10775	0.013437	14.5	1	Zellmer, 2008	/	/
Mexican	8.67039	0.797351	0.33	0.02	0.45	0.03	1.37654	0.0296758	37.2	9	CRUST 1.0	4	Mexico, Syracuse et al., 2010
New Britain	4.63852	0.512767	0.19	0.02	0.4	0.05	1.09182	0.026638	27.1	4.3	CRUST 1.0	23.1	New Britain, Syracuse et al., 2010
New Hebrides	/	/	/	/	0.56	0.05	1.18862	0.0161232	25	3	Dimalanta et al., 2002	/	/
NVZ	/	/	/	/	0.72	0.04	/	/	54.4	4.7	CRUST 1.0	/	/
Ryukyu	/	/	/	/	/	/	1.14059	0.0238395	24.5	3.4	Zellmer, 2008	17.1	Ryukyu, Syracuse et al., 2010
S. Sandwich	/	/	/	/	0.29	0.02	1.02807	0.0135064	11.8	0.1	Zellmer, 2008	/	/
S. Shetland	/	/	/	/	0.41	0.06	1.28105	0.0540482	26.2	1.2	CRUST 1.0	/	/
Sunda	/	/	/	/	/	/	1.22767	0.103252	27.8	1.8	Zellmer, 2008	39.6	Sunda Strait, Syracuse et al., 2010
SVZ	8.88684	0.644933	0.43	0.03	0.61	0.05	1.36834	0.0256742	40	5	Yuan et al., 2006	4.3	South Chile, Syracuse et al., 2010
Tonga	5.77081	0.170498	0.23	0.01	0.28	0.02	1.05114	0.0106043	20	3	Zellmer, 2008	143.2	Tonga, Syracuse et al., 2010
Notes:
Primitive arc magmas represent only those with 48-52 wt. % SiO2 and 6-15 wt.% MgO. Evolved arc magmas include samples with 53-57 wt. % SiO2.
Li/Y ratios here were estimated by directly averaging sample Li/Y ratios.
References for Moho depth data:
Dimalanta, C., Taira, A., Yumul Jr., G.P., Tokuyama, H., and Mochizuki, K., 2002, New rates of western Pacific island arc magmatism from seismic and gravity data: Earth and Planetary Science Letters, v. 202, p. 105-115.
Yuan, X., Asch, G., Bataille, K., Bock, G., Bohm, M., Echtler, H., Kind, R., Oncken, O., and Wölbern, I., 2006, Deep seismic images of the Southern Andes, in Kay, S.M., and Ramos, V.A., eds., Evolution of an Andean margin: A tectonic and magmatic view from the Andes to the Neuquén Basin (35°–39°S lat): Geological Society of America Special Paper 407, p. 61–72, doi: 10.1130/2006.2407(03).
Zellmer, G.F., 2008, Some first-order observations on magma transfer from mantle wedge to upper crust at volcanic arcs: Geological Society of London Special Publication 304, p. 15–31.
Model Crust 1.0 is from Laske et al database available at http://igppweb.ucsd.edu/~gabi/crust1.html. (Accessed August 2015)
References for slab thermal parameters:
Syracuse, E.M., van Keken, P.E., Abers, G.A., 2010. The global range of subduction zone thermal models. Physics of the Earth and Planetary Interiors 183, 73-90.
