# Supplementary material for: Lithium systematics in global arc magmas and the importance of crustal thickening for lithium enrichment
Source: Nat Commun. 2020 Oct 20;11:5313. doi: 10.1038/s41467-020-19106-z (PMC7575555; doi:10.1038/s41467-020-19106-z)
Supplement: Supplementary file 6 — Supplementary Data 3 [file 41467_2020_19106_MOESM6_ESM.xlsx]

## Sheet: Table 3 - global arc WR dataset
Table 3 - global arc whole rock dataset
CITATIONS	LOCATION	LOCATION COMMENT	LATITUDE MIN	LATITUDE MAX	LONGITUDE MIN	LONGITUDE MAX	SIO2(WT%)	TIO2(WT%)	AL2O3(WT%)	FEOT(WT%)	CAO(WT%)	MGO(WT%)	MNO(WT%)	K2O(WT%)	NA2O(WT%)	P2O5(WT%)	LI(PPM)	BE(PPM)	B(PPM)	CL(PPM)	SC(PPM)	TI(PPM)	V(PPM)	CR(PPM)	CO(PPM)	NI(PPM)	CU(PPM)	ZN(PPM)	GA(PPM)	GE(PPM)	AS(PPM)	RB(PPM)	SR(PPM)	Y(PPM)	ZR(PPM)	NB(PPM)	MO(PPM)	SN(PPM)	SB(PPM)	CS(PPM)	BA(PPM)	LA(PPM)	CE(PPM)	PR(PPM)	ND(PPM)	SM(PPM)	EU(PPM)	GD(PPM)	TB(PPM)
[4826]	AEGEAN ARC / SOUTH AEGEAN VOLCANIC ARC / SANTORINI	MINOAN ERUPTION	36.3	36.5	25.4	25.5	66.72	0.6	15.71	4.87	4	0.99	0.11	2.3	4.55	0.15
[4826]	AEGEAN ARC / SOUTH AEGEAN VOLCANIC ARC / SANTORINI	MINOAN ERUPTION	36.3	36.5	25.4	25.5	71.71	0.42	13.95	3.08	2.2	0.59	0.08	2.98	4.7	0.07
[4826]	AEGEAN ARC / SOUTH AEGEAN VOLCANIC ARC / SANTORINI	MINOAN ERUPTION	36.3	36.5	25.4	25.5	61.11	0.82	16.5	7.34	6.13	2.1	0.14	1.64	4.1	0.11
[20515]	AEGEAN ARC / SOUTH AEGEAN VOLCANIC ARC / SANTORINI / SANTORINI (THIRA)	LOWER PUMICE 1 ERUPTION SEQUENCE	36.35	36.46	25.36	25.43	66	0.72	15.62	4.46	3.01	1.18	0.14	2.87	5.02	0.17	14.7	2.16			13.9		31.41	18	4.83	0.8	4.68	82.7	17.8		6.81	117	137	51	295	14.7	2.64	3.16	0.25	3.41	461	31.6	64.9	7.66	29.5	6.66	1.43	7.32	1.2
[20515]	AEGEAN ARC / SOUTH AEGEAN VOLCANIC ARC / SANTORINI / SANTORINI (THIRA)	LOWER PUMICE 1 ERUPTION SEQUENCE	36.35	36.46	25.36	25.43	59.41	1.02	17.36	5.97	6.12	2.07	0.15	1.81	4.26	0.25	15	1.42			19.2		103	23.4	10.5	3.07	15.7	91.3	17.7		3.91	68	208	39.8	190	9.81	1.96	2.19	0.17	2.12	309	21.6	45.3	5.54	22.2	5.3	1.39	5.91	0.98
[20515]	AEGEAN ARC / SOUTH AEGEAN VOLCANIC ARC / SANTORINI / SANTORINI (THIRA)	LOWER PUMICE 1 ERUPTION SEQUENCE	36.35	36.46	25.36	25.43	55.12	1.38	19.31	7.31	8.39	2.83	0.17	1.04	3.86	0.39	10.3	1.03			21.9		161	14.1	14.2	2.28	21.6	85.6	19.1		0.53	38.3	295	32.9	116	7.39	1.07	1.4	0.1	1.2	220	16.6	35.8	4.55	19.2	4.7	1.49	5.26	0.85
[20579]	AEGEAN ARC / SOUTH AEGEAN VOLCANIC ARC / SANTORINI	NEA KAMENI	36.4025	36.4025	25.3975	25.3975	65.4761	0.813814	15.8111	5.13957	3.98597	1.39656	0.149993	1.91444	5.02376	0.176343	23.7743	1.66467			25.0486	4518.39	41.5454	1.44053	6.74158	1.53071	14.3183		16.267			58.012	156.238	42.7674	203.572	7.37597	0.522616			1.6103	359.723	21.5871	45.5705	5.67376	23.4116	5.68485	1.54362	6.60336	1.12782
[20579]	AEGEAN ARC / SOUTH AEGEAN VOLCANIC ARC / SANTORINI	NEA KAMENI	36.4017	36.4017	25.3993	25.3993	65.9181	0.803953	15.7354	4.95522	3.77442	1.2774	0.150044	1.94753	5.08934	0.181472	22.5722	1.44365			25.5425	5096.54	50.3505	1.51207	7.07258	1.41125	16.7176		17.929			64.3846	170.024	48.1003	230.794	8.5697	0.599446			1.74469	378.447	22.8616	47.518	5.76484	23.4955	5.75132	1.53586	6.52122	1.08763
[20579]	AEGEAN ARC / SOUTH AEGEAN VOLCANIC ARC / SANTORINI	NEA KAMENI	36.4092	36.4092	25.4002	25.4002	66.2236	0.773827	15.6915	4.76269	3.66224	1.28092	0.145029	2.01215	5.10036	0.179512	21.6368	1.35295			23.248	3853.74	38.1359	2.06952	6.11452	1.91674	14.0278		16.2805			61.8652	102.415	44.2803	217.351	8.08757	0.552842			1.60992	364.04	21.7948	45.3284	5.49704	22.4982	5.47307	1.4406	6.22689	1.04088
[20579]	AEGEAN ARC / SOUTH AEGEAN VOLCANIC ARC / SANTORINI	MINOAN TUFF	36.4144	36.4144	25.4317	25.4317	69.1767	0.481379	15.2328	3.41409	2.86936	0.925972	0.0935431	2.96185	4.70343	0.0809306	24.858	1.93108			15.58	2294.53	42.9272	0.602224	5.43176	0.846684	23.4393		14.9636			89.9763	110.802	39.2429	278.933	10.0125	0.585707			1.72028	488.768	26.8218	52.7372	5.95536	22.4481	4.80515	0.96174	5.23475	0.875625
[20579]	AEGEAN ARC / SOUTH AEGEAN VOLCANIC ARC / SANTORINI	MINOAN TUFF	36.3758	36.3758	25.4242	25.4242	70.5056	0.426278	14.837	2.88192	2.36495	0.675551	0.0900735	3.16933	4.91424	0.074363	22.663	2.04631			14.8338	2047.84	22.6452	0.0453354	3.51402	0.530582	14.4784		14.74			100.064	98.477	42.1741	304.004	10.559	0.611149			1.92068	501.371	27.5933	55.5246	6.14254	23.3483	5.07626	1.00963	5.37227	0.92083
[3209][3296]	AEGEAN ARC / SOUTH AEGEAN VOLCANIC ARC / SANTORINI	SKAROS AND NEA KAMENI	36.4	36.4	25.45	25.45	53.33	0.8	18.64	7.59	9.76	4.95	0.15	0.85	3.65	0.09								48		46						66	149	12	229						180	4			22.5	5.79
[21120]	AEGEAN ARC / SOUTH AEGEAN VOLCANIC ARC / SANTORINI	PLINIAN LOWER PUMICE 2 ERUPTION	36.4	36.4	25.45	25.45	63.01	0.84	16.71	4.37	4.44	1.46	0.12	2.12	4.79	0.18	15.3	1.78			15.2		90.4	19	7.42	1.64	16.4	78.1	18.2		11.4	84.3	211	41.9	223	10.7	2.89	2.42	0.26	2.54	437	24.6	50.3	5.98	23.3	5.44	1.37	5.98	1
[5012]	AEGEAN ARC / SOUTH AEGEAN VOLCANIC ARC / SANTORINI	NEA KAMENI, 1570 ERUPTION	36.3	36.5	25.4	25.5	66.19	0.71	16.02	4.59	3.75	1.14	0.15	1.81	5.43	0.2					14		35	6			15	68				55	166	31	213	7					353	25	48			5.4	1.1		0.8
[5012]	AEGEAN ARC / SOUTH AEGEAN VOLCANIC ARC / SANTORINI	1707-10 ERUPTION	36.3	36.5	25.4	25.5	66.04	0.77	15.37	5.49	3.51	0.99	0.15	2.06	5.4	0.22								4		3	14	76				66	160	34	221	9					365	27	48			5.8	1.6		1.2
[5012]	AEGEAN ARC / SOUTH AEGEAN VOLCANIC ARC / SANTORINI	1866-70 ERUPTION	36.3	36.5	25.4	25.5	64.65	0.79	15.77	5.52	4.37	1.86	0.16	1.86	4.84	0.18					17		75	15	13	5	20	74				60	173	31	201	7					326	24	44			5.2	1.4		1.2
[5012]	AEGEAN ARC / SOUTH AEGEAN VOLCANIC ARC / SANTORINI	1925-26 ERUPTION	36.3	36.5	25.4	25.5	64.68	0.83	15.73	5.88	3.97	1.37	0.16	1.9	5.26	0.23								4			17	76				63	169	32	207	8					351	23	47			5.4	1.4		1.1
[5012]	AEGEAN ARC / SOUTH AEGEAN VOLCANIC ARC / SANTORINI	NEA KAMENI, 1950 ERUPTION	36.3	36.5	25.4	25.5	65.07	0.79	16.03	5.17	3.86	1.33	0.17	1.99	5.41	0.18					15		60	6	17		16	70				63	171	31	205	8					343	22	43			5.4	1.6		0.9
[21969]	AEGEAN ARC / WEST AEGEAN VOLCANIC ARC / METHANA PENINSULA / METHANA	METHANA PENINSULA	37.6352	37.6352	23.3472	23.3472	54.48	0.7553	19.09	6.84	9.104	4.712	0.1532	0.9943	2.87	0.1033	21.2607				23.2268		171.185	13.3224	18.5704	7.82876	10.2151	71.7446	22.3717			26.8333	288.706	21.4237	91.7281	5.0873	1.302	1.761		0.935386	209.817	12.3714	25.2516	3.13413	13.0159	3.20443	0.938894	3.33519	0.556068
[21969]	AEGEAN ARC / WEST AEGEAN VOLCANIC ARC / METHANA PENINSULA / METHANA	METHANA PENINSULA	37.6018	37.6018	23.4075	23.4075	53.6	0.6818	18.78	6.82	9.744	4.738	0.1465	0.9973	2.853	0.102	14.8815				22.8138		183.225	27.2507	20.0155	18.843	17.0696	62.0266	22.1598			29.1137	282.68	19.0049	83.8027	4.61513	0.9628	0.9689		1.63955	225.119	12.7388	24.1055	2.90758	11.7809	2.82684	0.849302	2.94058	0.482056
[21969]	AEGEAN ARC / WEST AEGEAN VOLCANIC ARC / METHANA PENINSULA / METHANA	METHANA PENINSULA	37.6163	37.6163	23.4133	23.4133	59.99	0.6987	17.04	5.15	7.014	3.229	0.1221	1.843	3.194	0.1346	16.26				19.48		140.8	33.43	14.43	15.04	19.55	55.07	39.22			57.85	292.2	20.87	94.63	7.977	1.269	1.646		2.236	415.5	23.33	47.2	5.338	20.67	4.19	1.094	3.929	0.6116
[21969]	AEGEAN ARC / WEST AEGEAN VOLCANIC ARC / METHANA PENINSULA / METHANA	METHANA PENINSULA	37.6268	37.6268	23.3768	23.3768	60.57	0.6954	16.92	5.31	7.16	3.318	0.1205	1.536	3.499	0.1182	20.37				20.85		136.3	59.2	14.05	10.89	9.278	57.53	34.27			46.64	260.6	21.44	140.5	9.068	1.022	1.104		1.387	335.3	21.2	43.84	4.94	19.36	4.036	1.047	3.935	0.6305
[21969]	AEGEAN ARC / WEST AEGEAN VOLCANIC ARC / METHANA PENINSULA / METHANA	METHANA PENINSULA	37.6058	37.6058	23.3816	23.3816	53.94	0.7949	19.17	6.74	8.843	4.226	0.1481	1.286	2.84	0.129	17.24				20.79		198.6	19.04	20.48	10.44	17.14	81.4	37.34			43.15	341.9	21.72	103.1	6.345	1.651	1.239		1.868	336.8	18.42	38	4.471	17.77	3.764	1.167	3.756	0.5995
[21969]	AEGEAN ARC / WEST AEGEAN VOLCANIC ARC / METHANA PENINSULA / METHANA	METHANA PENINSULA	37.6086	37.6086	23.3874	23.3874	52.15	0.8414	19.48	7.05	9.688	5.191	0.163	0.8889	2.941	0.1133	14.44				30.1401		183.799	66.6382	19.4231	11.8612	17.2505	67.3974	23.8111			19.8892	287.178	24.4299	106.95	4.90742	0.8212	1.965		1.00929	248.383	11.7998	24.5823	3.12567	13.4115	3.44093	1.03045	3.7233	0.623005
[21969]	AEGEAN ARC / WEST AEGEAN VOLCANIC ARC / METHANA PENINSULA / METHANA	METHANA PENINSULA	37.6186	37.6186	23.3329	23.3329	54.28	0.7026	19.78	5.77	8.078	4.296	0.1276	1.836	3.61	0.2034	18.6019				13.6201		92.145	21.2613	13.1761	12.5851	11.9383	43.594	24.8632			60.6365	380.103	15.9986	109.401	5.86447	0.9336	2.596		6.31648	344.8	15.8623	31.129	3.64646	14.222	3.05827	0.869668	2.75788	0.435581
[21969]	AEGEAN ARC / WEST AEGEAN VOLCANIC ARC / METHANA PENINSULA / METHANA	METHANA PENINSULA	37.6186	37.6186	23.3329	23.3329	61.09	0.5276	17.3	4.48	5.987	2.893	0.113	2.226	3.785	0.1467	24.62				12.84		98.43	26.87	12.76	12.34	12.13	48.01	46.07			90.44	348.8	15.81	90.43	7.822	1.23	1.685		6.095	513.7	23.32	43.38	4.514	16.54	3.136	0.8804	2.861	0.4438
[21969]	AEGEAN ARC / WEST AEGEAN VOLCANIC ARC / METHANA PENINSULA / METHANA	METHANA PENINSULA	37.6182	37.6182	23.3969	23.3969	62.9	0.4565	16.37	4.05	5.879	2.541	0.1068	2.142	3.526	0.1138	28.27				11.95		99.65	38.38	11.51	17.29	18.95	43.09	43			78.94	291.3	13.21	55.26	7.181	1.499	1.293		3.968	496.1	24.68	43.07	4.251	14.77	2.643	0.7535	2.386	0.3666
[21969]	AEGEAN ARC / WEST AEGEAN VOLCANIC ARC / METHANA PENINSULA / METHANA	METHANA PENINSULA	37.5934	37.5934	23.3534	23.3534	61.06	0.5879	16.4	5.28	6.746	3.365	0.1212	1.792	3.117	0.1179	19.9				19		127.8	58.93	14.61	11.55	11.61	54.63	38.83			52.03	340.1	20.1	78.11	7.775	0.9839	1.428		1.998	402.5	25.23	49.08	5.647	21.52	4.227	1.057	3.851	0.5973
[21969]	AEGEAN ARC / WEST AEGEAN VOLCANIC ARC / METHANA PENINSULA / METHANA	METHANA PENINSULA	37.6138	37.6138	23.3401	23.3401	51.88	0.78	16.6	8.88	9.112	6.651	0.2315	1.164	2.817	0.0725	14.797				29.1794		176.263	251.518	25.0777	67.2595	19.0213	90.3901	25.8495			36.9751	241.097	37.238	35.0465	7.11479	0.6152	1.781		1.54543	299.776	18.0365	43.8557	5.86216	24.4495	5.67297	1.35089	5.61954	0.92678
[21969]	AEGEAN ARC / WEST AEGEAN VOLCANIC ARC / METHANA PENINSULA / METHANA	METHANA PENINSULA	37.6198	37.6198	23.3243	23.3243	55.12	0.7454	17.84	6.57	8.984	5.117	0.1392	1.329	3.149	0.1103	15.06				23.8284		165.451	85.1771	21.9452	34.2347	25.5902	57.9631	22.6201			41.1416	263.416	20.4677	80.6176	5.62399	1.077	1.191		2.39782	260.059	13.3921	26.4986	3.14541	12.6879	3.05624	0.883962	3.18816	0.526028
[21969]	AEGEAN ARC / WEST AEGEAN VOLCANIC ARC / METHANA PENINSULA / METHANA	METHANA PENINSULA	37.6092	37.6092	23.3518	23.3518	61.99	0.5001	15.92	4.58	6.341	3.809	0.1117	2.07	3.092	0.1053	24.7				14.65		106.5	106	15.28	27.14	13.66	47.55	39.52			68	299.1	14.95	65.85	7.248	1.385	1.426		3.451	417.9	21.22	38.8	3.993	14.51	2.798	0.7753	2.632	0.4154
[21969]	AEGEAN ARC / WEST AEGEAN VOLCANIC ARC / METHANA PENINSULA / METHANA	METHANA PENINSULA	37.6138	37.6138	23.3401	23.3401	49.53	0.9371	18.8	7.66	10.86	6.589	0.1606	0.973	2.752	0.1412	15.2949				31.7382		208.698	90.8064	27.2139	61.1702	41.1461	57.9935	20.5452			28.5822	346.582	21.7922	92.4205	4.75492	0.8026	1.388		1.89836	190.268	10.9526	23.0144	2.95458	12.7844	3.24402	1.02017	3.466	0.571305
[21969]	AEGEAN ARC / WEST AEGEAN VOLCANIC ARC / METHANA PENINSULA / METHANA	METHANA PENINSULA	37.5878	37.5878	23.3905	23.3905	56.28	0.739	17.49	6.49	8.361	4.995	0.1773	1.302	3.113	0.104	18.6207				23.137		149.807	75.7364	19.468	24.9818	20.8301	66.1611	26.0541			38.8612	274.109	21.7231	71.7122	7.367	1.01	1.037		2.262	354.442	19.7003	37.5015	4.40414	17.0876	3.70992	1.00149	3.55789	0.572938
[21969]	AEGEAN ARC / WEST AEGEAN VOLCANIC ARC / METHANA PENINSULA / METHANA	METHANA PENINSULA	37.6059	37.6059	23.3783	23.3783	53.14	0.7917	18.79	6.73	9.994	5.16	0.1488	1.024	2.718	0.0909	15.27				32.02		226.5	60.11	20.95	6.553	7.156	65.82	29.53			29.89	274.1	20.22	87.68	5.133	0.8705	1.244		1.213	210.9	12.11	25.84	3.158	13.12	3.136	0.9874	3.37	0.5655
[21969]	AEGEAN ARC / WEST AEGEAN VOLCANIC ARC / METHANA PENINSULA / METHANA	METHANA PENINSULA	37.6027	37.6027	23.3318	23.3318	51.65	0.7024	18.92	6.88	11.36	5.723	0.1429	0.7557	2.667	0.0807	10.8323				31.9537		201.327	51.2257	23.8301	22.9488	33.1111	64.2763	18.8793			21.9553	247.716	19.5117	65.832	3.00995	0.7204	2.141		1.17324	164.35	7.78621	16.2568	2.11981	9.23562	2.50711	0.770827	2.85518	0.484995
[21969]	AEGEAN ARC / WEST AEGEAN VOLCANIC ARC / METHANA PENINSULA / METHANA	METHANA PENINSULA	37.6027	37.6027	23.3318	23.3318	52.74	0.7247	18.06	7.06	10.71	5.791	0.1483	0.9192	2.674	0.0844	17.9161				31.7562		210.254	55.2391	23.5159	22.8099	25.9805	78.4529	20.4429			26.1646	243.558	21.5619	82.8546	3.62876	0.9453	1.756		1.33367	191.153	9.42042	19.1175	2.43661	10.5266	2.78929	0.825386	3.16005	0.539089
[21969]	AEGEAN ARC / WEST AEGEAN VOLCANIC ARC / METHANA PENINSULA / METHANA	METHANA PENINSULA	37.582	37.582	23.3481	23.3481	54.09	0.6486	16.86	6.65	9.952	6.843	0.1441	1.065	2.387	0.0843	17.0048				33.5788		192.726	197.421	26.433	48.1983	7.28673	61.4997	20.1652			31.1112	237.278	19.8342	83.6429	4.59949	0.785	1.297		1.56896	206.898	11.2996	23.0419	2.81639	11.5493	2.86237	0.83641	3.07897	0.515797
[21969]	AEGEAN ARC / WEST AEGEAN VOLCANIC ARC / METHANA PENINSULA / METHANA	METHANA PENINSULA	37.582	37.582	23.3481	23.3481	53.77	0.7128	17.24	6.33	9.462	6.227	0.1376	1.258	2.934	0.1261	18.0194				26.1178		162.421	167.562	23.3634	55.3289	13.0712	56.7775	22.3936			36.0407	286.923	19.6729	98.3007	5.97396	1.081	1.363		1.84382	270.32	18.7816	36.9514	4.28381	16.721	3.61856	1.00242	3.40546	0.543986
[21969]	AEGEAN ARC / WEST AEGEAN VOLCANIC ARC / METHANA PENINSULA / METHANA	METHANA PENINSULA	37.6182	37.6182	23.3969	23.3969	51.35	0.7625	17.59	6.74	10.69	6.971	0.1398	1.081	2.64	0.1371	16.86				35.75		236.3	213.3	28.54	81.28	27.59	51.21	33.37			34.79	351.4	18.67	86.76	4.291	0.8196	1.687		1.641	298.3	16.73	33.17	3.966	16.07	3.49	1.033	3.481	0.5416
[21969]	AEGEAN ARC / WEST AEGEAN VOLCANIC ARC / METHANA PENINSULA / METHANA	METHANA PENINSULA	37.6092	37.6092	23.3518	23.3518	56.35	0.6405	15.84	5.92	8.758	6.761	0.1248	1.379	2.532	0.0994	19.09				24.05		164.8	286.6	23.33	37.71	14.41	50.24	32.37			45.01	351.8	18.02	78.2	6.498	1.06	1.244		2.35	289.2	16.7	33.4	3.789	15.09	3.238	0.8997	3.172	0.5093
[21969]	AEGEAN ARC / WEST AEGEAN VOLCANIC ARC / METHANA PENINSULA / METHANA	METHANA PENINSULA	37.6092	37.6092	23.3518	23.3518	57.92	0.6052	15.84	5.71	8.274	5.692	0.1293	1.429	2.467	0.1388	22.8578				19.5367		118.437	167.386	19.5128	41.7025	79.2743	55.5109	21.9699			39.6327	359.991	18.9933	89.4804	6.95349	1.031	0.8412		2.34007	265.632	17.7507	33.6689	3.86737	14.8009	3.13744	0.839399	3.00653	0.490763
[21969]	AEGEAN ARC / WEST AEGEAN VOLCANIC ARC / METHANA PENINSULA / METHANA	METHANA PENINSULA	37.6018	37.6018	23.4075	23.4075	51.42	0.76	16.49	6.99	12.2	7.202	0.1503	0.7936	2.513	0.0603	11.8376				45.1249		243.263	161.941	26.7023	45.9372	29.4268	54.8826	18.0026			21.0209	227.519	20.0876	63.872	3.39903	0.7399	0.8061		1.1957	159.485	9.12951	18.2648	2.36705	10.0731	2.67155	0.811092	2.99788	0.509266
[21969]	AEGEAN ARC / WEST AEGEAN VOLCANIC ARC / METHANA PENINSULA / METHANA	METHANA PENINSULA	37.6186	37.6186	23.3329	23.3329	55.25	0.7003	16.95	6.59	8.237	5.624	0.2015	1.533	3.236	0.079	17.9067				24.6903		158.162	131.379	21.2721	46.8496	9.52015	70.6299	27.0331			49.5174	254.845	24.8676	36.0052	7.50973	0.848	1.913		2.38606	352.761	18.2202	38.6568	4.67393	18.3226	4.01645	1.15844	3.81087	0.627576
[5522]	AEGEAN ARC / SOUTH AEGEAN VOLCANIC ARC / SANTORINI	NEA KAMENI	36.4	36.4	25.45	25.45	65.79	0.81	15.65	4.811	3.85	1.24	0.12	1.95	4.79	0.26					14			0	6.6	3						52	167		238					1.8	305	25	41			4.5	1.41		0.83
[5522]	AEGEAN ARC / SOUTH AEGEAN VOLCANIC ARC / SANTORINI	NEA KAMENI	36.4	36.4	25.45	25.45	66.21	0.77	15.81	5.103	3.57	1.01	0.12	1.97	4.86	0.18					14			0	5.1	4.5						78	153		237					1.6	400	27	44			5.4	1.37		1.1
[5522]	AEGEAN ARC / SOUTH AEGEAN VOLCANIC ARC / SANTORINI	NEA KAMENI	36.4	36.4	25.45	25.45	64.21	0.84	15.01	6.683	4.39	1.56	0.13	1.86	4.94	0.21					16			6.6	8.3	9						56	181		204					0.9	355	25	36			5.8	1.36		0.94
[5522]	AEGEAN ARC / SOUTH AEGEAN VOLCANIC ARC / SANTORINI	NEA KAMENI	36.4	36.4	25.45	25.45	65.48	0.77	15.75	4.967	3.71	1.34	0.13	1.91	5.22	0.21					14			0	5.8	6.5						54	167		239					1.8	316	27	41			5.2	1.44		1.37
[5522]	AEGEAN ARC / SOUTH AEGEAN VOLCANIC ARC / SANTORINI	NEA KAMENI	36.4	36.4	25.45	25.45	54.4	0.85	17.48	7.943	7.99	5.63	0.16	0.98	3.44	0.22					29			36	29	34						0	195		120					0	323	13	13			3.6	0.92		0
[5522]	AEGEAN ARC / SOUTH AEGEAN VOLCANIC ARC / SANTORINI	NEA KAMENI	36.4	36.4	25.45	25.45	64.72	0.82	16.38	5.791	4.24	1.56	0.14	1.84	5.12	0.17					15			0	5.6	7						62	163		225					2.4	392	27	40			4.9	1.42		0.98
[5522]	AEGEAN ARC / SOUTH AEGEAN VOLCANIC ARC / SANTORINI	NEA KAMENI	36.4	36.4	25.45	25.45	65.22	0.81	15.81	4.77	4.1	1.4	0.15	1.82	5.13	0.19					15			0	6.3	10						62	162		213					1.9	360	27	42			3.4	1.44
[5522]	AEGEAN ARC / SOUTH AEGEAN VOLCANIC ARC / SANTORINI	NEA KAMENI	36.4	36.4	25.45	25.45	66.72	0.75	15.82	4.369	3.75	1.26	0.14	2.15	5.26	0.2					14			0	8.7	4						64	157		241					0	335	28	43			3.5	1.54		0.85
[5522]	AEGEAN ARC / SOUTH AEGEAN VOLCANIC ARC / SANTORINI	PALAEA KAMINI	36.4	36.4	25.45	25.45	67	0.71	14.7	4.364	3.4	1	0.12	2.21	5.43	0.18					11			0	5.8	8						67	157		242					0	420	29	19			5.5	1.25		1.19
[5522]	AEGEAN ARC / SOUTH AEGEAN VOLCANIC ARC / SANTORINI	PALAEA KAMINI	36.4	36.4	25.45	25.45	66.7	0.7	15.4	3.816	3.1	1.05	0.12	2.38	5.05	0.18					12			0	3.7	10						70	144		250					2.1	370	29	46			4.9	1.36		1.02
[5522]	AEGEAN ARC / SOUTH AEGEAN VOLCANIC ARC / SANTORINI	PALAEA KAMINI	36.4	36.4	25.45	25.45	66.7	0.72	15	4.487	3.71	0.96	0.13	2.16	5.32	0.18					12			0	3.9	7						52	140		246					1.3	400	30	45			5.7	1.41		1.08
[5522]	AEGEAN ARC / SOUTH AEGEAN VOLCANIC ARC / SANTORINI	PALAEA KAMINI	36.4	36.4	25.45	25.45	66.4	0.72	15.8	4.368	3.16	1.05	0.14	2.01	5.22	0.17					12			0	9.3	4						72	149		245					1.5	365	28	44			5.4	1.3		1.21
[5522]	AEGEAN ARC / SOUTH AEGEAN VOLCANIC ARC / SANTORINI	PALAEA KAMINI	36.4	36.4	25.45	25.45	67.5	0.69	15.4	4.3	3.13	0.96	0.13	2.18	5.41	0.18					12			0	4	8						68	144		239					1.3	420	28	46			5.2	1.39		0.99
[5522]	AEGEAN ARC / SOUTH AEGEAN VOLCANIC ARC / SANTORINI	PALAEA KAMINI	36.4	36.4	25.45	25.45	66.9	0.68	15	4.814	3.2	0.9	0.13	2.25	4.75	0.18					12			0	4.6	2						67	153		250					1.5	330	29	47			5.4	1.53		1.02
[5522]	AEGEAN ARC / SOUTH AEGEAN VOLCANIC ARC / SANTORINI	PALAEA KAMINI	36.4	36.4	25.45	25.45	67.7	0.67	15.8	4.301	3.28	0.99	0.13	2.14	5.35	0.16					12			0	4	12						64	153		252					2.6	355	29	46			5.1	1.4		1.5
[5522]	AEGEAN ARC / SOUTH AEGEAN VOLCANIC ARC / SANTORINI	PALAEA KAMINI	36.4	36.4	25.45	25.45	67.3	0.68	16.1	4.201	3.05	1.02	0.13	2.26	5.11	0.16					12			0	3.8	8						77	149		253					0	407	30	46			5.6	1.37		1.13
[5522]	AEGEAN ARC / SOUTH AEGEAN VOLCANIC ARC / SANTORINI	PALAEA KAMINI	36.4	36.4	25.45	25.45	67.5	0.68	15.8	4.23	3.19	0.94	0.13	2.21	5.14	0.17					12			6	3.6	4						71	144		264					0	420	28	48			5.5	1.39		0.94
[5522]	AEGEAN ARC / SOUTH AEGEAN VOLCANIC ARC / SANTORINI	PALAEA KAMINI	36.4	36.4	25.45	25.45	54.6	1.05	15.4	7.502	10.9	2.85	0.18	1.3	4.42	0.3					24			6	13	10						34	255		94					1.8	285	17	21			3.9	1.38		0.8
[5522]	AEGEAN ARC / SOUTH AEGEAN VOLCANIC ARC / SANTORINI	OIA REGION ON THERA	36.4	36.4	25.45	25.45	55.7	1.43	16.17	9.112	6.77	2.81	0.19	2.21	4.08	0.29					31			46	30																	7.3	13			2.7	0.73
[5522]	AEGEAN ARC / SOUTH AEGEAN VOLCANIC ARC / SANTORINI	OIA REGION ON THERA	36.4	36.4	25.45	25.45	51.38	0.5	18.84	8.37	10.23	5.7	0.17	0.62	2.77	0.12					22				17																	29	61			7	1.45		1.1
[5522]	AEGEAN ARC / SOUTH AEGEAN VOLCANIC ARC / SANTORINI	OIA REGION ON THERA	36.4	36.4	25.45	25.45	52.88	0.98	17.64	8.274	10.16	5.96	0.16	0.7	2.6	0.21					38			76	29	39						46	170		133					0	200	11	8.8			3.7	1.1		0.94
[5522]	AEGEAN ARC / SOUTH AEGEAN VOLCANIC ARC / SANTORINI	OIA REGION ON THERA	36.4	36.4	25.45	25.45	52.57	1.06	17.64	9.261	9.5	5.35	0.18	0.6	3.25	0.14					35			26	30	19						0	220		67					0	275	8.8	7.4			3.3	1.13		0
[5522]	AEGEAN ARC / SOUTH AEGEAN VOLCANIC ARC / SANTORINI	OIA REGION ON THERA	36.4	36.4	25.45	25.45	51.33	0.84	18.58	8.442	10.98	6.94	0.16	0.43	2.6	0.15					33			71	33	43						12	213		45					0	140	6.3	0			2.7	0.98		0.72
[5522]	AEGEAN ARC / SOUTH AEGEAN VOLCANIC ARC / SANTORINI	OIA REGION ON THERA	36.4	36.4	25.45	25.45	63.48	0.82	15.42	5.311	5.13	1.2	0.14	3.14	4.8	0.25					13			4.4	4.6	8						100	157		323					4.1	546	47	75			7.1	1.61		1.23
[5522]	AEGEAN ARC / SOUTH AEGEAN VOLCANIC ARC / SANTORINI	OIA REGION ON THERA	36.4	36.4	25.45	25.45	61.09	0.64	19.23	4.725	5.13	1.7	0.1	2.58	4.12	0.2					10			0	9.7	9						106	219		205					2.5	565	41	62			5.7	1.29		0.92
[5522]	AEGEAN ARC / SOUTH AEGEAN VOLCANIC ARC / SANTORINI	OIA REGION ON THERA	36.4	36.4	25.45	25.45	67.1	0.6	15.59	3.828	2.24	0.63	0.1	3.41	4.65	0.13					10			0	3.1	9						136	123		407					4.1	563	44	72			7.2	1.49		1.19
[5522]	AEGEAN ARC / SOUTH AEGEAN VOLCANIC ARC / SANTORINI	OIA REGION ON THERA	36.4	36.4	25.45	25.45	61.09	1.2	16.36	7.287	5.1	1.85	0.15	2.02	3.85	0.3					20			10	12	7						93	144		268					2	370	31	47			7	1.78		1.22
[5522]	AEGEAN ARC / SOUTH AEGEAN VOLCANIC ARC / SANTORINI	OIA REGION ON THERA	36.4	36.4	25.45	25.45	57.29	0.83	17.1	6.526	7.42	3.86	0.13	2.26	3.78	0.24					20			49	21	29						68	272		181					2.5	350	34	52			5.8	1.26		0
[5522]	AEGEAN ARC / SOUTH AEGEAN VOLCANIC ARC / SANTORINI	OIA REGION ON THERA	36.4	36.4	25.45	25.45	58.25	1.29	16.36	8.928	5.88	2.36	0.18	1.9	4.23	0.3					22			0	17	6						83	195		232					1.7	325	33	47			6.5	1.74		1.14
[5522]	AEGEAN ARC / SOUTH AEGEAN VOLCANIC ARC / SANTORINI	OIA REGION ON THERA	36.4	36.4	25.45	25.45	57.89	1.27	15	9.1	7	3.35	0.17	1.45	3.41	0.27					29			13	23	8						81	170		184					1.2	318	18	27			4.7	1.38		1.06
[5522]	AEGEAN ARC / SOUTH AEGEAN VOLCANIC ARC / SANTORINI	OIA REGION ON THERA	36.4	36.4	25.45	25.45	62.68	1.1	14.5	6.797	4.75	1.6	0.15	2.6	4.3	0.33					18			6.4	11	8						121	144		321					2.3	385	29	51			6.8	1.78		1.8
[5522]	AEGEAN ARC / SOUTH AEGEAN VOLCANIC ARC / SANTORINI	OIA REGION ON THERA	36.4	36.4	25.45	25.45	51	0.84	17	9.679	10.5	7.05	0.15	0.4	2.45	0.15					32			67	33	63						12	226		49					0	98	7.5	6.9			3.5	0.94		0
[5522]	AEGEAN ARC / SOUTH AEGEAN VOLCANIC ARC / SANTORINI / THERASIA		36.4	36.4	25.45	25.45	60.6	1.36	15	7.92	5.1	2.2	0.15	2.25	3.8	0.29					23			7	15	4						69	153		247					0	355	26	42			7.3	1.59		1.31
[5522]	AEGEAN ARC / SOUTH AEGEAN VOLCANIC ARC / SANTORINI / THERASIA		36.4	36.4	25.45	25.45	65.8	0.78	15.4	5.217	3.5	1.1	0.13	2.43	4.82	0.22					14			0	7	10						96	158		297					2.4	456	32	57			5.9	1.43		1.18
[5522]	AEGEAN ARC / SOUTH AEGEAN VOLCANIC ARC / SANTORINI / THERASIA		36.4	36.4	25.45	25.45	65	0.76	15	5.317	3.5	1.2	0.14	3.1	4.6	0.22					14			6	13	8						82	117		291					3.6	530	32	56			6.5	1.39		1.13
[5522]	AEGEAN ARC / SOUTH AEGEAN VOLCANIC ARC / SANTORINI / THERASIA		36.4	36.4	25.45	25.45	56.4	0.89	17.1	7.919	7.6	3.75	0.15	1.42	3.5	0.19					25			18	21	17						47	239		132					0	240	18	26			5.2	1.15		0.72
[5522]	AEGEAN ARC / SOUTH AEGEAN VOLCANIC ARC / SANTORINI / THERASIA		36.4	36.4	25.45	25.45	54.6	1.23	16.5	9.046	7.71	3.63	0.16	1.53	3.57	0.15					30			23	37	23						48	154		157					0	235	16	21			4.5	0.99		1.35
[5522]	AEGEAN ARC / SOUTH AEGEAN VOLCANIC ARC / SANTORINI / ACROTIRI:AEGEAN ARC		36.359	36.359	25.358	25.358	57.2	1.3	15.9	9.069	6.07	2.92	0.18	1.36	4.36	0.22					26			0	20	4						43	202		169					0	252	21	26			4.9	1.7		0.96
[5522]	AEGEAN ARC / SOUTH AEGEAN VOLCANIC ARC / SANTORINI / ACROTIRI:AEGEAN ARC		36.359	36.359	25.358	25.358	57.3	1.31	16.5	9.064	6.03	2.85	0.19	1.36	4.59	0.2					26			0	20	0						44	195		265					2.3	265	20	27			5.4	1.41		0.97
[5522]	AEGEAN ARC / SOUTH AEGEAN VOLCANIC ARC / SANTORINI / ACROTIRI:AEGEAN ARC		36.359	36.359	25.358	25.358	62.5	0.98	16.2	5.433	4.24	1.85	0.15	2.14	5.03	0.24					17			7.9	9.8	6						71	153							3.2	305	27	41			5.5	1.67		1.13
[5522]	AEGEAN ARC / SOUTH AEGEAN VOLCANIC ARC / SANTORINI / ACROTIRI:AEGEAN ARC		36.359	36.359	25.358	25.358	58	1.32	16.5	9.046	5.68	2.73	0.19	1.4	4.41	0.21					26			0	20	5						38	179		176					1.4	260	20	26			4.7	1.43		1.58
[5522]	AEGEAN ARC / SOUTH AEGEAN VOLCANIC ARC / SANTORINI	CAPE SKAROS, N SANTORINI	36.6	36.6	25.4	25.4	66.8	0.8	13.8	4.531	2.92	1.43	0.15	2.82	5.61	0.27																90	143		320						550
[5522]	AEGEAN ARC / SOUTH AEGEAN VOLCANIC ARC / SANTORINI	CAPE SKAROS, N SANTORINI	36.6	36.6	25.4	25.4	66.8	0.8	13.7	4.527	3.18	1.17	0.14	2.79	5.67	0.24																93	139		317						555
[5522]	AEGEAN ARC / SOUTH AEGEAN VOLCANIC ARC / SANTORINI	CAPE SKAROS, N SANTORINI	36.6	36.6	25.4	25.4	54.9	1.26	17	10.266	7.43	3.34	0.19	0.75	3.68	0.18					30			0	26	3						44	209		96					0	220	12	13			4.5	1.31		0.78
[5522]	AEGEAN ARC / SOUTH AEGEAN VOLCANIC ARC / SANTORINI	CAPE SKAROS, N SANTORINI	36.6	36.6	25.4	25.4	54.8	1.28	16.5	8.752	8.75	5	0.16	1.2	2.95	0.22					33			90	27	38						39	170		157					0	225	16	24			4.6	1.18		1.56
[5522]	AEGEAN ARC / SOUTH AEGEAN VOLCANIC ARC / SANTORINI	CAPE SKAROS, N SANTORINI	36.6	36.6	25.4	25.4	53.4	0.91	16.5	8.835	9.2	6.5	0.16	1.05	2.6	0.18					33			174	30	62						29	192		101					0	182	11	14			4.4	0.94		0.54
[5522]	AEGEAN ARC / SOUTH AEGEAN VOLCANIC ARC / SANTORINI	CAPE SKAROS, N SANTORINI	36.6	36.6	25.4	25.4	57.7	1.25	16.1	8.327	6.6	3.7	0.16	1.62	3.65	0.37					27			54	20	21						58	165		198					1.3	310	20	30			4.4	1.35		1.12
[5522]	AEGEAN ARC / SOUTH AEGEAN VOLCANIC ARC / SANTORINI	CAPE SKAROS, N SANTORINI	36.6	36.6	25.4	25.4	55.9	1.16	16.2	8.651	7.43	4.6	0.16	1.4	3.18	0.22					29			96	23	27						56	125		170					2	265	17	26			3.5	1.34		1.11
[5522]	AEGEAN ARC / SOUTH AEGEAN VOLCANIC ARC / SANTORINI	PHIRA REGION ON THERA	36.4	36.4	25.45	25.45	63.7	1.04	15.3	5.629	4.13	1.33	0.15	2.4	4.52	0.23					16			5.7	12	12						77	173		279					2.5	300	28	45			6.8	1.68		1.19
[5522]	AEGEAN ARC / SOUTH AEGEAN VOLCANIC ARC / SANTORINI	PHIRA REGION ON THERA	36.4	36.4	25.45	25.45	61.6	0.9	16.4	5.716	4.47	1.9	0.14	2.18	4.94	0.24					17			7	9.4	9						87	172		276					2.8	330	29	46			6.8	1.77		1.37
[5522]	AEGEAN ARC / SOUTH AEGEAN VOLCANIC ARC / SANTORINI	PHIRA REGION ON THERA	36.4	36.4	25.45	25.45	63.3	0.87	15.8	5.224	4.2	1.53	0.14	2.24	4.85	0.24					16			0	8	2						91	163		268					2.9	334	30	47			6.3	1.64		1.27
[5522]	AEGEAN ARC / SOUTH AEGEAN VOLCANIC ARC / SANTORINI / KOLOMBOS		36.4	36.4	25.45	25.45	60.8	0.94	15.9	6.038	5.48	2.32	0.15	1.98	4.16	0.26					16			6	18							30	595		167						430	17					1.34
[5522]	AEGEAN ARC / SOUTH AEGEAN VOLCANIC ARC / SANTORINI / KOLOMBOS		36.4	36.4	25.45	25.45	55.3	0.94	19.1	5.589	8.25	3.88	0.11	1.4	3.42	0.19					2.1			27	38							21	878		125						370	15	32				1.27
[6306]	AEGEAN ARC / SOUTH AEGEAN VOLCANIC ARC / SANTORINI		36.4	36.4	25.45	25.45	53	0.95	17.5	8.34	10.4	5.8	0.16	0.7	2.9	0.12					43		264	82	40	39		74	17			24	183	28	103	3					124	9.5	20.6		11.3	3.4	0.9	4.4	0.8
[6306]	AEGEAN ARC / SOUTH AEGEAN VOLCANIC ARC / SANTORINI		36.4	36.4	25.45	25.45	56.4	0.89	17.5	7.62	8.5	4.2	0.15	1.48	3.2	0.12					27.2		225	9	40	18		70	18			60	195	30	142	6					205	15.2	31.1		16.1	3.7	1	5	1
[6306]	AEGEAN ARC / SOUTH AEGEAN VOLCANIC ARC / SANTORINI		36.4	36.4	25.45	25.45	61.9	1.21	15.9	7.55	4.5	1.7	0.16	2.61	4.5	0.3					17.8		69	3	24.5	6		98	18			86	177	56	295	12					397	34.5	68.2		33.8	7.7	1.7	9.7	1.8
[6306]	AEGEAN ARC / SOUTH AEGEAN VOLCANIC ARC / SANTORINI		36.4	36.4	25.45	25.45	62.3	0.68	18.2	4.68	5.3	1.4	0.1	2.87	4.4	0.17					10.1		63	5	26.7	9		50	18			101	231	36	240	12					524	41	67		31.5	6.7	1.4	9.5	1.6
[6306]	AEGEAN ARC / SOUTH AEGEAN VOLCANIC ARC / METHANA PENINSULA / METHANA		37.58	37.58	23.38	23.38	55.9	0.75	17.8	6.51	9.1	5.6	0.14	1.18	3	0.13					27.9		185	109	43.8	34		59	17			35	257	20	105	6					267	15.6	33.6		14.5	3.1	0.9	3.6	0.6
[6306]	AEGEAN ARC / SOUTH AEGEAN VOLCANIC ARC / POROS		37.52	37.52	23.48	23.48	61.7	0.45	17.7	4.15	6.6	3	0.11	2.09	3.5	0.13					17.9		118	67	22.8	16		50	18			104	381	14	132	9					404	30.7	54.2		20.7	3.6	1	4.8	0.9
[6306]	AEGEAN ARC / SOUTH AEGEAN VOLCANIC ARC / MILOS		36.73	36.73	24.42	24.42	65.5	0.44	16	4.28	5.3	2.5	0.11	2.07	3.6	0.08					18.1		99	7	25	7		56	16			56	326	23	108	9					387	24.6	47.2		20.7	4.4	1	5	0.9
[6306]	AEGEAN ARC / EASTERN AEGEAN VOLCANIC ARC / KOS		36.88	36.88	27.32	27.32	64.5	0.49	17.1	3.62	4.2	1.7	0.07	2.96	4	0.21					13.1		40	57	17	26		36	17			80	786	15	140	11					900	35.3	56.3		23.3	4.3	1.1	4.4	0.7
[6306]	AEGEAN ARC / SOUTH AEGEAN VOLCANIC ARC / NISYROS / NISYROS		36.58	36.58	27.22	27.22	56.9	0.73	17.7	5.25	9.3	5	0.09	1.15	3.6	0.25					21		158	90	38.8	69		45	18			21	928	15	109	6					273	14.9	30.7		16.3	3.6	1	3.5	0.6
[6306]	AEGEAN ARC / SOUTH AEGEAN VOLCANIC ARC / SANTORINI		36.4	36.4	25.45	25.45	63.3	0.68	18.2	4.68	5.3	1.4	0.1	2.87	4.4	0.17
[6306]	AEGEAN ARC / SOUTH AEGEAN VOLCANIC ARC / AEGINA		37.75	37.75	23.43	23.43	62.3	0.55	17.1	3.68	6.1	2.7	0.09	2.22	3.8	0.16
[6508]	AEGEAN ARC / SOUTH AEGEAN VOLCANIC ARC / AEGINA		37.75	37.75	23.43	23.43	61.9	0.54	17	4.08	6.3	2.7	0.09	2.22	3.8	0.17					15.1		126	15	21.8	13		45	17			68	607	18	145	8					672	29.7	55.6		21.6	4.3	1	5.49	1.01
[6508]	AEGEAN ARC / SOUTH AEGEAN VOLCANIC ARC / AEGINA		37.75	37.75	23.43	23.43	57.7	0.61	17.2	5.8	8.2	5.3	0.13	1.83	3.1	0.11					26.6		161	136	38.4	61		50	15			69	309	21	89	7					541	20	30.7		15.5	3	0.93	3.68	0.67
[6508]	AEGEAN ARC / SOUTH AEGEAN VOLCANIC ARC / METHANA PENINSULA / METHANA		37.58	37.58	23.38	23.38	55.9	0.75	17.8	6.51	9.1	5.6	0.14	1.18	3	0.13					27.9		185	109	43.8	34		59	17			35	257	20	105	6					267	15.6	33.6		14.5	3.1	0.93	3.64	0.64
[6508]	AEGEAN ARC / SOUTH AEGEAN VOLCANIC ARC / METHANA PENINSULA / METHANA		37.58	37.58	23.38	23.38	59.4	0.64	17.8	5.53	6.7	3	0.13	1.62	3.3	0.15					17.8		108	23	27.8	12		59	16			54	282	21	134	8					380	22.6	39.6		16.8	3.8	1.06	4.48	0.78
[6508]	AEGEAN ARC / SOUTH AEGEAN VOLCANIC ARC / SANTORINI		36.4	36.4	25.45	25.45	61.9	0.67	18.2	4.68	5.3	1.5	0.1	2.82	4.4	0.17					9.7		65	7	23.7	8		53	18			101	232	36	237	11					522	38.5	65.7		31.2	6.5	1.43	7.22	1.49
[6509]	AEGEAN ARC / SOUTH AEGEAN VOLCANIC ARC / SANTORINI	MEGALO VOUNO, N SANTORINI	36.6	36.6	25.4	25.4	55.94	1.02	17.01	7.44	7.93	4.61	0.14	1.62	3.31	0.19					27		207	44	38	13	58	79				50	448	24	171	7				1.3	316	20	42		23	4.7	1.3		1.2
[6509]	AEGEAN ARC / SOUTH AEGEAN VOLCANIC ARC / SANTORINI	MEGALO VOUNO, N SANTORINI	36.6	36.6	25.4	25.4	56.63	0.89	16.6	6.601	8.03	4.18	0.14	1.84	3.44	0.17					24		157	88	39	19	46	62				59	361	24	172	7					298	23	43			4.5	1.3		0.9
[6509]	AEGEAN ARC / SOUTH AEGEAN VOLCANIC ARC / SANTORINI	MEGALO VOUNO, N SANTORINI	36.6	36.6	25.4	25.4	51.7	0.89	19.06	8.37	10.51	5.68	0.18	0.49	2.87	0.13					34		201	65	42	31	63	70				11	235	17	75	3					114	9	16			3.1	1		1.1
[6509]	AEGEAN ARC / SOUTH AEGEAN VOLCANIC ARC / SANTORINI	MEGALO VOUNO, N SANTORINI	36.6	36.6	25.4	25.4	54.88	1.11	17.39	9.628	8.6	3.62	0.2	0.84	3.78	0.16					34		253	10	39	4	75	84				27	229	22	105	3					154	13	23			4.1	1.1		1.3
[6509]	AEGEAN ARC / SOUTH AEGEAN VOLCANIC ARC / SANTORINI	MICRO PROFITIS ILIAS	36.37	36.37	25.46	25.46	55.02	0.91	20.45	7.47	9.32	2.68	0.15	1.09	3.53	0.15					22		187	11	22	6	57	72				27	265	21	134	5					203	18	34		19	4.1	1.4		0.7
[6509]	AEGEAN ARC / SOUTH AEGEAN VOLCANIC ARC / SANTORINI	MICRO PROFITIS ILIAS	36.37	36.37	25.46	25.46	58.88	1.35	16.22	8.98	5.94	2.44	0.19	2.03	4.19	0.28					23		175	6	21		67	102				72	224	37	247	11					339	31	57			6.7	1.9		1.4
[6509]	AEGEAN ARC / SOUTH AEGEAN VOLCANIC ARC / SANTORINI	MICRO PROFITIS ILIAS	36.37	36.37	25.46	25.46	60.07	1.08	16.82	6.895	4.85	1.97	0.17	2.55	4.82	0.28					17		82	20	14	1	21	86				80	238	34	257	14					465	37	68			7	1.7		1.2
[6509]	AEGEAN ARC / SOUTH AEGEAN VOLCANIC ARC / SANTORINI / THERASIA		36.4	36.4	25.45	25.45	54.65	0.95	16.53	8.1	9.51	4.95	0.15	1.12	2.96	0.16					35		229	108	44	30	83	68				46	184	23	128	5				1.6	127	13	27			3.9	0.8
[6509]	AEGEAN ARC / SOUTH AEGEAN VOLCANIC ARC / SANTORINI	CAPE SKAROS, N SANTORINI	36.6	36.6	25.4	25.4	51.83	0.77	18.26	7.94	11.29	6.21	0.16	0.48	2.44	0.09					39		264	116	35	35	87	70				17	207	17	86	3					76	7	12		13	2.6	1		1
[6509]	AEGEAN ARC / SOUTH AEGEAN VOLCANIC ARC / SANTORINI	CAPE SKAROS, N SANTORINI	36.6	36.6	25.4	25.4	52.92	0.92	18.29	8.13	10.31	5.68	0.17	0.78	2.95	0.12					33		265	94	33	32	86	72				23	228	19	106	4					140	10	19		15	3.1	1.1
[6509]	AEGEAN ARC / SOUTH AEGEAN VOLCANIC ARC / SANTORINI	CAPE SKAROS, N SANTORINI	36.6	36.6	25.4	25.4	61.91	0.74	16.21	5.875	4.81	2.03	0.15	2.14	4.52	0.18					19		101	11	14	4	65	74				68	188	34	229	8					316	26	49		26	6.3	1.8		1.1
[6509]	AEGEAN ARC / SOUTH AEGEAN VOLCANIC ARC / SANTORINI	NEA KAMENI	36.4	36.4	25.45	25.45	64.71	0.77	15.73	5.186	3.95	1.45	0.16	1.97	5.04	0.19					16		58	7	15	3	15	75				64	167	32	207	8					329	20	48		33	5.7	1.6		1.1
[6985]	AEGEAN ARC / SOUTH AEGEAN VOLCANIC ARC / SANTORINI	CAPE AKROTIRI	36.4	36.4	25.45	25.45	54.02	1.09	17.96	9.98	7.67	4.07	0.19	0.72	3.92	0.22					28.35		241.8	0.66	25.47	1.54	22.66	68.26				11.23	307.8	25.13	137.8						220.8	20.07	36.38	5	21.48	4.19	1.53	3.23	0.78
[6985]	AEGEAN ARC / SOUTH AEGEAN VOLCANIC ARC / SANTORINI	CAPE AKROTIRI	36.4	36.4	25.45	25.45	54.85	1.04	17.72	9.49	7.38	3.66	0.2	0.79	4	0.26					32.71		241.7	1.33	31.46	1.55	16.13	86.63				10.38	315.2	27.66	154.8						276	23.24	38.37	5.88	25.39	4.94	1.72	3.66	0.88
[6985]	AEGEAN ARC / SOUTH AEGEAN VOLCANIC ARC / SANTORINI	CAPE AKROTIRI	36.4	36.4	25.45	25.45	52.12	1.09	19.33	8.62	8.54	4.37	0.18	0.69	3.61	0.23					32.86		236.6	0	32.72	2.78	20.6	67.43				10.39	339.1	30.22	148.3						187.1	19.34	36.7	5.4	24.25	5.11	1.7	3.85	0.96
[6985]	AEGEAN ARC / SOUTH AEGEAN VOLCANIC ARC / SANTORINI	CAPE AKROTIRI	36.4	36.4	25.45	25.45	51.21	1.16	19.35	9.51	8.83	4.65	0.2	0.45	3.35	0.2					31.3		290.6	0.87	43.97	2.58	16.07	76.1				6.37	335.4	24.43	128.7						165.6	14.62	32.57	3.99	18.66	3.82	1.37	2.99	0.76
[6985]	AEGEAN ARC / SOUTH AEGEAN VOLCANIC ARC / SANTORINI	CAPE AKROTIRI	36.4	36.4	25.45	25.45	53.33	0.93	17.88	9.11	9.39	4.14	0.19	0.45	3.53	0.18					31.99		203.6	24.31	40.02	8.81	15.33	87.9				6.99	270.2	21.1	94.64						222.2	74	26.19	3.14	14.36	2.88	1.2	2.37	0.6
[6985]	AEGEAN ARC / SOUTH AEGEAN VOLCANIC ARC / SANTORINI	CAPE AKROTIRI	36.4	36.4	25.45	25.45	50.9	0.99	19.58	11.35	8.52	4.37	0.19	0.63	2.97	0.24					24.6		298.3	1.86	37.34	3.65	15.59	88.95				13.06	350.9	22.13	123.5						276.5	14.7	30.01	3.74	16.64	3.17	1.27	2.53	0.61
[6985]	AEGEAN ARC / SOUTH AEGEAN VOLCANIC ARC / SANTORINI	CAPE AKROTIRI	36.4	36.4	25.45	25.45	53.13	1.07	18.27	10.31	6.73	4.02	0.19	0.74	3.65	0.21					27.44		278.8	1.1	29.86	4.15	25.02	87.24				12.97	281.8	20.68	111.8						255.8	16.36	32.26	3.96	17.51	3.43	1.39	2.62	0.64
[6985]	AEGEAN ARC / SOUTH AEGEAN VOLCANIC ARC / SANTORINI	CAPE AKROTIRI	36.4	36.4	25.45	25.45	51.76	1.11	19.35	8.3	8.97	4.44	0.18	0.8	3.59	0.23					45.46		249.2	0.65	47.3	2.9	19.5	60.65				10.81	342.8	27.85	144.5						192.4	19.37	39.72	5.44	24.09	5.06	1.72	3.63	0.93
[6985]	AEGEAN ARC / SOUTH AEGEAN VOLCANIC ARC / SANTORINI	CAPE AKROTIRI	36.4	36.4	25.45	25.45	53.14	1.1	18.64	8.15	8.34	4.33	0.18	0.7	3.4	0.24					37.26		250.2	0.69	28.97	2.56	18.49	61.4				12.23	326.5	25.59	153.6						214.3	19.03	37.41	5.3	23.4	4.94	1.66	3.44	0.87
[6985]	AEGEAN ARC / SOUTH AEGEAN VOLCANIC ARC / SANTORINI	CAPE AKROTIRI	36.4	36.4	25.45	25.45	52.47	1.07	18.1	11	8.37	4.23	0.19	0.63	3.77	0.23									39.08	1.67	34.53	103.9				8.63	360.4	29.41	126.7					0.11	199.8	15.55	32.49	4.6	19.75	4.7	1.57	3.64	0.81
[6985]	AEGEAN ARC / SOUTH AEGEAN VOLCANIC ARC / SANTORINI	CAPE AKROTIRI	36.4	36.4	25.45	25.45	51.21	1.06	19.09	10.27	8.09	4.32	0.2	0.62	3.59	0.18					33.46		250.5	0.67	44.08	6.03	15.74	77.52				9.37	362.5	24.62	152.6						203	24.43	39.39	5.11	21.99	4.49	1.58	3.25	0.76
[6985]	AEGEAN ARC / SOUTH AEGEAN VOLCANIC ARC / SANTORINI	CAPE AKROTIRI	36.4	36.4	25.45	25.45	54.4	0.97	18.24	9.72	7.69	3.36	0.2	0.65	3.86	0.2					28.91		211.8	8.89	50.84	7.12	25.17	79.59				7.61	292.1	26.62	130.5						247.2	21.44	38.66	5.4	22.94	4.4	1.56	3.36	0.82
[6985]	AEGEAN ARC / SOUTH AEGEAN VOLCANIC ARC / SANTORINI	CAPE AKROTIRI	36.4	36.4	25.45	25.45	51.7	0.88	19.22	10.34	8.05	3.95	0.19	0.69	3.44	0.21					34.75		189.6	0.61	43.69	5.14	21.05	101.2				12.1	342.7	24.13	131.6						213.9	18.4	34.98	4.63	19.97	3.85	1.47	2.94	0.71
[6985]	AEGEAN ARC / SOUTH AEGEAN VOLCANIC ARC / SANTORINI	CAPE AKROTIRI	36.4	36.4	25.45	25.45	55.23	0.93	18.06	9.31	6.36	3.26	0.21	0.65	4.18	0.24					36.48		189.6	0.23	34.52	2.13	15.86	100.9				6.16	300	23.33	142.4						251.9	21.34	44.31	5.43	22.87	4.63	1.64	3.17	0.75
[6985]	AEGEAN ARC / SOUTH AEGEAN VOLCANIC ARC / SANTORINI	CAPE AKROTIRI	36.4	36.4	25.45	25.45	54.7	0.75	17.29	8.84	8.23	4.88	0.19	0.64	3.18	0.17					30.32		212.8	136.9	39.2	35.16	20.64	96.3				9.84	219.9	14.92	53.43						357.4	12.72	25.01	2.84	12.1	2.2	1.15	1.94	0.43
[6985]	AEGEAN ARC / SOUTH AEGEAN VOLCANIC ARC / SANTORINI	CAPE AKROTIRI	36.4	36.4	25.45	25.45	54.17	0.98	17.92	9.93	7.39	3.49	0.19	0.95	3.72	0.2									41.6	3.05	20.33	134.3				16.25	340.1	30.81	142.7					0.12	281.4	17.7	35.28	4.89	20.16	4.57	1.52	3.62	0.82
[6985]	AEGEAN ARC / SOUTH AEGEAN VOLCANIC ARC / SANTORINI	CAPE AKROTIRI	36.4	36.4	25.45	25.45	50.9	1	19.94	10.99	8.52	3.98	0.19	0.62	3.26	0.18					30.11		291.2	1.31	38.16	4.69	19.72	87.3				7.7	316	20.14	122.1						199.6	18.06	35	4.58	20.03	3.83	1.35	2.73	0.62
[6985]	AEGEAN ARC / SOUTH AEGEAN VOLCANIC ARC / SANTORINI	CAPE AKROTIRI	36.4	36.4	25.45	25.45	52.18	1.09	18.36	10.53	7.19	4.24	0.18	0.62	3.9	0.12					38.39		243.8	0.07	45.74	9.5	31.44	81.49				6.62	295	23.99	149.7						283.9	23.68	40.26	5.68	24	4.66	1.7	3.39	0.77
[6985]	AEGEAN ARC / SOUTH AEGEAN VOLCANIC ARC / SANTORINI	CAPE AKROTIRI	36.4	36.4	25.45	25.45	52.24	1.07	18.39	10.5	6.92	4.19	0.18	0.58	3.85	0.13					36.71		261.4	0.89	41.2	9.79	31.56	84.18				7.33	307.4	25.03	151.6						387.1	25.23	41.97	5.62	23.26	4.6	1.8	3.35	0.78
[6985]	AEGEAN ARC / SOUTH AEGEAN VOLCANIC ARC / SANTORINI	CAPE AKROTIRI	36.4	36.4	25.45	25.45	53.23	1.04	17.94	10.41	7.69	4.12	0.19	0.7	3.88	0.21					30.74		281.2	0.84	65.31	6.38	26.28	78.58				9.99	323.5	27	154.6						248	21.27	38.68	5.42	23.45	4.44	1.63	3.32	0.82
[6985]	AEGEAN ARC / SOUTH AEGEAN VOLCANIC ARC / SANTORINI	CAPE AKROTIRI	36.4	36.4	25.45	25.45	51.47	1.08	18.33	10.95	8.81	4.32	0.17	0.54	3.64	0.19					32.88		297.3	0.08	58.88	2.39	21.64	97.01				6.23	355.6	22.54	52.47						256.4	16.25	33.02	4.49	20.56	4.16	1.61	2.97	0.73
[6985]	AEGEAN ARC / SOUTH AEGEAN VOLCANIC ARC / SANTORINI	CAPE AKROTIRI	36.4	36.4	25.45	25.45	52.48	1.02	18.7	10.28	8.51	4.11	0.19	0.76	3.9	0.23					26.1		288	0.59	43.67	2.65	26.4	86.58				11.26	346.1	24.42	149.7						198.9	16.93	36.27	4.36	19.33	3.52	1.39	2.88	0.67
[6985]	AEGEAN ARC / SOUTH AEGEAN VOLCANIC ARC / SANTORINI	CAPE AKROTIRI	36.4	36.4	25.45	25.45	51.18	0.95	19.37	10.42	8.7	4.14	0.18	0.79	3.24	0.22					38.16		273.1	0.95	50.45	3.42	24.75	90.98				14.03	351.1	26.09	140						203.9	16.37	34.33	4.22	18.37	3.41	1.32	2.81	0.67
[6985]	AEGEAN ARC / SOUTH AEGEAN VOLCANIC ARC / SANTORINI	CAPE AKROTIRI	36.4	36.4	25.45	25.45	51.7	0.95	19.59	10.36	8.43	4.11	0.18	0.81	3.29	0.22					28.63		249.3	0.58	50.88	3.1	26.97	96.43				15.96	346.5	28.12	140.1						215.2	17.23	35.46	4.32	18.97	3.63	1.33	2.73	0.7
[6985]	AEGEAN ARC / SOUTH AEGEAN VOLCANIC ARC / SANTORINI	CAPE AKROTIRI	36.4	36.4	25.45	25.45	51.14	1.08	18.74	10.93	7.22	4.52	0.18	0.74	3.65	0.12									45.17	4.14	24.8	94.23				10.17	303.4	23.55	47.34					0.06	220	14.27	27.12	3.84	16.48	3.94	1.55	3	0.68
[6985]	AEGEAN ARC / SOUTH AEGEAN VOLCANIC ARC / SANTORINI	CAPE AKROTIRI	36.4	36.4	25.45	25.45	51.74	1.08	18.87	10.94	6.72	4.49	0.18	0.77	3.64	0.12									44.98	4.33	26.55	91.53				10.29	290	22.68	50.8					0.06	269	13.12	25.13	3.46	14.97	3.59	1.53	2.98	0.65
[6985]	AEGEAN ARC / SOUTH AEGEAN VOLCANIC ARC / SANTORINI	CAPE AKROTIRI	36.4	36.4	25.45	25.45	52.86	1.05	17.8	9.92	8.09	4.15	0.2	0.85	3.91	0.22									35.54	2.14	18.01	91.91				10.88	371.7	31.85	151.8					0.09	226	21.53	38.45	5.74	24.1	5.58	1.7	4.14	0.9
[6985]	AEGEAN ARC / SOUTH AEGEAN VOLCANIC ARC / SANTORINI	CAPE AKROTIRI	36.4	36.4	25.45	25.45	52.06	1.06	18.48	10.46	7.67	4.3	0.19	0.71	4.02	0.16									37.87	4.32	28.17	93.6				7.26	337.2	31.71	144.4					0.06	220.3	20.04	35.15	5.68	23.8	5.6	1.75	4.17	0.92
[6985]	AEGEAN ARC / SOUTH AEGEAN VOLCANIC ARC / SANTORINI	CAPE AKROTIRI	36.4	36.4	25.45	25.45	51.13	1.13	18.61	10.68	8.58	4.3	0.18	0.64	3.87	0.2									45.69	4.72	31.18	83.73				4.16	339.1	27.56	133					0	193.8	18.54	32.89	5.28	22.09	5.05	1.66	3.88	0.85
[6985]	AEGEAN ARC / SOUTH AEGEAN VOLCANIC ARC / SANTORINI	CAPE AKROTIRI	36.4	36.4	25.45	25.45	51.34	1.03	18.67	10.65	7.51	4.22	0.19	0.65	3.81	0.2									43.73	7.42	19.86	108.8				6.01	322.6	27.84	67.14					0	267.3	19.78	35.09	5.56	23.33	5.32	1.68	4.1	0.87
[6985]	AEGEAN ARC / SOUTH AEGEAN VOLCANIC ARC / SANTORINI	CAPE AKROTIRI	36.4	36.4	25.45	25.45	50.69	1.06	19.21	10.72	7.34	4.19	0.19	0.72	3.77	0.21									67.84	8.22	14.11	105.6				7.18	286.7	29.68	62.88					0.01	200.7	19.7	37.2	5.6	23.2	5.3	1.7	4	0.9
[6985]	AEGEAN ARC / SOUTH AEGEAN VOLCANIC ARC / SANTORINI	CAPE AKROTIRI	36.4	36.4	25.45	25.45	52.9	1	18.27	10.03	7.84	3.88	0.18	0.8	4.1	0.24									35.73	4.92	22.03	96.56				6.01	357.8	36.93	149.1					0	228	23.6	36.8	6.1	25.4	5.8	1.8	4.6	1
[6985]	AEGEAN ARC / SOUTH AEGEAN VOLCANIC ARC / SANTORINI	CAPE AKROTIRI	36.4	36.4	25.45	25.45	54.38	0.69	15.61	8.23	8.51	8.29	0.14	1.19	2.86	0.11									62.6	207.8	55.34	71.99				30.83	151.2	21.42	96.22					0.86	220.1	12.8	23.6	3	12	2.9	0.9	2.4	0.5
[6985]	AEGEAN ARC / SOUTH AEGEAN VOLCANIC ARC / SANTORINI	CAPE AKROTIRI	36.4	36.4	25.45	25.45	69.32	0.45	14.75	3.22	2.95	1.41	0.09	2.17	4.55	0.12					28.22		68.8	2.02	14.87	3.95	14.57	32.25				45.19	190.6	17.09	106.2					0.32	581.5	30.7	49	5.4	19.1	2.9	1	2.3	0.5
[6985]	AEGEAN ARC / SOUTH AEGEAN VOLCANIC ARC / SANTORINI	CAPE AKROTIRI	36.4	36.4	25.45	25.45	70.18	0.45	14.61	3.11	2.68	0.97	0.07	2.19	4.67	0.11					14.51		49.51	1.74	36.56	1.74	11.99	33.53				69.24	189.8	17.49	118.5					0.61	536.1	27.3	45.6	4.5	16	2.2	0.9	1.8	0.4
[6985]	AEGEAN ARC / SOUTH AEGEAN VOLCANIC ARC / SANTORINI	CAPE AKROTIRI	36.4	36.4	25.45	25.45	61.47	0.82	16.24	7.29	5.52	2.52	0.14	1.76	4.14	0.1					18.53		234.2	1.28	37.31	2.14	10.7	54.98				45.93	205.9	17.01	15.56					0.02	428	20.2	36.4	4	15.7	2.9	1.1	2.4	0.5
[6985]	AEGEAN ARC / SOUTH AEGEAN VOLCANIC ARC / SANTORINI	CAPE AKROTIRI	36.4	36.4	25.45	25.45	69.76	0.45	14.7	3.06	2.88	1.1	0.09	2.17	4.82	0.18					31.52		66.21	1.65	22.03	2.15	12.65	30.71				61.09	180.6	14.58	99.17					0.25	535.7	28.9	46.8	4.9	17.7	2.4	1	2	0.4
[6985]	AEGEAN ARC / SOUTH AEGEAN VOLCANIC ARC / SANTORINI	CAPE AKROTIRI	36.4	36.4	25.45	25.45	70.09	0.46	15.31	2.94	3.19	0.92	0.07	2.45	4.7	0.12					24.5		77.31	1.89	27.24	0.86	9.27	44.55				71.97	192.2	14.66	108.5					0.52	579.5	29.8	50.3	5.3	18	2.7	1.1	2.1	0.4
[6985]	AEGEAN ARC / SOUTH AEGEAN VOLCANIC ARC / SANTORINI	CAPE AKROTIRI	36.4	36.4	25.45	25.45	69.64	0.43	14.82	3.27	2.91	0.95	0.09	2.59	4.73	0.12					19.4		72.22	1.9	40.4	5.06	21.63	37.67				79.88	188.3	20.09	94.5					0.57	558	29.4	46.8	4.9	18	2.8	1.2	2.2	0.5
[6756]	AEGEAN ARC / SOUTH AEGEAN VOLCANIC ARC / SANTORINI	SECOND ERUPTIVE CYCLE (SEC)	36.4	36.4	25.45	25.45	58.96	1.253	15.74	7.94	6.02	2.76	0.152	2.09	3.95	0.242					26			30		12						74.6	174	45.9	233	11.4
[6756]	AEGEAN ARC / SOUTH AEGEAN VOLCANIC ARC / SANTORINI	SECOND ERUPTIVE CYCLE (SEC)	36.4	36.4	25.45	25.45	64.75	0.843	15.56	5.42	3.7	1.35	0.154	2.56	4.84	0.215					14			5	5.5	2		88				94.3	147	52.6	283	9.8				2.89		25.6	54		27.4	6.76	1.53		1.22
[6756]	AEGEAN ARC / SOUTH AEGEAN VOLCANIC ARC / SANTORINI	SECOND ERUPTIVE CYCLE (SEC)	36.4	36.4	25.45	25.45	63.26	0.844	16.1	5.81	4.61	1.7	0.134	2.06	4.62	0.21					16			12		3						66.2	176	47.1	232	9.5
[6756]	AEGEAN ARC / SOUTH AEGEAN VOLCANIC ARC / SANTORINI	SECOND ERUPTIVE CYCLE (SEC)	36.4	36.4	25.45	25.45	53.18	0.804	18.65	7.48	10.36	4.94	0.148	0.78	2.73	0.109					35			42	25.5	26		82				25.6	207	26.5	101	2.9				0.66		9.8	19.3		11	3.13	0.91		0.63
[6756]	AEGEAN ARC / SOUTH AEGEAN VOLCANIC ARC / SANTORINI	SECOND ERUPTIVE CYCLE (SEC)	36.4	36.4	25.45	25.45	52.49	0.768	18.91	7.51	10.87	4.83	0.154	0.56	2.97	0.098					32			32		17						15.7	228	24.2	79	2.9
[6756]	AEGEAN ARC / SOUTH AEGEAN VOLCANIC ARC / SANTORINI	SECOND ERUPTIVE CYCLE (SEC)	36.4	36.4	25.45	25.45	63.24	0.922	15.76	6.15	4.38	1.53	0.166	2.11	4.81	0.245					18			8		2						70.8	198	50.7	239	8.1
[6756]	AEGEAN ARC / SOUTH AEGEAN VOLCANIC ARC / SANTORINI	SECOND ERUPTIVE CYCLE (SEC)	36.4	36.4	25.45	25.45	53.1	0.819	18.5	7.51	10.29	5.07	0.148	0.78	2.83	0.11					36			38		25						27.5	205	26.6	101	3
[6756]	AEGEAN ARC / SOUTH AEGEAN VOLCANIC ARC / SANTORINI	SECOND ERUPTIVE CYCLE (SEC)	36.4	36.4	25.45	25.45	54.26	1.22	16.33	8.78	8.95	4.81	0.162	1.21	3.1	0.188					33			90	26.1	35		97				48.6	183	40.1	173	4.2				1.25		15.2	33.7		18.6	5.02	1.32		0.97
[6756]	AEGEAN ARC / SOUTH AEGEAN VOLCANIC ARC / SANTORINI	SECOND ERUPTIVE CYCLE (SEC)	36.4	36.4	25.45	25.45	66.66	0.749	15.4	4.57	3.03	0.97	0.128	2.73	5.04	0.206					12			11	4.4	3		72				94.8	133	55.4	311	11				2.8		30.1	64.9		32.6	7.48	1.58		1.34
[6756]	AEGEAN ARC / SOUTH AEGEAN VOLCANIC ARC / SANTORINI	SECOND ERUPTIVE CYCLE (SEC)	36.4	36.4	25.45	25.45	66.62	0.742	15.44	4.54	3.03	0.97	0.127	2.75	5.07	0.204					12			7		3						97.1	134	56	315	11.4
[6756]	AEGEAN ARC / SOUTH AEGEAN VOLCANIC ARC / SANTORINI	SECOND ERUPTIVE CYCLE (SEC)	36.4	36.4	25.45	25.45	58.94	1.218	16.08	8.01	6.13	2.61	0.166	1.65	4.08	0.223					25			5	14.5	4		95				63.4	187	45.1	202	6.4				1.21		19.3	40.5		22.8	5.78	1.47		1.1
[6756]	AEGEAN ARC / SOUTH AEGEAN VOLCANIC ARC / SANTORINI	SECOND ERUPTIVE CYCLE (SEC)	36.4	36.4	25.45	25.45	52.45	0.684	17.39	7.82	10.82	6.56	0.146	0.65	2.54	0.077					37			61	32.7	38		71				8.8	407	16.3	58	1.7						5.7	12.6		7.8	2.26	0.82		0.46
[6756]	AEGEAN ARC / SOUTH AEGEAN VOLCANIC ARC / SANTORINI	SECOND ERUPTIVE CYCLE (SEC)	36.4	36.4	25.45	25.45	68.34	0.584	15.03	4.07	2.44	0.67	0.116	3.09	5.06	0.139					12			7	3.3	2		71				108.7	109	56.9	352	12.2				2.95		33.5	72.9		34.9	7.47	1.53		1.39
[6756]	AEGEAN ARC / SOUTH AEGEAN VOLCANIC ARC / SANTORINI	SECOND ERUPTIVE CYCLE (SEC)	36.4	36.4	25.45	25.45	57.09	1.223	15.7	9.06	7.23	3.37	0.171	1.45	3.51	0.181					31			11	22.3	10		94				57.1	180.8	42.7	195	6.6				1.43		17.1	37.4		20.7	5.4	1.35		1.06
[6756]	AEGEAN ARC / SOUTH AEGEAN VOLCANIC ARC / SANTORINI	SECOND ERUPTIVE CYCLE (SEC)	36.4	36.4	25.45	25.45	70.92	0.404	14.54	2.79	2.21	0.59	0.085	3.12	4.95	0.082					7			6		2						103.4	91.4	44.2	314	10
[6756]	AEGEAN ARC / SOUTH AEGEAN VOLCANIC ARC / SANTORINI	SECOND ERUPTIVE CYCLE (SEC)	36.4	36.4	25.45	25.45	70.47	0.41	14.73	2.86	2.3	0.66	0.087	3.13	4.95	0.079					6			3	3.9	1		48				98.4	94.9	42.6	301	8.1				2.69	511	28.7	58.6		24.9	5.67	1.02		1.02
[6756]	AEGEAN ARC / SOUTH AEGEAN VOLCANIC ARC / SANTORINI	SECOND ERUPTIVE CYCLE (SEC)	36.4	36.4	25.45	25.45	64.59	0.836	15.66	5.42	3.75	1.37	0.156	2.47	4.94	0.214					14			5	6.4	4		88				94	146	52.6	282	10.5				2.92		26	55.6		28.2	6.84	1.58		1.33
[6756]	AEGEAN ARC / SOUTH AEGEAN VOLCANIC ARC / SANTORINI	KAMENI (KAMINI)	36.4	36.4	25.45	25.45	66.99	0.709	15.46	4.38	3.38	1.07	0.137	2.13	5.08	0.187					12			4	4.6	2		82				73	147.8	47.2	242	8.2				1.79	415.8	25.2	52		25.8	5.98	1.46		1.14
[6756]	AEGEAN ARC / SOUTH AEGEAN VOLCANIC ARC / SANTORINI	KAMENI (KAMINI)	36.4	36.4	25.45	25.45	67.92	0.671	15.11	4.21	3.01	0.92	0.133	2.25	5.14	0.167					9			5	4.6	1		75				77	133.5	49.9	256	8.2				2.07	420.9	26.4	55.1		26.9	6.3	1.5		1.19
[6756]	AEGEAN ARC / SOUTH AEGEAN VOLCANIC ARC / SANTORINI	KAMENI (KAMINI)	36.4	36.4	25.45	25.45	67.26	0.71	15.27	4.39	3.24	1.01	0.139	2.1	5.21	0.183					12			4		3						69.3	145	48.8	240	7.5
[6756]	AEGEAN ARC / SOUTH AEGEAN VOLCANIC ARC / SANTORINI	KAMENI (KAMINI)	36.4	36.4	25.45	25.45	66.77	0.741	15.36	4.57	3.4	1.1	0.146	2.03	5.19	0.187					12			7	4.5	1		74				68.4	149.4	47.4	234	7.3				1.83		23.7	51		24.8	5.86	1.5		1.15
[6756]	AEGEAN ARC / SOUTH AEGEAN VOLCANIC ARC / SANTORINI	KAMENI (KAMINI)	36.4	36.4	25.45	25.45	65.45	0.79	15.57	5.11	3.92	1.38	0.149	1.91	4.97	0.179					14			7		4						65	161.3	46.7	220	7
[6756]	AEGEAN ARC / SOUTH AEGEAN VOLCANIC ARC / SANTORINI	KAMENI (KAMINI)	36.4	36.4	25.45	25.45	65.95	0.776	15.49	4.92	3.73	1.28	0.149	1.94	5.04	0.183					15			5	5.8	2		82				66	156.4	46.7	225	7.5				1.81	358.8	23.7	48.2		23.8	5.67	1.47		1.13
[6756]	AEGEAN ARC / SOUTH AEGEAN VOLCANIC ARC / SANTORINI	KAMENI (KAMINI)	36.4	36.4	25.45	25.45	65.38	0.786	15.6	5.11	3.91	1.4	0.149	1.92	4.99	0.18					14			6		2						63.3	160	45.6	218	7
[6756]	AEGEAN ARC / SOUTH AEGEAN VOLCANIC ARC / SANTORINI	KAMENI (KAMINI)	36.4	36.4	25.45	25.45	65.38	0.785	15.56	5.14	3.95	1.4	0.148	1.9	4.98	0.179					14			12		3						65.7	162.9	47	222	8					363.8
[6756]	AEGEAN ARC / SOUTH AEGEAN VOLCANIC ARC / SANTORINI	KAMENI (KAMINI)	36.4	36.4	25.45	25.45	65.49	0.798	15.54	5.09	3.91	1.37	0.146	1.93	4.97	0.184					13			6		2						64.6	160	46.8	217	8.3
[6756]	AEGEAN ARC / SOUTH AEGEAN VOLCANIC ARC / SANTORINI	KAMENI (KAMINI)	36.4	36.4	25.45	25.45	65.53	0.788	15.49	5.11	3.9	1.39	0.148	1.92	4.98	0.182					13			7		1						65.3	157.6	45.9	220	7.4					377.6
[6756]	AEGEAN ARC / SOUTH AEGEAN VOLCANIC ARC / SANTORINI	KAMENI (KAMINI)	36.4	36.4	25.45	25.45	65.92	0.745	15.59	4.79	3.79	1.28	0.143	1.96	5.05	0.185					11			7		2						67.2	152.5	48.3	228	7.3					382.7
[6756]	AEGEAN ARC / SOUTH AEGEAN VOLCANIC ARC / SANTORINI	KAMENI (KAMINI)	36.4	36.4	25.45	25.45	65.04	0.798	15.57	5.27	4.1	1.54	0.15	1.87	4.9	0.181					18			7	7.6	4		84				63.1	164.3	45.8	215	7.1				1.68	367.5	23.2	46.5		23.3	5.68	1.43		1.09
[6756]	AEGEAN ARC / SOUTH AEGEAN VOLCANIC ARC / SANTORINI	KAMENI ISLANDS (KAMINI ISLANDS)	36.4	36.4	25.45	25.45	53.24	1.004	17.01	8.89	9.99	5.01	0.178	0.69	3.1	0.104					36			22		13						18.7	222.9	27	83	3.5
[6756]	AEGEAN ARC / SOUTH AEGEAN VOLCANIC ARC / SANTORINI	KAMENI ISLANDS (KAMINI ISLANDS)	36.4	36.4	25.45	25.45	52.93	0.955	18.27	8.49	10.04	4.74	0.167	0.63	3.05	0.098					31			25		14						17.1	229.5	26.2	87	3.3
[6756]	AEGEAN ARC / SOUTH AEGEAN VOLCANIC ARC / SANTORINI	KAMENI ISLANDS (KAMINI ISLANDS)	36.4	36.4	25.45	25.45	50.63	0.995	19.68	8.88	11.33	4.34	0.16	0.44	2.78	0.079					31			22		10						11.8	259	21.9	62	3
[6756]	AEGEAN ARC / SOUTH AEGEAN VOLCANIC ARC / SANTORINI	KAMENI ISLANDS (KAMINI ISLANDS)	36.4	36.4	25.45	25.45	55.15	1.076	16.85	8.9	8.61	4.15	0.182	0.83	3.59	0.123					28			17		12						23.8	223	31.4	104	4
[6756]	AEGEAN ARC / SOUTH AEGEAN VOLCANIC ARC / SANTORINI	KAMENI ISLANDS (KAMINI ISLANDS)	36.4	36.4	25.45	25.45	54.79	1.239	16.68	9.51	8.27	3.84	0.188	0.74	3.74	0.125					30			11		8						21.5	238	32.3	106	4.2
[5046]	AEGEAN ARC / NORTHWEST AEGEAN VOLCANIC ARC / MONOLIA ISLAND		38.5	39.5	23	23	56.09	0.79	17.92	4.886	5.5	6.8	0.1	2.79	3.62	0.26								127		62						119									520	43	83		36	6.6	1.5		0.5
[5046]	AEGEAN ARC / NORTHWEST AEGEAN VOLCANIC ARC / MONOLIA ISLAND		38.5	39.5	23	23	57.7	0.85	17.94	5.103	5.75	4.24	0.11	2.96	3.82	0.3
[5046]	AEGEAN ARC / NORTHWEST AEGEAN VOLCANIC ARC / MONOLIA ISLAND		38.5	39.5	23	23	57.8	0.82	18.03	5.053	5.59	4.44	0.1	3.02	3.76	0.27
[5046]	AEGEAN ARC / AEGEAN BACK ARC / KAM(M)ENA VOURLA		38.8	38.8	22.5	22.5	58.44	0.77	17.22	5.166	5.58	4.64	0.11	2.95	3.42	0.25
[5046]	AEGEAN ARC / NORTHWEST AEGEAN VOLCANIC ARC / PONTIKONISIA ISLAND		38.5	39.5	23	23	58.47	0.8	17.89	4.816	5.61	3.88	0.1	2.92	3.82	0.25
[5046]	AEGEAN ARC / NORTHWEST AEGEAN VOLCANIC ARC / STRONGHILI ISLAND		38.5	39.5	23	23	58.06	0.83	17.96	4.97	5.65	4.46	0.11	3.05	4.08	0.29
[5046]	AEGEAN ARC / NORTHWEST AEGEAN VOLCANIC ARC	TUMBANOS HELL (BETWEEN ACHILLEION AND GLYFA)	38.5	39.5	23	23	54.18	0.71	18.3	5.918	7.7	4.38	0.12	2.6	3.84	0.54								139		38						72									2175	112	199		73	12.3	2.4		0.9
[5046]	AEGEAN ARC / NORTHWEST AEGEAN VOLCANIC ARC	TUMBANOS HELL (BETWEEN ACHILLEION AND GLYFA)	38.5	39.5	23	23	54.27	0.73	18.05	6.142	7.54	4.38	0.11	2.56	3.77	0.54
[5046]	AEGEAN ARC / NORTHWEST AEGEAN VOLCANIC ARC	TUMBANOS HELL (BETWEEN ACHILLEION AND GLYFA)	38.5	39.5	23	23	54.3	0.69	18.38	5.792	7.43	4.56	0.11	2.62	3.83	0.52
[5046]	AEGEAN ARC / NORTHWEST AEGEAN VOLCANIC ARC	NORTH OF MICROTHEBE	38.5	39.5	23	23	53.81	0.89	18.26	5.799	6.51	6.37	0.11	2.85	3.72	0.45
[5046]	AEGEAN ARC / NORTHWEST AEGEAN VOLCANIC ARC	NORTH OF MICROTHEBE	38.5	39.5	23	23	53.82	0.86	17.23	5.872	6.8	6.44	0.11	2.86	3.66	0.42
[5046]	AEGEAN ARC / NORTHWEST AEGEAN VOLCANIC ARC	NORTH OF MICROTHEBE	38.5	39.5	23	23	54.31	0.9	17.51	5.916	6.62	6.37	0.12	2.85	3.54	0.43
[5046]	AEGEAN ARC / NORTHWEST AEGEAN VOLCANIC ARC	NATIONAL ROAD BETWEEN NEA ANCHIALOS AND VOLOS	38.5	39.5	23	23	55.96	0.77	17.41	5.086	5.87	6.3	0.1	3.13	3.72	0.32								144		86						106									830	64	117		43	7.6	1.6		0.7
[5046]	AEGEAN ARC / NORTHWEST AEGEAN VOLCANIC ARC	NATIONAL ROAD BETWEEN NEA ANCHIALOS AND VOLOS	38.5	39.5	23	23	56.11	0.75	17.48	4.873	5.84	6.34	0.1	3.16	3.69	0.31
[5046]	AEGEAN ARC / NORTHWEST AEGEAN VOLCANIC ARC	NATIONAL ROAD BETWEEN NEA ANCHIALOS AND VOLOS	38.5	39.5	23	23	56.43	0.76	17.46	5.086	6.1	5.49	0.11	3.15	3.88	0.36
[5552]	AEGEAN ARC / SOUTH AEGEAN VOLCANIC ARC / SANTORINI / ACROTIRI:AEGEAN ARC	CAPE ACROTIRI (FANARI)	36.4	36.4	25.45	25.45	70	0.4	15.1	2.67	2.8	0.9	0.07	2.4	4.4	0.1
[5552]	AEGEAN ARC / SOUTH AEGEAN VOLCANIC ARC / SANTORINI / ACROTIRI:AEGEAN ARC	FORMER LAVA-LAKE OF BALOS, N OF ACROTIRI VILLAGE	36.4	36.4	25.45	25.45	50.8	0.9	18.1	8.21	11	6.6	0.16	0.5	2.7	0.12
[5552]	AEGEAN ARC / SOUTH AEGEAN VOLCANIC ARC / SANTORINI / ACROTIRI:AEGEAN ARC	FORMER LAVA-LAKE OF BALOS, N OF ACROTIRI VILLAGE	36.4	36.4	25.45	25.45	51	0.9	17.9	8.09	11	6.6	0.15	0.5	2.6	0.1
[5552]	AEGEAN ARC / SOUTH AEGEAN VOLCANIC ARC / SANTORINI / ACROTIRI:AEGEAN ARC	CAPE KOKKINOPETRA, ACROTIRI REGION	36.4	36.4	25.45	25.45	51	0.8	16.8	8.33	10.9	7.5	0.16	0.4	2.5	0.14
[5552]	AEGEAN ARC / SOUTH AEGEAN VOLCANIC ARC / SANTORINI / ACROTIRI:AEGEAN ARC	CAPE MAVRORACHIDI, S OF ACROTIRI VILLAGE	36.4	36.4	25.45	25.45	54.5	0.9	17.1	7.35	9	5.9	0.14	1.2	2.8	0.13
[5552]	AEGEAN ARC / SOUTH AEGEAN VOLCANIC ARC / SANTORINI / THERA	S OF CAPE ALAI	36.4	36.4	25.45	25.45	54.5	0.8	17	7.28	9.8	5.2	0.14	1.2	2.6	0.11
[5552]	AEGEAN ARC / SOUTH AEGEAN VOLCANIC ARC / SANTORINI / THERA / LOWER PUMICE SERIES	BALOS, N OF ACROTIRI VILLAGE	36.4	36.4	25.45	25.45	63.5	1	15.8	5.81	3.8	1.5	0.15	2.8	4.5	0.26
[5552]	AEGEAN ARC / SOUTH AEGEAN VOLCANIC ARC / SANTORINI / THERA	STEPS FROM THE HARBOUR TO THE TOWN OF FIRA	36.4	36.4	25.45	25.45	64	0.9	15.6	5.6	3.9	1.5	0.16	2.3	4.7	0.22
[5552]	AEGEAN ARC / SOUTH AEGEAN VOLCANIC ARC / SANTORINI / THERA	N OF CAPE TURLOS	36.4	36.4	25.45	25.45	65.4	0.8	15.3	5.15	3.6	1.1	0.13	2.3	4.7	0.2
[5552]	AEGEAN ARC / SOUTH AEGEAN VOLCANIC ARC / SANTORINI / THERA	CAPE ALONAKI	36.4	36.4	25.45	25.45	59.5	1.2	15.9	7.77	5.8	2.5	0.17	1.8	4	0.22
[5552]	AEGEAN ARC / SOUTH AEGEAN VOLCANIC ARC / SANTORINI / SKAROS	N OF CAPE TURLOS	36.4	36.4	25.45	25.45	55.1	0.9	17	7.59	8.5	5.2	0.15	1.1	3.2	0.15
[5552]	AEGEAN ARC / SOUTH AEGEAN VOLCANIC ARC / SANTORINI / SKAROS	S OF MIKRO PROFITIS ELIAS	36.4	36.4	25.45	25.45	52.5	0.9	17.7	7.93	10.6	5.9	0.16	0.7	2.6	0.12
[5552]	AEGEAN ARC / SOUTH AEGEAN VOLCANIC ARC / SANTORINI / SKAROS	STEPS OF FIRA	36.4	36.4	25.45	25.45	52	0.8	16.7	8.22	11.1	7	0.16	0.5	2.5	0.1
[5552]	AEGEAN ARC / SOUTH AEGEAN VOLCANIC ARC / SANTORINI / SKAROS	CAPE TURLOS	36.4	36.4	25.45	25.45	55.2	1.1	16.1	8.16	8.7	4.8	0.16	1.3	3.1	0.18
[5552]	AEGEAN ARC / SOUTH AEGEAN VOLCANIC ARC / SANTORINI / SKAROS	CAPE TURLOS	36.4	36.4	25.45	25.45	58.7	1.2	15.9	7.86	6.2	2.7	0.16	1.7	4.1	0.23
[5552]	AEGEAN ARC / SOUTH AEGEAN VOLCANIC ARC / SANTORINI	STEPS OF FIRA, UPPER ENDOGENOUS DOME	36.4	36.4	25.45	25.45	68.5	0.6	14.9	4.03	2.5	0.7	0.12	3	5	0.14
[5013]	AEGEAN ARC / SOUTH AEGEAN VOLCANIC ARC / SANTORINI / SKAROS	SHIELD VOLCANO, CYCLE I	36.4	36.4	25.45	25.45	62.81	0.75	16.45	5.96	4.88	2.06	0.15	2.17	4.59	0.18					19		101	11	14	4	65	74				68	188	34	229	8					316	26	49		26	6.3	1.8		1.1
[5013]	AEGEAN ARC / SOUTH AEGEAN VOLCANIC ARC / SANTORINI / SKAROS	SHIELD VOLCANO, CYCLE I	36.4	36.4	25.45	25.45	63.37	0.83	16.32	5.92	4.78	1.76	0.14	2.1	4.55	0.22					19		85	8	13	6	35	75				69	188	34	234	9					345	25	50			6	1.6
[5013]	AEGEAN ARC / SOUTH AEGEAN VOLCANIC ARC / SANTORINI / SKAROS	SHIELD VOLCANO, CYCLE I	36.4	36.4	25.45	25.45	57.81	0.99	18.59	7.04	7.66	2.31	0.14	1.47	3.82	0.17					24		221	9	18	5	83	73				51	218	26	172	7					205	17	32			4.5	1.4		0.8
[5013]	AEGEAN ARC / SOUTH AEGEAN VOLCANIC ARC / SANTORINI / SKAROS	SHIELD VOLCANO, CYCLE I	36.4	36.4	25.45	25.45	54.7	0.91	16.99	7.9	8.95	6.01	0.16	1.09	3.15	0.14					33		209	235	34	73	70	72				37	209	24	143	5					159	14	25		20	4.2	1.3		1.2
[5013]	AEGEAN ARC / SOUTH AEGEAN VOLCANIC ARC / SANTORINI / SKAROS	SHIELD VOLCANO, CYCLE I	36.4	36.4	25.45	25.45	54.27	0.82	17.54	7.71	9.86	5.61	0.16	1.03	2.87	0.12					34		216	96	32	35	78	69				36	214	22	127	5					148	12	21			3.5	1.1		0.9
[5013]	AEGEAN ARC / SOUTH AEGEAN VOLCANIC ARC / SANTORINI / SKAROS	SHIELD VOLCANO, CYCLE I	36.4	36.4	25.45	25.45	54.58	0.83	17.23	7.84	9.67	5.61	0.16	1.09	2.87	0.12					35		220	111	33	37	85	72				39	199	22	136	5					148	13	26		16	3.7	1.3
[5013]	AEGEAN ARC / SOUTH AEGEAN VOLCANIC ARC / SANTORINI / SKAROS	SHIELD VOLCANO, CYCLE I	36.4	36.4	25.45	25.45	52.34	0.8	18.9	8	10.99	5.55	0.17	0.6	2.56	0.09					36		245	70	32	23	69	69				20	214	19	85	4					79	7	18		13	2.6	1		0.9
[5013]	AEGEAN ARC / SOUTH AEGEAN VOLCANIC ARC / SANTORINI / SKAROS	SHIELD VOLCANO, CYCLE I	36.4	36.4	25.45	25.45	51.22	0.76	18.89	8.35	11.46	6.49	0.17	0.31	2.57	0.08					37		285	60	36	34	73	69				9	221	15	65	3					60	5	12		9	2	0.9		0.5
[5013]	AEGEAN ARC / SOUTH AEGEAN VOLCANIC ARC / SANTORINI / SKAROS	SHIELD VOLCANO, CYCLE II	36.4	36.4	25.45	25.45	52.81	0.82	18	8.21	10.76	5.89	0.18	0.66	2.57	0.1					37		265	79	33	31	89	68				22	212	19	93	4					108	8	20			2.8	1.1		0.3
[5013]	AEGEAN ARC / SOUTH AEGEAN VOLCANIC ARC / SANTORINI / SKAROS	SHIELD VOLCANO, CYCLE III	36.4	36.4	25.45	25.45	54.63	1.04	18.26	7.89	9.37	3.96	0.15	1.2	3.34	0.16					30		246	49	26	12	92	73				40	218	24	141	6					170	15	31		20	4.1	1.3		1.1
[5013]	AEGEAN ARC / SOUTH AEGEAN VOLCANIC ARC / SANTORINI / SKAROS	SHIELD VOLCANO, CYCLE III	36.4	36.4	25.45	25.45	52.07	0.89	18.16	8.23	10.88	6.15	0.16	0.64	2.71	0.11					34		272	99	34	33	71	68				19	234	17	95	5					120	9	18			2.9	0.9		1.2
[5013]	AEGEAN ARC / SOUTH AEGEAN VOLCANIC ARC / SANTORINI / SKAROS	SHIELD VOLCANO, CYCLE III	36.4	36.4	25.45	25.45	53	0.95	18.04	8.28	9.98	5.6	0.17	0.87	2.97	0.14					33		240	70	33	33	77	71				28	227	21	118	7					141	12	25		16	3.5	1.1		0.7
[5013]	AEGEAN ARC / SOUTH AEGEAN VOLCANIC ARC / SANTORINI / SKAROS	SHIELD VOLCANO, CYCLE IV	36.4	36.4	25.45	25.45	54.48	1.21	16.51	8.88	9.31	4.98	0.17	1.21	3.07	0.18					37		292	103	32	33	120	80				47	190	27	160	7					178	18	24			5.3	1.5		1.1
[5013]	AEGEAN ARC / SOUTH AEGEAN VOLCANIC ARC / SANTORINI / SKAROS	SHIELD VOLCANO, CYCLE IV	36.4	36.4	25.45	25.45	55.5	1.04	16.37	8.23	9.03	5.14	0.17	1.2	3.13	0.17					33		222	153	33	36	93	83				44	186	26	154	6					166	15	32		16	4.3	1.3		1.2
[5013]	AEGEAN ARC / SOUTH AEGEAN VOLCANIC ARC / SANTORINI / SKAROS	SHIELD VOLCANO, CYCLE IV	36.4	36.4	25.45	25.45	67.05	0.68	15.51	4.71	2.6	1.08	0.15	2.82	5.21	0.2					11			5	23	1	14	71				93	136	39	290	13					453	35	69			7.6	1.8		1.3
[5013]	AEGEAN ARC / SOUTH AEGEAN VOLCANIC ARC / SANTORINI / MICRO PROFITIS ILIAS	SHIELD VOLCANO, CYCLE I	36.4	36.4	25.45	25.45	54.56	0.9	20.36	7.46	9.22	2.68	0.15	1.11	3.41	0.14					22		211	18	21	4	59	74				33	266	21	133	6					213	17				3.8	1.1		1.2
[5013]	AEGEAN ARC / SOUTH AEGEAN VOLCANIC ARC / SANTORINI / MICRO PROFITIS ILIAS	SHIELD VOLCANO, CYCLE I	36.4	36.4	25.45	25.45	52.91	1.02	18	9.34	9.54	4.8	0.19	0.89	3.18	0.13					33		290	18	33	10	58	81				30	256	21	120	4					164	15	29		18		1.1		1
[5013]	AEGEAN ARC / SOUTH AEGEAN VOLCANIC ARC / SANTORINI / MICRO PROFITIS ILIAS	SHIELD VOLCANO, CYCLE I	36.4	36.4	25.45	25.45	52.93	1	18.11	9.36	9.59	4.89	0.2	0.81	2.99	0.12					32		272	21	33	8	26	83				28	258	22	120	6					177	13	27			3.6	1.1		1.2
[5013]	AEGEAN ARC / SOUTH AEGEAN VOLCANIC ARC / SANTORINI / MICRO PROFITIS ILIAS	SHIELD VOLCANO, CYCLE II	36.4	36.4	25.45	25.45	60.41	1.22	16.09	8.05	5.01	1.8	0.16	2.38	4.6	0.27					19		102	7	16		60	99				83	210	38	273	11					373	33	63		31	6.8	1.8		1.1
[5013]	AEGEAN ARC / SOUTH AEGEAN VOLCANIC ARC / SANTORINI / MICRO PROFITIS ILIAS	SHIELD VOLCANO, CYCLE II	36.4	36.4	25.45	25.45	58.59	1.34	16.14	8.94	5.91	2.43	0.19	2.02	4.17	0.28					23		175	6	21		67	102				72	224	37	247	11					339	31	57			6.7	1.9		1.4
[5013]	AEGEAN ARC / SOUTH AEGEAN VOLCANIC ARC / SANTORINI / MICRO PROFITIS ILIAS	SHIELD VOLCANO, CYCLE II	36.4	36.4	25.45	25.45	58.32	1.34	16.19	8.95	6.02	2.52	0.2	2.09	4.09	0.27					23		160	6	22	3	63	104				71	225	36	248	10					357	31	58		35	6.6	1.8		1.3
[5013]	AEGEAN ARC / SOUTH AEGEAN VOLCANIC ARC / SANTORINI / MICRO PROFITIS ILIAS	SHIELD VOLCANO, CYCLE III	36.4	36.4	25.45	25.45	60.37	1.09	16.9	6.93	4.87	1.98	0.17	2.56	4.84	0.28					17		82	20	14	1	21	86				80	238	34	257	14					465	37	68			7	1.7		1.2
[5013]	AEGEAN ARC / SOUTH AEGEAN VOLCANIC ARC / SANTORINI / MICRO PROFITIS ILIAS	SHIELD VOLCANO, CYCLE III	36.4	36.4	25.45	25.45	54.9	0.83	17.25	7.31	9	5.83	0.14	1.64	2.98	0.13					29		187	168	33	53	55	71				58	229	23	162	9					265	26	46		23	4.3	1.2		1
[7712]	AEGEAN ARC / SOUTH AEGEAN VOLCANIC ARC / NISYROS / NISYROS	STRATOVOLCANO, NISYROS VOLCANO	36.58	36.58	27.22	27.22	58.1	1.12	17.1	6.54	6.59	2.77	0.13	1.81	4.06	0.25	6.58							8.65	16.8	8.2						170	335	35.5	167	14.8	2.06			0.38	399	33.1	56.6	5.86	24.1	4.81	1.26	4.71
[7712]	AEGEAN ARC / SOUTH AEGEAN VOLCANIC ARC / NISYROS / NISYROS	STRATOVOLCANO, NISYROS VOLCANO	36.58	36.58	27.22	27.22	55.1	0.79	18.3	5.94	8.8	4.05	0.12	1.21	3.59	0.22	0.98							73.7	19.5	38						50.2	442	27.6	132	10.2	1.8			0.18	321	28.2	46.7	5.11	21	4.06	1.17	3.87
[7712]	AEGEAN ARC / SOUTH AEGEAN VOLCANIC ARC / NISYROS / NISYROS	STRATOVOLCANO, NISYROS VOLCANO	36.58	36.58	27.22	27.22	68.9	0.4	15.2	2.83	3.5	1.44	0.07	3	3.87	0.1	39.5							4.94	6.39	6.87						59	420	11.7	91.5	12.3	1.67			1.53	677	23.5	38.4	3.22	11.6	1.92	0.79	1.79
[7712]	AEGEAN ARC / SOUTH AEGEAN VOLCANIC ARC / NISYROS / NISYROS	STRATOVOLCANO, NISYROS VOLCANO	36.58	36.58	27.22	27.22	69.4	0.35	14.9	2.51	2.54	0.83	0.08	3.13	4.51	0.09	42.5							3.33	29	2.44						390	247	21.2	78.5	19.1	4.62			7.21	797	41.5	68.3	5.61	19.2	3.06	0.71	2.85
[7989]	AEGEAN ARC / SOUTH AEGEAN VOLCANIC ARC / NISYROS / NISYROS	STRATOVOLCANO	36.5833	36.5833	27.1667	27.1667	56.51	0.87	17.15	6.192	8.21	4.66	0.1	1.39	3.43	0.2							169	96		51						30	583	19	145	12					287
[7989]	AEGEAN ARC / SOUTH AEGEAN VOLCANIC ARC / NISYROS / NISYROS	STRATOVOLCANO	36.5833	36.5833	27.1667	27.1667	56.48	0.79	17.27	5.796	8.51	4.96	0.08	1.42	3.48	0.21							134	144		97						16	928	14	123	8					179
[7989]	AEGEAN ARC / SOUTH AEGEAN VOLCANIC ARC / NISYROS / NISYROS	STRATOVOLCANO	36.5833	36.5833	27.1667	27.1667	57.87	1.07	17.44	6.768	6.37	2.87	0.12	1.85	3.84	0.26							176	23		18						48	359	29	178	17					366
[7989]	AEGEAN ARC / SOUTH AEGEAN VOLCANIC ARC / NISYROS / NISYROS	STRATOVOLCANO	36.5833	36.5833	27.1667	27.1667	66.82	0.53	15.43	3.51	3.47	1.4	0.08	3.1	4.24	0.15							66	18		13						85	274	19	184	20					576
[7989]	AEGEAN ARC / SOUTH AEGEAN VOLCANIC ARC / NISYROS / NISYROS	STRATOVOLCANO	36.5833	36.5833	27.1667	27.1667	69.72	0.39	14.48	2.574	2.69	1.01	0.07	3.2	4.4	0.1							46	12		10						90	263	18	204	20					649
[7989]	AEGEAN ARC / SOUTH AEGEAN VOLCANIC ARC / NISYROS / NISYROS	STRATOVOLCANO	36.5833	36.5833	27.1667	27.1667	68.08	0.4	15.27	3.249	3.89	1.36	0.07	2.69	4.04	0.1							75	11		8						65	314	12	143	13					435
[7989]	AEGEAN ARC / SOUTH AEGEAN VOLCANIC ARC / NISYROS / NISYROS	STRATOVOLCANO	36.5833	36.5833	27.1667	27.1667	56.59	0.92	17.97	6.138	7.99	3.8	0.11	1.45	3.72	0.25							170	15		12						80	318	14	170	17					283
[9217]	AEGEAN ARC / SOUTH AEGEAN VOLCANIC ARC / SANTORINI	PHIRA STEPS, THERA ISLAND	36.35	36.45	25.4	25.5	55.62	1.16	16.47	9.12	3.58	7.93	0.17	1.17	3.56	0.18							299	13.9		10.5						42.9	200	34.3	131	5.15	1.23			1.3	209	14.7	32.3	4.01	17.7	4.34	1.24	4.87	0.816
[9217]	AEGEAN ARC / SOUTH AEGEAN VOLCANIC ARC / SANTORINI	MINOAN CORNER, THERA ISLAND	36.35	36.45	25.4	25.5	56.32	1.32	17.03	9.02	7.33	2.76	0.18	1.28	3.55	0.21							264	0		3						45	207	41	173						201
[9217]	AEGEAN ARC / SOUTH AEGEAN VOLCANIC ARC / SANTORINI	MINOAN CHANNEL, THERA ISLAND	36.35	36.45	25.4	25.5	57.77	1.26	16.09	8.77	6.48	2.73	0.19	1.41	4.1	0.21							165	0		0						49.6	204	41.5	136	6.16	1.53			1.69	243	17.4	40.6	4.92	21	5.92	1.64	5.82	0.992
[9217]	AEGEAN ARC / SOUTH AEGEAN VOLCANIC ARC / SANTORINI	MINOAN CHANNEL, THERA ISLAND	36.35	36.45	25.4	25.5	52.14	0.82	17.81	8.08	10.95	5.67	0.15	0.74	2.64	0.11							242	103		34.5						17.3	494	20.3	65	2.61	0.68			0.51	164	10.3	23.6	2.96	13	2.98	0.91	2.99	0.484
[9217]	AEGEAN ARC / SOUTH AEGEAN VOLCANIC ARC / SANTORINI	MINOAN CHANNEL, THERA ISLAND	36.35	36.45	25.4	25.5	52.24	0.85	18.78	7.98	10.84	5.02	0.15	0.6	2.56	0.09							236	40.7		26.7						15.9	332	20.3	59	2.4	0.56			0.53	134	7.19	16.4	2.24	9.59	2.52	0.87	3.02	0.488
[9217]	AEGEAN ARC / SOUTH AEGEAN VOLCANIC ARC / SANTORINI	MINOAN CORNER, THERA ISLAND	36.35	36.45	25.4	25.5	50.67	0.81	18.42	8.68	11.12	6.45	0.17	0.33	2.3	0.08							247	46.1		36						6.89	254	20.6	42	1.64	0			0	90	5.52	12.6	1.81	8.98	2.56	0.87	3.11	0.505
[9217]	AEGEAN ARC / SOUTH AEGEAN VOLCANIC ARC / SANTORINI	MEGALO/KOKKINO VOUNO, THERA ISLAND	36.35	36.45	25.4	25.5	50.79	0.73	17.81	8.37	11.58	6.82	0.15	0.41	2.34	0.08							206	57		29						2	209	4	58						93
[9217]	AEGEAN ARC / SOUTH AEGEAN VOLCANIC ARC / SANTORINI	DARK CORNER, THERA ISLAND	36.35	36.45	25.4	25.5	52.72	0.99	17.94	8.98	9.81	4.82	0.16	0.76	2.68	0.13							220	31.9		24.7						26.6	209	26.8	70	3.29	0.78			0.92	134	9.81	21.9	2.9	12.1	3.29	0.95	4.08	0.635
[9217]	AEGEAN ARC / SOUTH AEGEAN VOLCANIC ARC / SANTORINI	FIROSTEFANI, THERA ISLAND	36.35	36.45	25.4	25.5	65.5	0.64	15.56	5.34	3.62	1.56	0.13	2.97	3.93	0.16							28	0		0						84	165	47	200	9.55	1.92			2.54	433	28.8	57.8	7.03	28.2	6.46	1.41	6.58	1.05
[9217]	AEGEAN ARC / SOUTH AEGEAN VOLCANIC ARC / SANTORINI	CAPE AMMOUDHI, THERA ISLAND	36.35	36.45	25.4	25.5	54.31	1.01	17.55	8.3	9.22	4.32	0.16	0.89	3.18	0.13							251	24		15						31	195	30	117						125
[9217]	AEGEAN ARC / SOUTH AEGEAN VOLCANIC ARC / SANTORINI	SKAROS STEPS, THERA ISLAND	36.35	36.45	25.4	25.5	54.61	1.03	16.86	8.82	8.63	4.08	0.16	1.18	3.49	0.15							228	9		8						32	204	13	111						195
[9217]	AEGEAN ARC / SOUTH AEGEAN VOLCANIC ARC / SANTORINI	SKAROS STEPS, THERA ISLAND	36.35	36.45	25.4	25.5	61.87	1.16	15.42	7.12	4.68	1.73	0.16	2.01	4.81	0.25							86	0		1						61	148	36	241						303
[9217]	AEGEAN ARC / SOUTH AEGEAN VOLCANIC ARC / SANTORINI	CAPE RIVA CORNER, THERA ISLAND	36.35	36.45	25.4	25.5	69.4	0.67	14.22	4.18	2.52	0.84	0.12	2.74	4.67	0.16							33	0		2						76	105	44	266						470
[9217]	AEGEAN ARC / SOUTH AEGEAN VOLCANIC ARC / SANTORINI	CAPE AMMOUDHI, THERA ISLAND	36.35	36.45	25.4	25.5	64.88	0.75	15.22	4.98	4.72	1.18	0.13	2.62	4.77	0.2							34	13.5		8.3						114	134	43.4	211	10.9	2.53			4.01	352	27.9	58.6	6.73	25.9	6.54	1.15	6.1	1.01
[9217]	AEGEAN ARC / SOUTH AEGEAN VOLCANIC ARC / SANTORINI	BRONZE AGE RUINS, THERA ISLAND	36.35	36.45	25.4	25.5	57.21	0.88	17.38	7.71	7.38	3.62	0.15	1.37	3.32	0.12							214	5		1						39	206	27	131						288
[9217]	AEGEAN ARC / SOUTH AEGEAN VOLCANIC ARC / SANTORINI	MINOAN SQUARE, THERA ISLAND	36.35	36.45	25.4	25.5	53.34	0.73	16.23	7.86	9.51	7.9	0.15	0.78	2.55	0.1							183	346		92						16	150	9	91						187
[9344]	AEGEAN ARC / NORTHEAST AEGEAN VOLCANIC ARC / LESBOS / SYKAMINEA FORMATION		39	39.4	26	26.5	53.03	0.66	13.61	6.8	10.33	7.21	0.12	4.29	2.37	0.66							189	51		18	21	61	17			99	900	23	184	12					1898
[9344]	AEGEAN ARC / NORTHEAST AEGEAN VOLCANIC ARC / LESBOS / SYKAMINEA FORMATION		39	39.4	26	26.5	60.74	0.62	16.3	4.627	5.71	3.68	0.1	3.41	3.36	0.22							109	91		40		53	18			140	612	18	171	15				8.3	1158	37.7	70.7		26.5	4.6	1.18		0.72
[9344]	AEGEAN ARC / NORTHEAST AEGEAN VOLCANIC ARC / LESBOS / SYKAMINEA FORMATION		39	39.4	26	26.5	61.13	0.56	16.57	4.752	5.93	2.06	0.07	3.5	3.62	0.22							126	130		53	17	51	18			135	621	21	171	14				6.2	1294	38.8	75.8			5.1	1.16		0.56
[9344]	AEGEAN ARC / NORTHEAST AEGEAN VOLCANIC ARC / LESBOS / SYKAMINEA FORMATION		39	39.4	26	26.5	61.48	0.6	18.14	4.451	5.69	1.75	0.06	2.56	3.89	0.32							111	54		16	22	48	19			84	1044	20	201	8					2035
[9344]	AEGEAN ARC / NORTHEAST AEGEAN VOLCANIC ARC / LESBOS / SYKAMINEA FORMATION		39	39.4	26	26.5	66.35	0.48	15.59	3.178	2.9	1.54	0.06	4.44	3.42	0.17							63	50		16	20	38	14			201	524	19	158	18					1332
[9344]	AEGEAN ARC / NORTHEAST AEGEAN VOLCANIC ARC / LESBOS / SKALAHORION FORMATION	EAST OF KALLONI	39	39.4	26	26.5	52.34	1.46	18.69	7.395	7.59	3.7	0.12	2.36	3.79	0.69																								5.4		71.3	144			8.8	1.98		0.9
[9344]	AEGEAN ARC / NORTHEAST AEGEAN VOLCANIC ARC / LESBOS / SKALAHORION FORMATION	EAST OF KALLONI	39	39.4	26	26.5	69.02	0.45	16.66	2.61	2.76	1.24	0.06	4.02	3.55	0.22
[9344]	AEGEAN ARC / NORTHEAST AEGEAN VOLCANIC ARC / LESBOS / SKOUTAROS FORMATION		39	39.4	26	26.5	57.49	0.81	18.01	5.01	7.09	4.54	0.08	2.75	3.06	0.34							162	83		33	25	70	20			92	1045	22	203	9					1418
[9344]	AEGEAN ARC / NORTHEAST AEGEAN VOLCANIC ARC / LESBOS / POLYCHNITOS AND SKOPELOS IGNIMBRITES		39	39.4	26	26.5	62.91	0.41	18.6	3.28	3.83	1.36	0.09	3.6	3.68	0.29							43	4		3	36	71	17			127	853	20	240	12					2343
[9344]	AEGEAN ARC / NORTHEAST AEGEAN VOLCANIC ARC / LESBOS / POLYCHNITOS AND SKOPELOS IGNIMBRITES		39	39.4	26	26.5	67.22	0.74	16.56	2.86	1.77	0.85	0.04	5.5	3.86	0.23							40	2		7	4	24	18			207	389	35	411	19					1897
[9344]	AEGEAN ARC / NORTHEAST AEGEAN VOLCANIC ARC / LESBOS / POLYCHNITOS AND SKOPELOS IGNIMBRITES		39	39.4	26	26.5	71.53	0.68	14.93	2.27	1.08	0.51	0.02	4.8	4.04	0.22							32			8	22	15	15			175	352	34	367	18					1681
[9344]	AEGEAN ARC / NORTHEAST AEGEAN VOLCANIC ARC / LESBOS / POLYCHNITOS AND SKOPELOS IGNIMBRITES		39	39.4	26	26.5	74.16	0.24	13.67	1.095	0.77	0.12	0.01	5.26	3.53	0.05
[9344]	AEGEAN ARC / NORTHEAST AEGEAN VOLCANIC ARC / LESBOS / ERESSOS FORMATION	ERESSOS	39	39.4	26	26.5	60.43	0.64	19	4.45	5.06	2.47	0.07	2.74	3.35	0.26
[9487]	AEGEAN ARC / NORTHEAST AEGEAN VOLCANIC ARC / LESBOS	LOWER LAVA UNIT	39	39.4	26	26.5	60.6	0.68	17.17	4.88	5.8	3.18	0.1	3.49	3.58	0.24
[9487]	AEGEAN ARC / NORTHEAST AEGEAN VOLCANIC ARC / LESBOS	LOWER LAVA UNIT	39	39.4	26	26.5	64.66	0.43	18.02	3.577	3.96	1.09	0.1	3.63	4.14	0.24
[9487]	AEGEAN ARC / NORTHEAST AEGEAN VOLCANIC ARC / LESBOS / ERESSOS FORMATION	ERESSOS	39	39.4	26	26.5	59.68	0.71	17.74	5.237	6.71	2.97	0.11	2.93	3.89	0.25
[9487]	AEGEAN ARC / NORTHEAST AEGEAN VOLCANIC ARC / LESBOS / POLYCHNITOS AND SKOPELOS IGNIMBRITES		39	39.4	26	26.5	69.74	0.39	16.61	2.031	2.07	0.75	0.06	4.08	4.02	0.1
[9487]	AEGEAN ARC / NORTHEAST AEGEAN VOLCANIC ARC / LESBOS / POLYCHNITOS AND SKOPELOS IGNIMBRITES		39	39.4	26	26.5	71.55	0.35	15.32	1.771	0.89	0.32	0.04	5.67	3.85	0.07
[9487]	AEGEAN ARC / NORTHEAST AEGEAN VOLCANIC ARC / LESBOS / SKOUTAROS FORMATION		39	39.4	26	26.5	54.62	0.92	17.93	7.27	8.11	4.37	0.13	2.98	3.13	0.41
[9487]	AEGEAN ARC / NORTHEAST AEGEAN VOLCANIC ARC / LESBOS / SKOUTAROS FORMATION		39	39.4	26	26.5	58.64	0.96	18.58	4.543	7.37	2.41	0.08	3.1	3.66	0.38
[9487]	AEGEAN ARC / NORTHEAST AEGEAN VOLCANIC ARC / LESBOS / SYKAMINEA FORMATION		39	39.4	26	26.5	54.24	0.67	14.49	6.816	9.68	6.85	0.14	3.93	2.61	0.3
[9487]	AEGEAN ARC / NORTHEAST AEGEAN VOLCANIC ARC / LESBOS / SYKAMINEA FORMATION		39	39.4	26	26.5	60.61	0.66	16.4	4.959	6.55	3.51	0.09	3.23	3.44	0.22
[9487]	AEGEAN ARC / NORTHEAST AEGEAN VOLCANIC ARC / LESBOS / SYKAMINEA FORMATION		39	39.4	26	26.5	66.98	0.48	15.65	3.37	3.37	1.71	0.07	4.73	3.22	0.18
[9487]	AEGEAN ARC / NORTHEAST AEGEAN VOLCANIC ARC / LESBOS / MYTILENE FORMATION	MYTILENE	39	39.4	26	26.5	56.48	0.67	16.33	5.994	8.88	6	0.12	2.13	3.07	0.11
[9487]	AEGEAN ARC / NORTHEAST AEGEAN VOLCANIC ARC / LESBOS / MYTILENE FORMATION	MYTILENE	39	39.4	26	26.5	59.32	0.71	16.57	5.058	7.92	4.45	0.09	2.2	3.23	0.22
[9350]	AEGEAN ARC / SOUTH AEGEAN VOLCANIC ARC / NISYROS / NISYROS		36.58	36.58	27.22	27.22	55.39	0.96	18.47	6.18	9.67	4	0.13	1.28	3.7	0.21					23		211			17		73				30	561	18	148	11				1.19	226	16.64	32.96			3.81	1.12		1.12
[9350]	AEGEAN ARC / SOUTH AEGEAN VOLCANIC ARC / NISYROS / NISYROS		36.58	36.58	27.22	27.22	59.65	1.18	17.11	6.81	5.66	2.59	0.15	2.11	4.48	0.26					19		198			6		75				60	426	24	206	15				1.94	492	29.87	54.92			4.73	1.54		1.39
[9350]	AEGEAN ARC / SOUTH AEGEAN VOLCANIC ARC / NISYROS / NISYROS		36.58	36.58	27.22	27.22	66.37	0.63	16.16	3.88	3.46	1.28	0.09	3.21	4.7	0.15					7		61			4		50				89	337	24	243	18				3.31	715	36.07	55.86			3.75	1		0.45
[9350]	AEGEAN ARC / SOUTH AEGEAN VOLCANIC ARC / NISYROS / NISYROS		36.58	36.58	27.22	27.22	70.3	0.35	15.52	2.42	2.5	0.78	0.09	3.16	4.8	0.08					4		26			3		38				92	289	22	228	16				3.34	715	32.93	53.21			2.68	0.77		0.34
[9350]	AEGEAN ARC / SOUTH AEGEAN VOLCANIC ARC / NISYROS / NISYROS		36.58	36.58	27.22	27.22	67.51	0.41	16.07	2.98	4.14	1.73	0.07	2.71	4.29	0.09					7		64			5		41				80	480	20	184	12				3.24	607	33.02	47.73			3.28	0.77		0.53
[9488]	AEGEAN ARC / AEGEAN BACK ARC / PATMOS		37.31	37.31	26.55	26.55	50.3	1.17	18.3	7.09	9.22	6.51	0.17	2.95	3.44	0.72
[9488]	AEGEAN ARC / AEGEAN BACK ARC / PATMOS		37.31	37.31	26.55	26.55	50.3	1.17	17.7	7.29	10.1	7.14	0.13	2.71	3.03	0.7
[9488]	AEGEAN ARC / AEGEAN BACK ARC / PATMOS		37.31	37.31	26.55	26.55	54.5	1.13	17.2	6.72	7.83	3.65	0.14	5.13	2.92	0.78
[9488]	AEGEAN ARC / AEGEAN BACK ARC / PATMOS		37.31	37.31	26.55	26.55	54.8	1.31	18.2	6.66	6.39	2.7	0.38	5.55	3.15	0.88
[9488]	AEGEAN ARC / AEGEAN BACK ARC / PATMOS		37.31	37.31	26.55	26.55	61.7	0.87	17	4.88	4.33	1.84	0.1	5.62	3.13	0.49
[9488]	AEGEAN ARC / AEGEAN BACK ARC / PATMOS		37.31	37.31	26.55	26.55	62.6	0.88	17.1	4.59	4.39	1.82	0.16	5.59	3.06	0.48
[9488]	AEGEAN ARC / AEGEAN BACK ARC / PATMOS		37.31	37.31	26.55	26.55	65.9	0.59	16.3	3.41	2.98	0.87	0.07	6.19	3.46	0.26
[9488]	AEGEAN ARC / AEGEAN BACK ARC / PATMOS		37.31	37.31	26.55	26.55	66.4	0.59	16	3.4	2.99	0.89	0.07	6.05	3.31	0.29
[5522][5012]	AEGEAN ARC / SOUTH AEGEAN VOLCANIC ARC / SANTORINI	NEA KAMENI	36.4	36.4	25.45	25.45	65.86	0.83	15.59	5.39	3.83	1.34	0.14	1.81	5.14	0.16					14			0	6.3	11						73	175		244					1.5	370	25	39			5	1.36		1.09
[5522][5012]	AEGEAN ARC / SOUTH AEGEAN VOLCANIC ARC / SANTORINI	NEA KAMENI	36.4	36.4	25.45	25.45	65.22	0.75	15.15	4.97	3.56	1.25	0.14	2.12	5.21	0.2					13			0	10	4						74	158		243					1.9	380	29	44			4.3	1.38		1.62
[5522][5012]	AEGEAN ARC / SOUTH AEGEAN VOLCANIC ARC / SANTORINI	NEA KAMENI	36.4	36.4	25.45	25.45	66.47	0.76	14.87	5.11	3.47	1.12	0.14	1.91	5.05	0.22					14			0	13	8						85	163		242					2.6	330	29	44			6.7	1.54		1
[5522][5012]	AEGEAN ARC / SOUTH AEGEAN VOLCANIC ARC / SANTORINI	NEA KAMENI	36.4	36.4	25.45	25.45	65.58	1.64	16	4.79	4.05	1.45	0.14	2.02	4.6	0.22					1.8			0	6.9	7						59	175		216					0	430	25	46			6.4	1.5		1.6
[5522][5012]	AEGEAN ARC / SOUTH AEGEAN VOLCANIC ARC / SANTORINI	PALAEA KAMINI	36.4	36.4	25.45	25.45	67	0.71	15.8	4.46	3.35	1.1	0.13	2.14	5.18	0.16					12			0	10	6						64	140		246					1.9	365	28	44			5.1	1.32		1.13
[5522][5012]	AEGEAN ARC / SOUTH AEGEAN VOLCANIC ARC / SANTORINI	PALAEA KAMINI	36.4	36.4	25.45	25.45	67.7	0.72	15.1	5.75	3.05	0.94	0.12	2.19	5.14	0.17					12			0	3.8	6						84	140		264					0	390	30	47			5.6	1.54		1.15
[6508]	AEGEAN ARC / SOUTH AEGEAN VOLCANIC ARC / SANTORINI / ACROTIRI:AEGEAN ARC		36.359	36.359	25.358	25.358	54.1	0.87	17.5	7.34	9.2	5.7	0.14	1.2	3	0.13					30.5		214	94	45.5	47		67	16			43	184	27	136	5					211	17	33.6		16.6	3.6	1.09	5.48	0.89
[6508]	AEGEAN ARC / SOUTH AEGEAN VOLCANIC ARC / SANTORINI / ACROTIRI:AEGEAN ARC		36.359	36.359	25.358	25.358	54.3	0.88	17.5	7.32	9.2	5.7	0.14	1.2	3.2	0.13					35.7		210	94	45.5	46		65	16			44	196	26	139	6					217	16.6	30		14.8	3.6	0.99	4.85	0.89
[6508]	AEGEAN ARC / SOUTH AEGEAN VOLCANIC ARC / SANTORINI / ACROTIRI:AEGEAN ARC		36.359	36.359	25.358	25.358	54.4	0.87	17.4	7.47	9.2	5.8	0.14	1.24	3	0.13					31.7		213	112	43.4	48		69	16			45	178	26	140	6					228	17.3	34.8		16.5	3.6	0.97	4.53	0.85
[6508]	AEGEAN ARC / SOUTH AEGEAN VOLCANIC ARC / SANTORINI	MEGALO VOUNO, N SANTORINI	36.6	36.6	25.4	25.4	53	0.95	17.5	8.34	10.4	5.8	0.16	0.7	2.9	0.12					43		264	82	40	39		74	17			24	183	28	103	3					124	9.5	20.6		11.3	3.4	0.92	4.36	0.81
[6508]	AEGEAN ARC / SOUTH AEGEAN VOLCANIC ARC / SANTORINI	MEGALO VOUNO, N SANTORINI	36.6	36.6	25.4	25.4	55.4	0.87	17.2	7.55	8.4	4.1	0.15	1.48	3.1	0.13					27.8		217	9	39.1	17		70	15			60	188	29	140	6					196	16.2	29.6		15	4	0.98	5.39	1.02
[6508]	AEGEAN ARC / SOUTH AEGEAN VOLCANIC ARC / SANTORINI	MEGALO VOUNO, N SANTORINI	36.6	36.6	25.4	25.4	56.4	0.89	17.5	7.62	8.5	4.2	0.15	1.48	3.2	0.12					27.2		225	9	40	18		70	18			60	195	30	142	6					205	15.2	31.1		16.1	3.7	0.97	5.03	0.97
[6508]	AEGEAN ARC / SOUTH AEGEAN VOLCANIC ARC / SANTORINI	MEGALO VOUNO, N SANTORINI	36.6	36.6	25.4	25.4	56	0.88	17.4	7.62	8.4	4.2	0.15	1.46	3.2	0.13					32.9		220	7	47.7	16		71	17			60	193	29	143	6					205	15.8	30.9		16	4	1	5.23	0.99
[6508]	AEGEAN ARC / SOUTH AEGEAN VOLCANIC ARC / SANTORINI	MICRO PROFITIS ILIAS	36.37	36.37	25.46	25.46	61.9	1.21	15.9	7.55	4.5	1.7	0.16	2.61	4.5	0.3					17.8		69	3	24.5	6		98	18			86	177	56	295	12					397	34.5	68.2		33.8	7.7	1.66	9.71	1.78
[6508]	AEGEAN ARC / SOUTH AEGEAN VOLCANIC ARC / SANTORINI	MICRO PROFITIS ILIAS	36.37	36.37	25.46	25.46	62.3	0.68	18.2	4.68	5.3	1.4	0.1	2.87	4.4	0.17					10.1		63	5	26.7	9		50	18			101	231	36	240	12					524	41	67		31.5	6.7	1.41	9.46	1.62
[10054]	AEGEAN ARC / AEGEAN BACK ARC / SAMOS		37.7	37.8	26.7	27	50.11	1.26	16.93	8.22	12.04	6.04	0.03	0.62	3.49	0.29					21.3		206	165		62	20	77	18			165	974	26	179	16					1294	54.4	103		47	8.69	2.48		0.82
[10187]	AEGEAN ARC / SOUTH AEGEAN VOLCANIC ARC / NISYROS / NISYROS	STRATOVOLCANO, KANAFIA	36.61	36.61	27.13	27.13	54.51	0.93	17.92	6.72	9.58	4.43	0.13	1.23	3.61	0.18					20		192	24	34	30	18	69	17		4	28.3	515	22.7	132	11	0				250
[10187]	AEGEAN ARC / SOUTH AEGEAN VOLCANIC ARC / NISYROS / NISYROS	STRATOVOLCANO, KATO LAKI, 2ND LAKE	36.6	36.6	27.18	27.18	59.92	1.12	16.89	6.42	5.63	2.53	0.13	2.09	4.32	0.26					17		209	10	16	6	23	76	18		5	59.2	389	30.4	194	15.4	1				509
[10187]	AEGEAN ARC / SOUTH AEGEAN VOLCANIC ARC / NISYROS / NISYROS	LIES, AFIONAS	36.56	36.61	27.18	27.21	58.85	1.11	17.35	6.41	6.52	2.71	0.12	1.82	4.15	0.25					17		216	11	17	10	52	73	19		5	48.9	378	30.9	182	14.1	1			1.22	468	27.2	50.6		23.8	4.97	1.32		0.81
[10187]	AEGEAN ARC / SOUTH AEGEAN VOLCANIC ARC / NISYROS / NISYROS	LIES, AFIONAS	36.56	36.61	27.18	27.21	57.99	1.07	17.21	6.68	6.88	3.39	0.13	1.65	4.03	0.25					23		213	11	20	9	43	68	18		2	43.2	397	29.2	175	13.6	1				421
[10187]	AEGEAN ARC / SOUTH AEGEAN VOLCANIC ARC / NISYROS / NISYROS	LIES, AFIONAS	36.56	36.61	27.18	27.21	57.78	1.06	17.55	6.34	6.97	2.97	0.13	1.7	4.57	0.23					23		216	16	18	7	43	73	19		2	48.8	389	28	176	13.4	1				418
[10187]	AEGEAN ARC / SOUTH AEGEAN VOLCANIC ARC / NISYROS / NISYROS	LIES, AFIONAS	36.56	36.61	27.18	27.21	66.99	0.65	15.46	3.8	3.71	1.53	0.09	2.88	4.31	0.16					6		90	14	10	6	15	45	15		3	82.5	286	19.9	168	15.1	2				692
[10187]	AEGEAN ARC / SOUTH AEGEAN VOLCANIC ARC / NISYROS / NISYROS	LIES, AFIONAS	36.56	36.61	27.18	27.21	58.73	1.11	17.41	6.44	6.55	2.73	0.12	1.82	4.1	0.25					22		222	9	17	8	51	73	19		2	48.7	377	31.1	182	14.2	1				473
[10187]	AEGEAN ARC / SOUTH AEGEAN VOLCANIC ARC / NISYROS / NISYROS	LIES, AFIONAS	36.56	36.61	27.18	27.21	71.12	0.36	14.61	2.34	2.54	0.95	0.06	3.37	4.27	0.1					3		37	10	4	5	6	29	15		2	95.2	267	15	165	15.7	2			1.59	819	36	59.4		18.3	3.29	0.67		0.39
[10187]	AEGEAN ARC / SOUTH AEGEAN VOLCANIC ARC / NISYROS / NISYROS	LIES, AFIONAS	36.56	36.61	27.18	27.21	71.23	0.36	14.64	2.34	2.49	0.94	0.07	3.4	4.18	0.1					3		33	13	5	5	6	32	14		7	96.4	263	16	166	16.4	2				804
[10187]	AEGEAN ARC / SOUTH AEGEAN VOLCANIC ARC / NISYROS / NISYROS	LIES, AFIONAS	36.56	36.61	27.18	27.21	64.8	0.5	16.76	4.27	4.16	1.4	0.12	2.4	4.92	0.19					5		43	6	6	2	6	64	17		4	77.8	380	23.2	217	14.3	2			3.05	617	31.1	56.8		21.7	4.15	1.05		0.6
[10187]	AEGEAN ARC / SOUTH AEGEAN VOLCANIC ARC / NISYROS / NISYROS	LIES, AFIONAS	36.56	36.61	27.18	27.21	64.6	0.5	16.8	4.27	4.09	1.42	0.12	2.47	5.06	0.19					5		39	14	7	1	6	65	17		2	76.1	377	23.6	214	14.2	1				609
[10187]	AEGEAN ARC / SOUTH AEGEAN VOLCANIC ARC / NISYROS / NISYROS	LIES, AFIONAS	36.56	36.61	27.18	27.21	46.86	0.68	15.2	5.97	22.64	7.5	0.12	0.01	0.27	0.09					22		130	54	19	26	5	65	13		0	0.5	271	16.4	89	3.9	0				27
[10187]	AEGEAN ARC / SOUTH AEGEAN VOLCANIC ARC / NISYROS / NISYROS	STRATOVOLCANO, LIES, XOLANTE	36.56	36.56	27.18	27.18	58.54	1.08	17.36	6.36	6.7	2.94	0.13	1.74	4.19	0.25					22		213	14	17	7	39	73	18		5	47.5	382	28.7	179	13.4	1				433
[10187]	AEGEAN ARC / SOUTH AEGEAN VOLCANIC ARC / NISYROS / NISYROS	STRATOVOLCANO, LIES, XOLANTE	36.56	36.56	27.18	27.18	54.94	0.92	18.5	6.4	8.9	4.59	0.12	1.14	3.56	0.21					21		187	46	23	31	33	68	17		4	28.3	480	24.8	141	10.5	0			1	311	18.8	38.2		18.6	3.97	1.17		0.66
[10187]	AEGEAN ARC / SOUTH AEGEAN VOLCANIC ARC / NISYROS / NISYROS	FOURNIA	36.59	36.61	27.13	27.14	55.73	0.82	18.07	5.18	9.87	4.9	0.11	1.15	3.37	0.21					25		189	86	21	29	23	59	16		0	25.3	595	20.4	125	11.7	1				354
[10187]	AEGEAN ARC / SOUTH AEGEAN VOLCANIC ARC / NISYROS / NISYROS	FOURNIA	36.59	36.61	27.13	27.14	59.6	1.13	16.92	6.55	5.76	2.52	0.13	2.08	4.32	0.26					19		202	14	16	5	24	71	18		1	58.1	395	30.2	196	15.6	2			0.8	524	20	40.6		18.8	3.81	1.12		0.62
[10187]	AEGEAN ARC / SOUTH AEGEAN VOLCANIC ARC / NISYROS / NISYROS	FOURNIA	36.59	36.61	27.13	27.14	59.57	1.13	16.89	6.53	5.73	2.6	0.13	2.16	4.26	0.26					18		195	9	16	3	26	75	18		3	58	388	29.4	192	15.5	1				512
[10187]	AEGEAN ARC / SOUTH AEGEAN VOLCANIC ARC / NISYROS / NISYROS	FOURNIA	36.59	36.61	27.13	27.14	55.45	0.95	18.15	6.51	8.63	4.11	0.12	1.2	3.9	0.25					22		171	49	19	28	42	59	18		1	28.4	515	22.7	144	9.9	0				369
[10187]	AEGEAN ARC / SOUTH AEGEAN VOLCANIC ARC / NISYROS / NISYROS	FOURNIA	36.59	36.61	27.13	27.14	66.81	0.62	15.85	3.76	3.37	1.24	0.09	3.17	4.49	0.18					7		52	8	5	4	9	46	16		5	88.1	302	23.7	240	17.5	4				716
[10187]	AEGEAN ARC / SOUTH AEGEAN VOLCANIC ARC / NISYROS / NISYROS	STRATOVOLCANO, KARDIA, LOUTRA	36.61	36.61	27.14	27.14	66.78	0.63	15.9	3.73	3.43	1.24	0.09	3.13	4.48	0.17					7		49	8	6	4	8	46	16		8	88	308	24.1	235	17.8	4				714
[10187]	AEGEAN ARC / SOUTH AEGEAN VOLCANIC ARC / NISYROS / NISYROS	STRATOVOLCANO, KARDIA, LOUTRA	36.61	36.61	27.14	27.14	66.73	0.63	15.86	3.81	3.48	1.26	0.09	3.05	4.5	0.18					6		58	9	7	4	9	42	17		4	88.2	311	25.6	243	18.3	3			1.65	757	35.3	62.1		23.7	4.57	1.02		0.68
[10187]	AEGEAN ARC / SOUTH AEGEAN VOLCANIC ARC / NISYROS / NISYROS	STRATOVOLCANO, KARDIA, LOUTRA	36.61	36.61	27.14	27.14	58.71	1.11	17.36	6.42	6.56	2.78	0.13	1.79	4.17	0.25					19		212	12	17	7	44	74	18		2	52.5	380	30.3	187	13.9	0				437
[10187]	AEGEAN ARC / SOUTH AEGEAN VOLCANIC ARC / NISYROS / NISYROS	STRATOVOLCANO, KARDIA, PALI	36.57	36.59	27.18	27.2	70.83	0.35	14.9	2.36	2.61	0.8	0.06	3.31	4.43	0.08					4		23	5	4	2	5	38	13		4	96.3	258	16.9	206	15	4				741
[10187]	AEGEAN ARC / SOUTH AEGEAN VOLCANIC ARC / NISYROS / NISYROS	STRATOVOLCANO, KARDIA, PALI	36.57	36.59	27.18	27.2	70.16	0.34	15.65	1.12	5.7	0.94	0.02	0.33	5.51	0.1					1		33	7	2	3	8	11	16		4	2	446	12.9	195	8.1	0				217
[10187]	AEGEAN ARC / SOUTH AEGEAN VOLCANIC ARC / NISYROS / NISYROS	STRATOVOLCANO, KARDIA, PALI	36.57	36.59	27.18	27.2	59.62	0.68	17.18	2.68	10.36	3.07	0.05	0.35	5.55	0.16					12		87	20	7	8	6	14	17		2	2	497	21.6	118	12.6	0				193
[10187]	AEGEAN ARC / SOUTH AEGEAN VOLCANIC ARC / NISYROS / NISYROS	STRATOVOLCANO, KARDIA, PALI	36.57	36.59	27.18	27.2	55.54	0.88	18.51	6.96	7.7	3.98	0.13	1.57	3.73	0.22					17		163	6	24	8	19	55	17		0	32.2	674	21.2	130	9.6	0				434
[10187]	AEGEAN ARC / SOUTH AEGEAN VOLCANIC ARC / NISYROS / NISYROS	STRATOVOLCANO, KARDIA, PALI	36.57	36.59	27.18	27.2	70.62	0.35	15.04	2.47	2.5	0.8	0.07	3.18	4.61	0.08					1		25	5	3	3	5	39	15		6	91.8	257	16.9	222	15.3	3				751
[10187]	AEGEAN ARC / SOUTH AEGEAN VOLCANIC ARC / NISYROS / NISYROS	STRATOVOLCANO, KARDIA, PALI	36.57	36.59	27.18	27.2	71.66	0.34	14.68	2.31	2.07	0.64	0.07	3.32	4.58	0.06					2		20	11	3	4	5	39	14		5	96.4	225	18.7	235	15.7	2				808
[10187]	AEGEAN ARC / SOUTH AEGEAN VOLCANIC ARC / NISYROS / NISYROS	STRATOVOLCANO, KARDIA, PALI	36.57	36.59	27.18	27.2	71.86	0.33	14.62	2.23	1.98	0.57	0.07	3.36	4.64	0.08					2		21	7	3	4	4	41	14		5	101.2	213	17.9	240	17.1	3				768
[10187]	AEGEAN ARC / SOUTH AEGEAN VOLCANIC ARC / NISYROS / NISYROS	STRATOVOLCANO, KARDIA, PALI	36.57	36.59	27.18	27.2	72.04	0.33	14.38	2.23	1.9	0.57	0.07	3.6	4.54	0.08					3		16	4	3	3	6	43	14		10	96	199	18.8	249	16.6	3				754
[10187]	AEGEAN ARC / SOUTH AEGEAN VOLCANIC ARC / NISYROS / NISYROS	STRATOVOLCANO, KARDIA, PALI	36.57	36.59	27.18	27.2	58.69	1.11	17.32	6.4	6.54	2.82	0.13	1.8	4.23	0.25					20		211	17	17	8	48	75	18		5	52.4	377	29.5	187	14.5	1				431
[10187]	AEGEAN ARC / SOUTH AEGEAN VOLCANIC ARC / NISYROS / NISYROS	STRATOVOLCANO, PROFITIS ILIAS	36.58	36.61	27.15	27.17	66.28	0.43	16.54	3.1	4.62	1.87	0.07	2.45	4.2	0.11					6		57	12	10	9	14	39	16		6	70.8	491	13.8	160	11.9	2				597
[10187]	AEGEAN ARC / SOUTH AEGEAN VOLCANIC ARC / NISYROS / NISYROS	STRATOVOLCANO, PROFITIS ILIAS	36.58	36.61	27.15	27.17	70.34	0.37	14.98	2.46	3.02	1.09	0.06	3.11	4.19	0.09					3		32	5	6	6	11	32	14		4	95.4	319	15.5	186	14.2	3				709
[10187]	AEGEAN ARC / SOUTH AEGEAN VOLCANIC ARC / NISYROS / NISYROS	STRATOVOLCANO, PROFITIS ILIAS	36.58	36.61	27.15	27.17	55.63	0.72	19.38	5.29	9.01	4.67	0.1	1.09	3.35	0.17					14		124	16	21	26	17	60	18		2	20.7	913	16.9	113	7.3	0				305
[10187]	AEGEAN ARC / SOUTH AEGEAN VOLCANIC ARC / NISYROS / NISYROS	STRATOVOLCANO, PROFITIS ILIAS	36.58	36.61	27.15	27.17	70.63	0.37	14.75	2.51	2.92	1.12	0.06	3.14	4.11	0.1					4		40	8	6	5	7	33	14		7	95.7	309	15.5	189	14	1			2.37	727	30.2	52.2		17	3.14	0.61		0.4
[10187]	AEGEAN ARC / SOUTH AEGEAN VOLCANIC ARC / NISYROS / NISYROS	STRATOVOLCANO, PROFITIS ILIAS	36.58	36.61	27.15	27.17	67.03	0.41	16.23	2.91	4.39	1.75	0.07	2.57	4.22	0.1					5		53	9	7	8	12	37	13		7	76.3	457	14.7	163	11.4	1			2.71	626	27.1	46.7		16.1	3	0.75		0.39
[10187]	AEGEAN ARC / SOUTH AEGEAN VOLCANIC ARC / NISYROS / NISYROS	STRATOVOLCANO, PROFITIS ILIAS	36.58	36.61	27.15	27.17	54.19	0.74	19.71	5.48	9.77	5.06	0.09	0.89	3.29	0.17					18		148	16	24	28	21	45	18		2	12.9	984	16.8	108	6.8	0			0.3	245	14	28.6		15.1	3.37	1.1		0.52
[10187]	AEGEAN ARC / SOUTH AEGEAN VOLCANIC ARC / NISYROS / NISYROS	STRATOVOLCANO, PROFITIS ILIAS	36.58	36.61	27.15	27.17	68.29	0.41	15.71	2.79	3.87	1.48	0.07	2.73	4.24	0.11					6		48	8	6	7	12	37	14		8	82.5	417	15.3	164	12.7	2				632
[10187]	AEGEAN ARC / SOUTH AEGEAN VOLCANIC ARC / NISYROS / NISYROS	STRATOVOLCANO, PROFITIS ILIAS	36.58	36.61	27.15	27.17	54.75	0.75	18.83	5.38	8.96	4.45	0.1	1.08	4.92	0.19					11		140	13	21	19	21	51	18		0	14.6	966	18.7	119	7.8	0				269
[10190]	AEGEAN ARC / SOUTH AEGEAN VOLCANIC ARC / NISYROS / NISYROS	STRATOVOLCANO, PRECALDERA FLOW	36.58	36.58	27.22	27.22	69.4	0.36	15.16	2.65	2.7	0.75	0.07	3	4.4	0.14
[10190]	AEGEAN ARC / SOUTH AEGEAN VOLCANIC ARC / NISYROS / NISYROS	STRATOVOLCANO, POSTCALDERA DOME	36.58	36.58	27.22	27.22	66.29	0.49	16.32	3.28	4.6	1.94	0.08	2.47	3.94	0.13
[10190]	AEGEAN ARC / SOUTH AEGEAN VOLCANIC ARC / NISYROS / NISYROS	STRATOVOLCANO, POSTCALDERA DOME	36.58	36.58	27.22	27.22	69.32	0.37	15.36	2.65	3.45	1.13	0.06	2.87	4.13	0.1
[10414]	AEGEAN ARC / AEGEAN BACK ARC / CHIOS	BETWEEN AGII PANTES AND KAMBI	38.4	38.4	26.1	26.1	76.19	0.05	13.4	0.9	0.5	0.02	0.07	4.66	3.5	0							0	5		0	0	41	16			484	15	73	67	36					68
[10414]	AEGEAN ARC / AEGEAN BACK ARC / CHIOS	PROFITIS ILIAS NEAR KOMI	38.4	38.4	26.1	26.1	73.86	0.01	15.11	0.53	0.53	0.02	0.13	4.03	4.12	0.02					13.6		0	13		0	0	117	33			1086	0	20	47	149					20	4.14	10.2		11.5	5.9	0		1.24
[10230]	AEGEAN ARC / SOUTH AEGEAN VOLCANIC ARC / NISYROS / NISYROS	STRATOVOLCANO, KANAFIA	36.61	36.61	27.13	27.13	54.49	0.94	18.17	6.19	9.65	3.9	0.13	1.29	3.42	0.19					25		184	15	39	16		72	19			27	527	22	150	11					266	19	40	5.3	21	4.9	1.2		0.88
[10230]	AEGEAN ARC / SOUTH AEGEAN VOLCANIC ARC / NISYROS / NISYROS	STRATOVOLCANO, KREMASTO	36.58	36.61	27.15	27.17	53.33	1.05	18.58	6.62	9.08	4.15	0.12	1.45	3.47	0.23					22		172	12	27	4		70	19			31	559	23	148	14					385	21	40	4.4	20	4	1.4		0.68
[10230]	AEGEAN ARC / SOUTH AEGEAN VOLCANIC ARC / NISYROS / NISYROS	STRATOVOLCANO, KREMASTO	36.58	36.61	27.15	27.17	59.3	1.05	16.77	6.06	5.45	2.55	0.12	2.23	4.33	0.3					16		149	3	27	3		79	20			59	403	31	234	17					553	36	71	7.6	32	6.7	1.6		1.2
[10230]	AEGEAN ARC / SOUTH AEGEAN VOLCANIC ARC / NISYROS / NISYROS	STRATOVOLCANO, KREMASTO	36.58	36.61	27.15	27.17	55.72	1.17	17.67	7.02	7.15	3.33	0.15	1.5	4.09	0.24							233	7		5		77	20			33	469	26	165	13					398	19	25
[10230]	AEGEAN ARC / SOUTH AEGEAN VOLCANIC ARC / NISYROS / NISYROS	STRATOVOLCANO, KATO LAKI, FIRST LAKE	36.58	36.61	27.15	27.17	54	0.83	18.33	6.24	9.94	5.03	0.12	1.19	3.09	0.21							182	61		38		63	18			25	609	20	141	12					367	23	46
[10230]	AEGEAN ARC / SOUTH AEGEAN VOLCANIC ARC / NISYROS / NISYROS	STRATOVOLCANO, KATO LAKI, FIRST LAKE	36.58	36.61	27.15	27.17	53.79	0.84	17.8	6.29	9.42	6.08	0.12	1.25	3.22	0.19							175	157		82		63	18			28	506	20	142	10					354	19	38
[10230]	AEGEAN ARC / SOUTH AEGEAN VOLCANIC ARC / NISYROS / NISYROS	STRATOVOLCANO, KATO LAKI, FIRST LAKE	36.58	36.61	27.15	27.17	53.71	0.93	17.9	6.92	9.45	4.95	0.13	1.23	3.51	0.19							187	14		20		67	19			24	525	21	150	11					286	16	29
[10230]	AEGEAN ARC / SOUTH AEGEAN VOLCANIC ARC / NISYROS / NISYROS	STRATOVOLCANO, KATO LAKI, 2ND LAKE	36.6	36.6	27.18	27.18	54.88	0.69	15.43	6.17	9.59	7.67	0.11	0.95	2.78	0.14					26		147	250	42	128		56	17			13	577	15	113	6					258	11	23	3	13	3.2	0.9		0.52
[10230]	AEGEAN ARC / SOUTH AEGEAN VOLCANIC ARC / NISYROS / NISYROS	STRATOVOLCANO, KATO LAKI, 2ND LAKE	36.6	36.6	27.18	27.18	55.26	0.78	17.94	5.45	8.9	4.78	0.1	1.36	3.39	0.19							135	40		50		54	20			20	1044	16	157	8					319	15	34
[10230]	AEGEAN ARC / SOUTH AEGEAN VOLCANIC ARC / NISYROS / NISYROS	STRATOVOLCANO, KATO LAKI, 2ND LAKE	36.6	36.6	27.18	27.18	55.68	0.73	17.79	5.35	9.59	5.6	0.1	1.14	3.29	0.17							139	72		78		51	20			13	1088	14	144	6					283	14	31
[10230]	AEGEAN ARC / SOUTH AEGEAN VOLCANIC ARC / NISYROS / NISYROS	STRATOVOLCANO, KATO LAKI, 2ND LAKE	36.6	36.6	27.18	27.18	57	1.04	17.3	6.61	6.76	3.17	0.13	1.98	4.01	0.31							123	7		9		69	19			40	568	24	194	14					499	25	52
[10230]	AEGEAN ARC / SOUTH AEGEAN VOLCANIC ARC / NISYROS / NISYROS	STRATOVOLCANO, KATO LAKI, 2ND LAKE	36.6	36.6	27.18	27.18	54.06	0.85	18.69	6.27	9.48	4.38	0.12	1.19	3.29	0.2							185	28		28		66	19			25	572	20	145	11					332	19	33
[10230]	AEGEAN ARC / SOUTH AEGEAN VOLCANIC ARC / NISYROS / NISYROS	STRATOVOLCANO, KATO LAKI, 2ND LAKE	36.6	36.6	27.18	27.18	52.73	0.77	17.98	6.34	10.44	5.89	0.13	0.9	3.01	0.18							170	114		62		63	17			18	549	19	121	9					300	18	27
[10230]	AEGEAN ARC / SOUTH AEGEAN VOLCANIC ARC / NISYROS / NISYROS	STRATOVOLCANO, KATO LAKI, 2ND LAKE	36.6	36.6	27.18	27.18	57.14	1.05	17.53	6.68	6.98	3.41	0.13	1.75	4.31	0.29							204	8		9		77	20			39	582	24	197	14					512	25	49
[10230]	AEGEAN ARC / SOUTH AEGEAN VOLCANIC ARC / NISYROS / NISYROS	LIES, AFIONAS	36.56	36.61	27.18	27.21	59.71	1.21	16.82	6.91	5.43	2.27	0.13	2.15	4.38	0.28					12		202	3	31	0		77	20			56	387	30	216	17					531	33	64	6.8	32	6.5	1.6		0.97
[10230]	AEGEAN ARC / SOUTH AEGEAN VOLCANIC ARC / NISYROS / NISYROS	LIES, AFIONAS	36.56	36.61	27.18	27.21	56.31	1.06	17.62	6.98	7.49	3.47	0.12	1.6	3.81	0.25							207	8		5		76	20			39	461	27	177	13					435	24	49
[10230]	AEGEAN ARC / SOUTH AEGEAN VOLCANIC ARC / NISYROS / NISYROS	LIES, AFIONAS	36.56	36.61	27.18	27.21	59.5	1.1	16.69	6.2	5.33	2.72	0.14	2.24	4.17	0.25							199	5		11		75	19			61	340	30	205	16					536	28	51
[10230]	AEGEAN ARC / SOUTH AEGEAN VOLCANIC ARC / NISYROS / NISYROS	LIES, AFIONAS	36.56	36.61	27.18	27.21	54.25	0.92	18.58	6.55	9	4.42	0.13	1.18	3.37	0.21							181	39		34		66	19			28	475	22	151	11					323	18	37
[10230]	AEGEAN ARC / SOUTH AEGEAN VOLCANIC ARC / NISYROS / NISYROS	LIES, AFIONAS	36.56	36.61	27.18	27.21	53.97	0.92	18.45	6.44	9.04	4.5	0.12	1.18	3.34	0.21							186	38		34		69	19			27	473	22	149	11					317	18	39
[10230]	AEGEAN ARC / SOUTH AEGEAN VOLCANIC ARC / NISYROS / NISYROS	LIES, AFIONAS	36.56	36.61	27.18	27.21	57.58	1.07	17.21	6.78	6.95	3.41	0.13	1.64	4.02	0.24							204	8		8		69	20			43	401	26	189	14					427	23	45
[10230]	AEGEAN ARC / SOUTH AEGEAN VOLCANIC ARC / NISYROS / NISYROS	LIES, AFIONAS	36.56	36.61	27.18	27.21	58.51	1.12	17.5	6.6	6.69	2.88	0.13	1.79	4.12	0.25							204	7		7		79	20			49	382	28	197	15					448	25	47
[10230]	AEGEAN ARC / SOUTH AEGEAN VOLCANIC ARC / NISYROS / NISYROS	LIES, AFIONAS	36.56	36.61	27.18	27.21	58.1	1.11	17.13	6.52	6.56	2.78	0.13	1.8	4.16	0.24							201	8		8		77	20			47	382	28	198	15					451	25	47
[10230]	AEGEAN ARC / SOUTH AEGEAN VOLCANIC ARC / NISYROS / NISYROS	LIES, AFIONAS	36.56	36.61	27.18	27.21	59.22	1.17	17.01	6.79	5.64	2.47	0.14	2.09	4.19	0.25							194	13		3		79	20			56	393	29	212	17					517	31	63
[10230]	AEGEAN ARC / SOUTH AEGEAN VOLCANIC ARC / NISYROS / NISYROS	LIES, AFIONAS	36.56	36.61	27.18	27.21	59.12	1.15	17.11	6.69	5.77	2.53	0.13	2.07	4.18	0.26							195	5		0		76	20			55	397	29	208	16					519	29	61
[10230]	AEGEAN ARC / SOUTH AEGEAN VOLCANIC ARC / NISYROS / NISYROS	LIES, AFIONAS	36.56	36.61	27.18	27.21	59.13	1.15	17.12	6.69	5.76	2.51	0.13	2.11	4.52	0.27							193	5		2		79	20			55	401	29	210	17					536	28	56
[10230]	AEGEAN ARC / SOUTH AEGEAN VOLCANIC ARC / NISYROS / NISYROS	LIES, AFIONAS	36.56	36.61	27.18	27.21	58.81	1.11	17.32	6.54	6.6	2.73	0.13	1.82	4.08	0.25					13		202	7	42	5		77	20			48	379	29	195	15					470	29	57	6.1	28	5.3	1.6		0.94
[10230]	AEGEAN ARC / SOUTH AEGEAN VOLCANIC ARC / NISYROS / NISYROS	LIES, AFIONAS	36.56	36.61	27.18	27.21	58.58	1.11	17.4	6.54	6.59	2.81	0.13	1.82	4.14	0.25							200	6		5		77	20			49	381	29	196	15					464	25	50
[10230]	AEGEAN ARC / SOUTH AEGEAN VOLCANIC ARC / NISYROS / NISYROS	LIES, AFIONAS	36.56	36.61	27.18	27.21	58.54	1.1	17.4	6.51	6.77	2.73	0.13	1.79	4.01	0.25							203	8		7		77	19			47	388	27	193	15					449	24	51
[10230]	AEGEAN ARC / SOUTH AEGEAN VOLCANIC ARC / NISYROS / NISYROS	LIES, AFIONAS	36.56	36.61	27.18	27.21	58.55	1.15	16.95	6.71	5.88	2.55	0.14	2.04	4.37	0.27							202	6		3		80	20			54	405	29	208	16					508	29	52
[10230]	AEGEAN ARC / SOUTH AEGEAN VOLCANIC ARC / NISYROS / NISYROS	LIES, AFIONAS	36.56	36.61	27.18	27.21	58.7	1.14	17.17	6.69	6.25	2.98	0.13	1.76	4.38	0.26							217	4		9		70	19			43	405	28	198	14					486	25	48
[10230]	AEGEAN ARC / SOUTH AEGEAN VOLCANIC ARC / NISYROS / NISYROS	LIES, AFIONAS	36.56	36.61	27.18	27.21	71	0.36	14.93	2.39	2.47	0.59	0.05	3.45	4.05	0.1					4		30	12	16	7		38	16			97	269	15	179	18					856	34	53	4.5	17	2.5	0.8		0.37
[10230]	AEGEAN ARC / SOUTH AEGEAN VOLCANIC ARC / NISYROS / NISYROS	LIES, AFIONAS	36.56	36.61	27.18	27.21	63.54	0.5	16.72	4.34	4.04	1.34	0.13	2.53	4.68	0.19							41	3		0		70	19			76	388	22	234	16					645	31	60
[10230]	AEGEAN ARC / SOUTH AEGEAN VOLCANIC ARC / NISYROS / NISYROS	LIES, AFIONAS	36.56	36.61	27.18	27.21	63.76	0.5	16.72	4.36	3.99	1.37	0.13	2.45	4.71	0.19							45	2		0		71	19			76	379	22	232	16					655	31	51
[10230]	AEGEAN ARC / SOUTH AEGEAN VOLCANIC ARC / NISYROS / NISYROS	LIES, AFIONAS	36.56	36.61	27.18	27.21	65.23	0.48	16.89	4.27	3.8	1.19	0.13	2.52	4.89	0.19							32	0		0		67	19			79	385	22	241	16					696	33	52
[10230]	AEGEAN ARC / SOUTH AEGEAN VOLCANIC ARC / NISYROS / NISYROS	LIES, AFIONAS	36.56	36.61	27.18	27.21	54.43	0.91	19.08	6.37	9.01	4.18	0.12	1.18	3.46	0.18							169	24		26		69	19			23	568	19	134	9					281	13	28
[10230]	AEGEAN ARC / SOUTH AEGEAN VOLCANIC ARC / NISYROS / NISYROS	LIES, AFIONAS	36.56	36.61	27.18	27.21	57.5	1.04	17.85	6.38	7.24	3.09	0.13	1.61	3.81	0.23							195	12		10		78	19			44	391	25	180	14					422	23	39
[10230]	AEGEAN ARC / SOUTH AEGEAN VOLCANIC ARC / NISYROS / NISYROS	STRATOVOLCANO, LIES, XOLANTE	36.56	36.56	27.18	27.18	55.5	0.72	17.56	5.29	9.33	5.37	0.09	1.19	3.2	0.18							135	70		74		55	19			16	1061	15	143	6					296	14	24
[10230]	AEGEAN ARC / SOUTH AEGEAN VOLCANIC ARC / NISYROS / NISYROS	STRATOVOLCANO, LIES, XOLANTE	36.56	36.56	27.18	27.18	58.24	1.12	16.95	6.61	6.19	3.04	0.13	1.74	4.24	0.26					22		208	5	46	11		75	19			44	395	28	196	14					463	34	65	7.2	32	7	1.7		1.3
[10230]	AEGEAN ARC / SOUTH AEGEAN VOLCANIC ARC / NISYROS / NISYROS	STRATOVOLCANO, LIES, XOLANTE	36.56	36.56	27.18	27.18	54.23	0.77	17.34	5.89	9.1	6.18	0.12	1.12	3.19	0.14							168	172		87		59	17			27	367	19	122	9					274	12	23
[10230]	AEGEAN ARC / SOUTH AEGEAN VOLCANIC ARC / NISYROS / NISYROS	STRATOVOLCANO, LIES, XOLANTE	36.56	36.56	27.18	27.18	54.66	0.93	18.48	6.5	9.03	4.56	0.12	1.28	3.26	0.21							173	40		31		70	19			31	476	22	152	11					312	17	35
[10230]	AEGEAN ARC / SOUTH AEGEAN VOLCANIC ARC / NISYROS / NISYROS	STRATOVOLCANO, LIES, XOLANTE	36.56	36.56	27.18	27.18	54.26	0.77	17.35	5.87	9.06	6.17	0.12	1.12	3.16	0.15							174	169		89		60	17			27	366	19	122	9					277	14	25
[10230]	AEGEAN ARC / SOUTH AEGEAN VOLCANIC ARC / NISYROS / NISYROS	STRATOVOLCANO, LIES, XOLANTE	36.56	36.56	27.18	27.18	58.56	1.06	16.9	6.32	6.08	2.99	0.13	1.66	4.32	0.25							190	8		10		72	18			46	391	26	192	14					501	24	42
[10230]	AEGEAN ARC / SOUTH AEGEAN VOLCANIC ARC / NISYROS / NISYROS	STRATOVOLCANO, LIES, XOLANTE	36.56	36.56	27.18	27.18	69.79	0.38	15.01	2.51	2.78	1.12	0.07	3.35	4.33	0.11							44	12		6		37	16			95	284	14	180	17					833	36	64
[10230]	AEGEAN ARC / SOUTH AEGEAN VOLCANIC ARC / NISYROS / NISYROS	STRATOVOLCANO, LIES, XOLANTE	36.56	36.56	27.18	27.18	55.76	0.79	18.74	5.93	8.77	4.09	0.12	1.22	3.61	0.22							161	50		29		64	19			27	518	21	160	10					384	22	40
[10230]	AEGEAN ARC / SOUTH AEGEAN VOLCANIC ARC / NISYROS / NISYROS	STRATOVOLCANO, LIES, XOLANTE	36.56	36.56	27.18	27.18	55.58	0.79	18.78	5.92	8.71	4.07	0.12	1.23	3.58	0.22					21		161	49	31	29		64	19			28	516	21	159	10					386	21	39	4.2	19	3.9	1.2		0.65
[10230]	AEGEAN ARC / SOUTH AEGEAN VOLCANIC ARC / NISYROS / NISYROS	STRATOVOLCANO, LIES, XOLANTE	36.56	36.56	27.18	27.18	54.06	0.94	18.96	6.61	9.23	4.46	0.13	1.07	3.44	0.21					20		179	39	38	31		72	19			20	493	25	155	11					348	30	55	6.6	28	5.6	1.6		1.1
[10230]	AEGEAN ARC / SOUTH AEGEAN VOLCANIC ARC / NISYROS / NISYROS	STRATOVOLCANO, LIES, XOLANTE	36.56	36.56	27.18	27.18	58.3	1.14	16.94	6.64	5.79	2.6	0.13	2.11	4.11	0.26							199	5		5		80	20			53	402	28	211	17					519	27	54
[10230]	AEGEAN ARC / SOUTH AEGEAN VOLCANIC ARC / NISYROS / NISYROS	STRATOVOLCANO, LIES, XOLANTE	36.56	36.56	27.18	27.18	55.74	0.72	17.93	5.26	9.38	5.24	0.09	1.15	3.06	0.18							131	58		66		56	20			15	1165	14	145	6					281	16	35
[10230]	AEGEAN ARC / SOUTH AEGEAN VOLCANIC ARC / NISYROS / NISYROS	STRATOVOLCANO, LIES, XOLANTE	36.56	36.56	27.18	27.18	54.36	0.92	18.5	6.5	9.1	4.53	0.13	1.14	3.43	0.21							164	38		31		67	19			28	483	22	152	11					331	18	36
[10230]	AEGEAN ARC / SOUTH AEGEAN VOLCANIC ARC / NISYROS / NISYROS	STRATOVOLCANO, LIES, XOLANTE	36.56	36.56	27.18	27.18	54.84	0.92	18.55	6.52	9.08	4.56	0.12	1.14	3.47	0.21							169	38		32		108	19			27	483	23	153	11					332	18	36
[10230]	AEGEAN ARC / SOUTH AEGEAN VOLCANIC ARC / NISYROS / NISYROS	STRATOVOLCANO, LIES, XOLANTE	36.56	36.56	27.18	27.18	54.37	0.93	18.77	6.56	9.12	4.66	0.13	1.17	3.53	0.21							174	41		35		69	19			28	483	23	154	11					329	18	35
[10230]	AEGEAN ARC / SOUTH AEGEAN VOLCANIC ARC / NISYROS / NISYROS	STRATOVOLCANO, LIES, XOLANTE	36.56	36.56	27.18	27.18	59	1.21	16.58	6.86	5.44	2.38	0.14	2.24	4.2	0.28							199	3		0		84	20			57	380	29	216	17					506	27	60
[10230]	AEGEAN ARC / SOUTH AEGEAN VOLCANIC ARC / NISYROS / NISYROS	STRATOVOLCANO, LIES, XOLANTE	36.56	36.56	27.18	27.18	57.39	1.18	17	6.91	6.52	3.09	0.13	1.87	4.15	0.3							228	8		9		83	20			41	505	28	213	17					566	34	55
[10230]	AEGEAN ARC / SOUTH AEGEAN VOLCANIC ARC / NISYROS / NISYROS	FOURNIA	36.59	36.61	27.13	27.14	58.55	1.14	17.31	6.72	6.25	2.95	0.12	1.75	4.4	0.26							210	5		8		73	20			43	403	28	200	14					488	26	50
[10230]	AEGEAN ARC / SOUTH AEGEAN VOLCANIC ARC / NISYROS / NISYROS	FOURNIA	36.59	36.61	27.13	27.14	55.92	0.79	18.88	5.95	8.67	4	0.12	1.2	3.71	0.22					12		160	48	35	30		62	19			27	520	21	162	10					382	21	43	4.7	20	3.7	1.3		0.6
[10230]	AEGEAN ARC / SOUTH AEGEAN VOLCANIC ARC / NISYROS / NISYROS	FOURNIA	36.59	36.61	27.13	27.14	55.83	0.78	18.59	5.93	8.71	4.04	0.12	1.18	3.63	0.22							155	49		29		62	19			27	519	21	160	10					404	21	33
[10230]	AEGEAN ARC / SOUTH AEGEAN VOLCANIC ARC / NISYROS / NISYROS	FOURNIA	36.59	36.61	27.13	27.14	55.63	0.95	18.6	6.25	8.36	3.78	0.12	1.42	3.63	0.23							170	25		21		70	19			33	516	23	172	13					400	20	36
[10230]	AEGEAN ARC / SOUTH AEGEAN VOLCANIC ARC / NISYROS / NISYROS	FOURNIA	36.59	36.61	27.13	27.14	56.15	0.77	18.59	5.9	8.71	4.15	0.12	1.19	3.73	0.22							159	48		29		66	19			27	518	21	159	10					402	20	35
[10230]	AEGEAN ARC / SOUTH AEGEAN VOLCANIC ARC / NISYROS / NISYROS	FOURNIA	36.59	36.61	27.13	27.14	55.42	0.96	18.67	6.32	8.44	3.63	0.12	1.34	3.77	0.24							182	27		18		66	20			32	522	22	174	13					398	19	40
[10230]	AEGEAN ARC / SOUTH AEGEAN VOLCANIC ARC / NISYROS / NISYROS	FOURNIA	36.59	36.61	27.13	27.14	55.56	0.78	18.6	5.87	8.75	4.15	0.12	1.22	3.56	0.22							160	50		31		65	19			27	519	21	160	10					375	20	38
[10230]	AEGEAN ARC / SOUTH AEGEAN VOLCANIC ARC / NISYROS / NISYROS	FOURNIA	36.59	36.61	27.13	27.14	55.38	0.78	18.69	5.89	8.68	4.05	0.12	1.13	3.61	0.22							152	45		32		62	19			24	524	22	162	10					390	21	36
[10230]	AEGEAN ARC / SOUTH AEGEAN VOLCANIC ARC / NISYROS / NISYROS	STRATOVOLCANO, KARDIA, PALI	36.57	36.59	27.18	27.2	70.39	0.34	15.04	2.45	2.47	0.81	0.07	3.14	4.51	0.09							21	3		0		37	16			92	270	16	226	16					807	34	67
[10230]	AEGEAN ARC / SOUTH AEGEAN VOLCANIC ARC / NISYROS / NISYROS	STRATOVOLCANO, KARDIA, PALI	36.57	36.59	27.18	27.2	69.22	0.36	15.28	2.56	2.57	0.87	0.08	3.18	4.52	0.11							25	4		3		43	17			92	277	16	231	17					803	33	61
[10230]	AEGEAN ARC / SOUTH AEGEAN VOLCANIC ARC / NISYROS / NISYROS	STRATOVOLCANO, KARDIA, PALI	36.57	36.59	27.18	27.2	71.53	0.33	14.67	2.22	1.97	0.38	0.04	3.55	4.39	0.09							18	4		0		43	16			99	218	17	263	19					806	36	73
[10230]	AEGEAN ARC / SOUTH AEGEAN VOLCANIC ARC / NISYROS / NISYROS	STRATOVOLCANO, KARDIA, PALI	36.57	36.59	27.18	27.2	69.48	0.35	15.01	2.47	2.58	0.81	0.07	3.12	4.37	0.09					3		26	4	23	0		42	16			90	279	16	231	17					786	31	52	4.4	17	3	0.7		0.36
[10230]	AEGEAN ARC / SOUTH AEGEAN VOLCANIC ARC / NISYROS / NISYROS	STRATOVOLCANO, KARDIA, PALI	36.57	36.59	27.18	27.2	70.56	0.32	14.57	2.21	2	0.56	0.07	3.34	4.47	0.08					2		18	5	29	0		99	16			100	221	17	255	18					809	35	57	4.9	19	2.9	0.8		0.53
[10230]	AEGEAN ARC / SOUTH AEGEAN VOLCANIC ARC / NISYROS / NISYROS	STRATOVOLCANO, KARDIA, PALI	36.57	36.59	27.18	27.2	55.34	0.86	18.34	6.64	8.69	4.32	0.13	1.09	3.44	0.17					20		192	20	52	14		69	19			22	430	23	129	8					318	17	31	3.9	18	3.9	1.2		0.6
[10230]	AEGEAN ARC / SOUTH AEGEAN VOLCANIC ARC / NISYROS / NISYROS	STRATOVOLCANO, PROFITIS ILIAS	36.58	36.61	27.15	27.17	67.08	0.4	15.52	2.86	3.83	1.52	0.07	2.77	4.11	0.1					6		48	6	65	5		40	17			81	420	14	186	14					692	29	53	5	18	3.1	0.7		0.43
[10230]	AEGEAN ARC / SOUTH AEGEAN VOLCANIC ARC / NISYROS / NISYROS	STRATOVOLCANO, PROFITIS ILIAS	36.58	36.61	27.15	27.17	55.04	0.74	19.15	5.35	8.99	4.57	0.1	1.19	3.29	0.2							133	16		25		50	20			14	966	16	145	7					304	14	26
[10230]	AEGEAN ARC / SOUTH AEGEAN VOLCANIC ARC / NISYROS / NISYROS	STRATOVOLCANO, PROFITIS ILIAS	36.58	36.61	27.15	27.17	54.72	0.75	19.33	5.6	9.3	4.82	0.11	1.05	3.44	0.19							104	17		25		100	20			13	982	16	142	7					287	13	23
[10230]	AEGEAN ARC / SOUTH AEGEAN VOLCANIC ARC / NISYROS / NISYROS	STRATOVOLCANO, PROFITIS ILIAS	36.58	36.61	27.15	27.17	53.99	0.72	19.1	5.46	9.27	4.91	0.11	1.13	3.44	0.18							108	12		23		66	20			20	1004	16	143	7					303	15	26
[10203]	AEGEAN ARC / SOUTH AEGEAN VOLCANIC ARC / CROMMYONIA	KIAFA-BEKA	38	38	23	23	67.52	0.48	14.77	2.993	4.16	1.4	0.09	3.17	3.61	0.08
[10203]	AEGEAN ARC / SOUTH AEGEAN VOLCANIC ARC / CROMMYONIA	BOTZIKI	38	38	23	23	68.26	0.58	15.55	2.885	3.34	0.75	0.11	3.61	3.41	0.09
[10203]	AEGEAN ARC / SOUTH AEGEAN VOLCANIC ARC / CROMMYONIA	KALAMAKI	38	38	23	23	69.95	0.5	15	2.404	3.1	1.25	0.09	2.85	3.2	0.05
[10203]	AEGEAN ARC / SOUTH AEGEAN VOLCANIC ARC / MILOS	KATZIMBARDOS	36.68	36.68	24.42	24.42	54.35	0.86	13.14	8.779	10.01	5.78	0.17	1.89	2.86	0.25
[10203]	AEGEAN ARC / SOUTH AEGEAN VOLCANIC ARC / MILOS	AKRADIES	36.68	36.68	24.42	24.42	59.34	0.58	16.82	5.581	7.5	3.55	0.15	1.66	3.14	0.31
[10203]	AEGEAN ARC / SOUTH AEGEAN VOLCANIC ARC / MILOS	ERIMOMILOS	36.68	36.68	24.42	24.42	63.55	0.71	15.02	5.191	5.39	2.58	0.13	2.66	3.64	0.46
[10203]	AEGEAN ARC / SOUTH AEGEAN VOLCANIC ARC / MILOS	KALAMARIA	36.68	36.68	24.42	24.42	64.62	0.8	15.52	5.118	5.69	2.64	0.13	2.01	3.48	0
[10203]	AEGEAN ARC / SOUTH AEGEAN VOLCANIC ARC / SANTORINI	1925 LAVA	36.42	36.42	25.43	25.43	33.42	0.62	11.11	6.806	38.56	6.36	0.26	0.19	0.96	0.4
[10203]	AEGEAN ARC / SOUTH AEGEAN VOLCANIC ARC / SANTORINI	DAPHNI LAVA	36.42	36.42	25.43	25.43	48.3	0.72	19.8	9.492	12.12	5.34	0.12	0.76	2.43	0.19
[10203]	AEGEAN ARC / SOUTH AEGEAN VOLCANIC ARC / SANTORINI	FOUQUE-KAMENI, 1925	36.42	36.42	25.43	25.43	48.7	0.9	21.37	8.41	13.08	3.92	0.07	0.61	2.57	0.09
[10203]	AEGEAN ARC / SOUTH AEGEAN VOLCANIC ARC / SANTORINI	DAPHNI LAVA	36.42	36.42	25.43	25.43	48.89	0.67	20.57	9.407	11.74	4.95	0.13	0.7	1.9	0.19
[10203]	AEGEAN ARC / SOUTH AEGEAN VOLCANIC ARC / SANTORINI	FOUQUE-KAMENI, 1925	36.42	36.42	25.43	25.43	50.14	1.02	18.54	9.986	12.34	3.7	0.14	0.57	2.87	0.09
[10203]	AEGEAN ARC / SOUTH AEGEAN VOLCANIC ARC / SANTORINI	MOVRORACHIDI DOME	36.42	36.42	25.43	25.43	52.08	1.28	15.75	8.104	9.8	7.48	0.26	1.28	3.1	0.07
[10203]	AEGEAN ARC / SOUTH AEGEAN VOLCANIC ARC / SANTORINI	DAPHNI LAVA	36.42	36.42	25.43	25.43	51.42	0.6	18.76	9.306	10.57	4.65	0.13	1.23	2.65	0.22
[10203]	AEGEAN ARC / SOUTH AEGEAN VOLCANIC ARC / SANTORINI	DAPHNI LAVA	36.42	36.42	25.43	25.43	52.22	0.51	20.3	8.029	11.5	3.88	0.12	0.68	2.27	0.12
[10203]	AEGEAN ARC / SOUTH AEGEAN VOLCANIC ARC / SANTORINI	KATASOURADA, MEROVIGLI MASSIF	36.42	36.42	25.43	25.43	51.76	1.04	19.93	7.853	10.38	3.98	0.22	1.07	2.9	0.36
[10203]	AEGEAN ARC / SOUTH AEGEAN VOLCANIC ARC / SANTORINI	MOVRORACHIDI DOME	36.42	36.42	25.43	25.43	53.36	1.14	17.53	7.08	9.94	5.22	0.22	1.55	3.12	0.18
[10203]	AEGEAN ARC / SOUTH AEGEAN VOLCANIC ARC / SANTORINI	1928 LAVA	36.42	36.42	25.43	25.43	55.64	1.54	18.19	7.55	8.52	3.47	0.2	1.3	3.64	0
[10203]	AEGEAN ARC / SOUTH AEGEAN VOLCANIC ARC / SANTORINI	1925 LAVA	36.42	36.42	25.43	25.43	56.66	1.22	17.22	8.406	7.82	2.71	0.19	1.05	4.12	0.07
[10203]	AEGEAN ARC / SOUTH AEGEAN VOLCANIC ARC / SANTORINI	ACROTIRI, BLOCK IN TRASS	36.42	36.42	25.43	25.43	57.7	0.19	17.86	7.204	7.2	2.34	0.16	1.94	3.43	0.51
[10203]	AEGEAN ARC / SOUTH AEGEAN VOLCANIC ARC / SANTORINI	MAVRO	36.42	36.42	25.43	25.43	57.64	0.99	17.4	6.571	7.84	2.83	0.18	1.39	3.5	0.09
[10203]	AEGEAN ARC / SOUTH AEGEAN VOLCANIC ARC / SANTORINI	THERA, BOTTOM OF BALOS MASSIF	36.42	36.42	25.43	25.43	57.66	0.98	18.93	4.715	7.72	2.68	0.19	1.97	4.07	0.22
[10203]	AEGEAN ARC / SOUTH AEGEAN VOLCANIC ARC / SANTORINI	ACROTIRI	36.42	36.42	25.43	25.43	58.92	1.02	17.29	7.891	6.22	2.31	0.24	1.68	4.29	0
[10203]	AEGEAN ARC / SOUTH AEGEAN VOLCANIC ARC / SANTORINI	THERA, MEGALO VOUNO	36.42	36.42	25.43	25.43	60.64	1.2	16.32	7.512	6.02	1.88	0.18	2.01	3.83	0.23
[10203]	AEGEAN ARC / SOUTH AEGEAN VOLCANIC ARC / SANTORINI	FOUQUE-KAMENI	36.42	36.42	25.43	25.43	63.72	0.81	16.81	5.423	4.52	1.23	0.17	1.72	4.96	0
[10203]	AEGEAN ARC / SOUTH AEGEAN VOLCANIC ARC / SANTORINI	MIKRA KAMENI	36.42	36.42	25.43	25.43	63.96	0.69	16.04	6.508	4.1	2	0.13	2.72	3.61	0.24
[10203]	AEGEAN ARC / SOUTH AEGEAN VOLCANIC ARC / SANTORINI	DAPHNI-ERUPTION, RECK-HILL	36.42	36.42	25.43	25.43	64.29	0.81	15.76	5.757	3.8	2.17	0.13	1.64	5.14	0.31
[10203]	AEGEAN ARC / SOUTH AEGEAN VOLCANIC ARC / SANTORINI	DAPHNI-ERUPTION, 24.4.1926	36.42	36.42	25.43	25.43	64.19	0.89	15.48	6.095	4.1	2.1	0.11	1.86	4.75	0.13
[10203]	AEGEAN ARC / SOUTH AEGEAN VOLCANIC ARC / SANTORINI	DAPHNI-ERUPTION, GEORGALAS-LAVAFIELD, 19.1.1926	36.42	36.42	25.43	25.43	64.61	0.78	15.24	5.747	3.96	2.16	0.12	2.06	4.98	0.3
[10203]	AEGEAN ARC / SOUTH AEGEAN VOLCANIC ARC / SANTORINI	DAPHNI-ERUPTION, GEORGALAS-LAVAFIELD, 19.1.1926	36.42	36.42	25.43	25.43	64.48	0.85	15.42	5.663	3.76	2.1	0.13	1.8	5.3	0.33
[10203]	AEGEAN ARC / SOUTH AEGEAN VOLCANIC ARC / SANTORINI	GEORGIOS-KAMENI, SE-LAVA FLOW	36.42	36.42	25.43	25.43	63.68	1.04	16.52	5.369	4.72	0.87	0.18	2.07	4.93	0.11
[10203]	AEGEAN ARC / SOUTH AEGEAN VOLCANIC ARC / SANTORINI	DAPHNI LAVA	36.42	36.42	25.43	25.43	64.99	0.62	15.22	6.17	3.91	1.95	0.13	1.92	4.6	0.19
[10203]	AEGEAN ARC / SOUTH AEGEAN VOLCANIC ARC / SANTORINI	DAPHNI-ERUPTION, LIATSIKAS-LAVAFLOW, 1.9.1925	36.42	36.42	25.43	25.43	64.91	0.48	16	5.785	3.9	2.1	0.13	1.98	4.1	0.3
[10203]	AEGEAN ARC / SOUTH AEGEAN VOLCANIC ARC / SANTORINI	NAUTILUS-ERUPTION, MARCH 1928	36.42	36.42	25.43	25.43	64.5	0.79	15.83	5.307	4.15	1.84	0.1	1.74	4.8	0.3
[10203]	AEGEAN ARC / SOUTH AEGEAN VOLCANIC ARC / SANTORINI	GEORGIOS-KAMENI	36.42	36.42	25.43	25.43	65.32	0.73	16.05	5.842	3.99	1.9	0.12	2.18	4.1	0.18
[10203]	AEGEAN ARC / SOUTH AEGEAN VOLCANIC ARC / SANTORINI	GEORGIOS-KAMENI	36.42	36.42	25.43	25.43	65	0.77	15.19	5.314	3.74	1.82	0.12	1.76	5.6	0.12
[10203]	AEGEAN ARC / SOUTH AEGEAN VOLCANIC ARC / SANTORINI	FOUQUE-KAMENI, LAVA FROM 26.10.1925	36.42	36.42	25.43	25.43	64.48	0.98	16.13	5.52	4.32	1.11	0.11	2.16	4.74	0.18
[10203]	AEGEAN ARC / SOUTH AEGEAN VOLCANIC ARC / SANTORINI	DOME 1928	36.42	36.42	25.43	25.43	64.66	1.02	16.26	5.226	4.18	0.95	0.19	1.96	5.26	0.06
[10203]	AEGEAN ARC / SOUTH AEGEAN VOLCANIC ARC / SANTORINI	DAPHNI LAVA	36.42	36.42	25.43	25.43	65.31	0.86	15.36	5.748	3.93	2.02	0.12	1.6	4.59	0.19
[10203]	AEGEAN ARC / SOUTH AEGEAN VOLCANIC ARC / SANTORINI	FOUQUE-KAMENI, SEPTEMBER 1925	36.42	36.42	25.43	25.43	64.72	0.9	16.39	5.469	4.22	1.26	0.08	1.99	4.93	0.17
[10203]	AEGEAN ARC / SOUTH AEGEAN VOLCANIC ARC / SANTORINI	FOUQUE-KAMENI	36.42	36.42	25.43	25.43	64.68	0.94	16.1	5.544	4.15	1.08	0.11	1.9	4.86	0.16
[10203]	AEGEAN ARC / SOUTH AEGEAN VOLCANIC ARC / SANTORINI	DAPHNI LAVA	36.42	36.42	25.43	25.43	65.3	0.74	16.1	5.305	3.78	1.9	0.13	1.68	4.3	0.19
[10203]	AEGEAN ARC / SOUTH AEGEAN VOLCANIC ARC / SANTORINI	FOUQUE-KAMENI, SEPTEMBER 1925	36.42	36.42	25.43	25.43	64.99	2.23	14.32	5.18	3.94	1.12	0.07	1.99	6.2	0.01
[10203]	AEGEAN ARC / SOUTH AEGEAN VOLCANIC ARC / SANTORINI	FOUQUE-KAMENI, SEPTEMBER 1925	36.42	36.42	25.43	25.43	64.86	0.89	15.97	5.582	4.02	0.95	0.1	1.77	4.93	0.21
[10203]	AEGEAN ARC / SOUTH AEGEAN VOLCANIC ARC / SANTORINI	FOUQUE-KAMENI	36.42	36.42	25.43	25.43	64.68	1	15.91	5.605	4.04	0.99	0.14	1.68	4.83	0.1
[10203]	AEGEAN ARC / SOUTH AEGEAN VOLCANIC ARC / SANTORINI	NEA-KAMENI	36.42	36.42	25.43	25.43	65.24	1.02	15.47	5.131	3.7	0.84	0.16	2.17	5.44	0.09
[10203]	AEGEAN ARC / SOUTH AEGEAN VOLCANIC ARC / SANTORINI	NEA-KAMENI, NEAR CHURCH OF HAGIOS GEORGIOS	36.42	36.42	25.43	25.43	65.48	1.01	16.32	4.566	3.88	0.67	0.16	1.96	5.54	0.13
[10203]	AEGEAN ARC / SOUTH AEGEAN VOLCANIC ARC / SANTORINI	FOUQUE-KAMENI, SEPTEMBER 1925	36.42	36.42	25.43	25.43	65.41	2.25	14.28	4.755	3.79	1	0.09	2.03	5.75	0.1
[10203]	AEGEAN ARC / SOUTH AEGEAN VOLCANIC ARC / SANTORINI	MAY-ISLANDS, MAY 1866	36.42	36.42	25.43	25.43	65.84	0.83	16.46	5.051	3.5	0.91	0.08	1.9	4.81	0.22
[10203]	AEGEAN ARC / SOUTH AEGEAN VOLCANIC ARC / SANTORINI	MIKRA KAMENI	36.42	36.42	25.43	25.43	65.66	1.04	15.7	4.57	3.86	0.65	0.17	2.18	5.35	0.13
[10203]	AEGEAN ARC / SOUTH AEGEAN VOLCANIC ARC / SANTORINI	ACROTIRI, CAPE CALAMI	36.42	36.42	25.43	25.43	67.9	0.46	15.49	3.222	3.64	0.72	0.13	2.47	4.85	0.12
[10203]	AEGEAN ARC / SOUTH AEGEAN VOLCANIC ARC / SANTORINI	ACROTIRI, BLOCK IN TRASS	36.42	36.42	25.43	25.43	69.26	0.48	15.27	2.99	3.32	0.51	0.13	2.49	4.68	0.08
[10203]	AEGEAN ARC / SOUTH AEGEAN VOLCANIC ARC / SANTORINI	ACROTIRI, BLOCK IN TRASS	36.42	36.42	25.43	25.43	73.14	0.14	13.46	1.571	2.37	1.23	0.16	2.59	5.1	0.1
[10203]	AEGEAN ARC / SOUTH AEGEAN VOLCANIC ARC / CHRISTIANA ISLANDS	CHRISTIANI ISLAND	36.25	36.25	25.2	25.2	60.42	0.59	18.22	5.524	6.84	2.13	0.13	1.98	3.17	0.08
[10203]	AEGEAN ARC / SOUTH AEGEAN VOLCANIC ARC / KALYMNOS	CALINO	36.99	36.99	26.98	26.98	62	0.59	17.53	4.607	5.95	2.39	0	2.63	3.44	0
[10203]	AEGEAN ARC / SOUTH AEGEAN VOLCANIC ARC / KALYMNOS	CALINO	36.99	36.99	26.98	26.98	67.27	0.4	16.31	3.967	3.48	0.84	0	2.91	3.61	0
[10203]	AEGEAN ARC / SOUTH AEGEAN VOLCANIC ARC / TILOS	PESCOPI	36.43	36.43	27.37	27.37	58.84	0.36	17.41	4.273	7.43	4.35	0.18	3.14	3.26	0.22
[10203]	AEGEAN ARC / AEGEAN BACK ARC / CHIOS	ANTISTROVILAS	38.2	38.5	25.7	26.2	55.42	0.62	17.07	5.524	7.58	6.32	0.1	2.27	3.21	0.07
[10203]	AEGEAN ARC / NORTHEAST AEGEAN VOLCANIC ARC / LIMNOS (LEMNOS)	KAKAVOS	39.92	39.92	25.25	25.25	62.68	0.68	14.64	5.225	4	2.68	0.04	4.62	3.88	0.18
[10203]	AEGEAN ARC / NORTHEAST AEGEAN VOLCANIC ARC / TURKEY	W THRAKIA, SUMMIT OF DERMEN TEPE	40.8	41.2	25.4	26.3	62.4	0.48	16.4	5.46	6	2.5	0.14	2.05	3.2	0.05
[10203]	AEGEAN ARC / NORTHEAST AEGEAN VOLCANIC ARC / TURKEY	W THRAKIA, BETWEEN MELIA AND MIKRA KAVYSSOS	40.8	41.2	25.4	26.3	68.5	0.6	14	4.298	4.05	1.4	0.11	3.2	3	0.1
[10203]	AEGEAN ARC / NORTHEAST AEGEAN VOLCANIC ARC / TURKEY	W THRAKIA, DOME NW OF TRIFILI VILLAGE	40.8	41.2	25.4	26.3	68.79	0.5	15	2.687	4.4	1.55	0.13	1.86	3.26	0.02
[10203]	AEGEAN ARC / NORTHEAST AEGEAN VOLCANIC ARC / TURKEY	W THRAKIA, W DORISKOS VILLAGE	40.8	41.2	25.4	26.3	76.49	0.11	9.6	2.563	1.8	0.6	0.06	4.95	2.5	0.07
[10203]	AEGEAN ARC / NORTHEAST AEGEAN VOLCANIC ARC / TURKEY	W THRAKIA, DOME N OF TAVRI VILLAGE	40.8	41.2	25.4	26.3	76.09	0.22	12.45	0.993	0.97	0.21	0.04	3.25	4.25	0.03
[10203]	AEGEAN ARC / CENTRAL AEGEAN VOLCANIC ARC / PSATHOURA	NORTHERN SPORADES	39.5	39.5	24.18	24.18	49.02	1.76	19.3	7.31	7.58	6.69	0.11	2.36	3.6	0.46
[10203]	AEGEAN ARC / AEGEAN BACK ARC / EUBOEA	HILL NEAR KIPI, OXYLITHOS	38.5	38.5	24	24	56.72	0.56	16.53	5.832	7.4	5.34	0.11	2.16	3.84	0.26
[10203]	AEGEAN ARC / AEGEAN BACK ARC / EUBOEA	SUMMIT OF KORAKOLITHOS	38.5	38.5	24	24	58.68	0.6	16.16	4.716	6.9	4.85	0.1	2.09	3.76	0.2
[10203]	AEGEAN ARC / AEGEAN BACK ARC / EUBOEA	HILL NEAR POTAMIA, HAGIA NIKOLAOS, OXYLITHOS	38.5	38.5	24	24	61.66	0.46	16.27	4.528	5.6	3.63	0.16	2.47	3.39	0.18
[10203]	AEGEAN ARC / AEGEAN BACK ARC / EUBOEA	SUMMIT OF OXYLITHOS, QUARRY	38.5	38.5	24	24	62.56	0.68	15.51	4.64	5.32	2.89	0.14	2.51	3.72	0.16
[10203]	AEGEAN ARC / NORTHEAST AEGEAN VOLCANIC ARC / LICHADES ISLANDS	PONTIKONISSA	38.75	38.75	22.78	22.78	56.8	0.88	18.65	5.19	6.3	4.75	0.12	2.48	3.85	0.07
[10203]	AEGEAN ARC / NORTHEAST AEGEAN VOLCANIC ARC / LICHADES ISLANDS	MONOLIA	38.75	38.75	22.78	22.78	56.73	1.12	18.4	5.58	6.3	4.35	0.13	2.6	3.9	0.13
[10203]	AEGEAN ARC / NORTHEAST AEGEAN VOLCANIC ARC / LICHADES ISLANDS	STRONGYLI, SUMMIT OF DOME	38.75	38.75	22.78	22.78	57.5	0.72	14.2	7.99	7.22	4.1	0.13	2.8	4.03	0.05
[10203]	AEGEAN ARC / NORTHEAST AEGEAN VOLCANIC ARC / LICHADES ISLANDS	STRONGYLI, BASE OF DOME	38.75	38.75	22.78	22.78	57.95	0.74	14.82	6.355	7.12	3.9	0.14	3.55	4.45	0.03
[10203]	AEGEAN ARC / NORTHEAST AEGEAN VOLCANIC ARC / LICHADES ISLANDS	STRONGYLI	38.75	38.75	22.78	22.78	58.1	0.97	17.68	5.415	6.05	4.3	0.1	2.56	3.95	0.25
[10203]	AEGEAN ARC / NORTHEAST AEGEAN VOLCANIC ARC / LICHADES ISLANDS	WROMOLIMNI	38.75	38.75	22.78	22.78	58.39	1.1	16.36	6.01	6.4	4.65	0.11	2.5	3.5	0.09
[10203]	AEGEAN ARC / NORTHEAST AEGEAN VOLCANIC ARC / LICHADES ISLANDS	PONTIKONISSA	38.75	38.75	22.78	22.78	58.37	0.9	18.8	5.23	5.93	3.86	0.12	2.4	4.08	0.06
[10203]	AEGEAN ARC / NORTHEAST AEGEAN VOLCANIC ARC / LICHADES ISLANDS	MONOLIA	38.75	38.75	22.78	22.78	58.64	1.15	17.1	6	6.05	4.27	0.12	2.48	3.7	0.12
[10203]	AEGEAN ARC / NORTHEAST AEGEAN VOLCANIC ARC / LICHADES ISLANDS	MONOLIA	38.75	38.75	22.78	22.78	59	0.76	13.6	7.292	6.75	4.1	0.12	3.15	4	0.06
[10203]	AEGEAN ARC / NORTHEAST AEGEAN VOLCANIC ARC / LICHADES ISLANDS	MONOLIA	38.75	38.75	22.78	22.78	58.83	1.1	17.7	5.64	6.15	4.05	0.13	2.1	3.7	0.12
[10203]	AEGEAN ARC / NORTHEAST AEGEAN VOLCANIC ARC / LICHADES ISLANDS	STRONGYLI, NORTHERN FLANK OF DOME	38.75	38.75	22.78	22.78	59.1	0.88	13.8	6.487	6.65	4.35	0.13	3.2	3.67	0.03
[10203]	AEGEAN ARC / NORTHEAST AEGEAN VOLCANIC ARC / LICHADES ISLANDS	STRONGYLI	38.75	38.75	22.78	22.78	58.5	1	17.4	6.122	5.93	3.9	0.08	2.3	3.5	0.1
[10203]	AEGEAN ARC / NORTHEAST AEGEAN VOLCANIC ARC / LICHADES ISLANDS	MONOLIA	38.75	38.75	22.78	22.78	58.68	0.78	17.3	5.338	5.85	3.82	0.1	2.85	3.57	0.08
[10203]	AEGEAN ARC / NORTHEAST AEGEAN VOLCANIC ARC / LICHADES ISLANDS	MONOLIA	38.75	38.75	22.78	22.78	59.05	1.07	17.53	5.595	6.2	3.26	0.12	2.82	3.68	0.11
[10203]	AEGEAN ARC / NORTHEAST AEGEAN VOLCANIC ARC / LICHADES ISLANDS	STRONGYLI	38.75	38.75	22.78	22.78	59.45	1.04	17.5	5.25	6.05	4.05	0.13	2.45	3.48	0.07
[10203]	AEGEAN ARC / NORTHEAST AEGEAN VOLCANIC ARC / LICHADES ISLANDS	STRONGYLI	38.75	38.75	22.78	22.78	59.38	1	17.5	5.447	6.13	3.1	0.12	2.46	4.2	0.29
[10203]	AEGEAN ARC / NORTHEAST AEGEAN VOLCANIC ARC / LICHADES ISLANDS	MONOLIA	38.75	38.75	22.78	22.78	59.65	0.8	17.75	6.075	5.35	3.6	0.11	2.5	3.3	0.09
[10203]	AEGEAN ARC / NORTHEAST AEGEAN VOLCANIC ARC / LICHADES ISLANDS	MONOLIA	38.75	38.75	22.78	22.78	59.76	1.13	17	5.495	5.9	3.05	0.13	3.1	3.5	0.1
[10203]	AEGEAN ARC / NORTHEAST AEGEAN VOLCANIC ARC / LICHADES ISLANDS	MONOLIA	38.75	38.75	22.78	22.78	60.32	1.05	16.95	5.403	5.57	3.8	0.11	2.25	3.7	0.08
[10203]	AEGEAN ARC / NORTHEAST AEGEAN VOLCANIC ARC / LOKRIS / HAGIOS IOANNIS	MAWRA LITHARIA, COAST OF LOKRIS	38.75	38.75	22.78	22.78	62.8	0.56	16.1	6.675	5.8	1.7	0.13	2.05	3.15	0.06
[10203]	AEGEAN ARC / CENTRAL AEGEAN VOLCANIC ARC / ANTIPAROS	CYCLADES, SOUTHERN PART OF THE ISLAND	37.73	37.73	26.83	26.83	75.18	0.06	12.41	1.36	0.48	0.07	0.12	4.63	5.27	0
[10203]	AEGEAN ARC / CENTRAL AEGEAN VOLCANIC ARC / ANTIPAROS	CYCLADES, STRONGYLO	37.73	37.73	26.83	26.83	75.64	0	13.07	0.997	0.46	0.04	0.17	4.8	4.41	0
[10203]	AEGEAN ARC / CENTRAL AEGEAN VOLCANIC ARC / ANTIPAROS	CYCLADES, PHIRA	37.73	37.73	26.83	26.83	75.94	0	11.99	1.426	0.78	0.05	0.05	5.93	3.03	0
[10203]	AEGEAN ARC / SOUTH AEGEAN VOLCANIC ARC / EASTERN	DODECANES, SOUTHERN FLANK OF MOUNT CHEFALA	36.82	36.82	27.11	27.11	54.05	0.48	18.08	8.25	6.6	3.07	0.16	3.29	4.2	0.16
[10203]	AEGEAN ARC / EASTERN AEGEAN VOLCANIC ARC / KOS	DODECANES, VROMOTOPO	36.82	36.82	27.11	27.11	59.57	0.68	16.4	6.102	6.49	2.11	0	3.61	3.75	0.14
[10203]	AEGEAN ARC / EASTERN AEGEAN VOLCANIC ARC / KOS	DODECANES, NORTHEASTERN KOS	36.82	36.82	27.11	27.11	67.27	0.4	16.31	3.967	3.48	0.84	0	2.91	3.61	0
[10203]	AEGEAN ARC / EASTERN AEGEAN VOLCANIC ARC / KOS	DODECANES, MOUNT TIMINANO	36.82	36.82	27.11	27.11	74.96	0	12.45	2.41	0.76	0.38	0.14	5.03	3.42	0
[10203]	AEGEAN ARC / EASTERN AEGEAN VOLCANIC ARC / KOS	DODECANES, MOUNT TIMINANO	36.82	36.82	27.11	27.11	75.1	0	13.08	1.502	0.96	0.21	0.18	5.48	3.12	0
[10203]	AEGEAN ARC / AEGEAN BACK ARC / SAMOS	PROPHET ELIAS	37.73	37.73	26.83	26.83	77.12	0.55	11.5	2.115	0.08	0.12	0.05	2.95	4.65	0.03
[10203]	AEGEAN ARC / AEGEAN BACK ARC / SAMOS	SE OF PLATANOS	37.73	37.73	26.83	26.83	78.23	0.57	11.17	1.864	0.23	0.15	0.04	2.74	4.12	0.06
[10203]	AEGEAN ARC / AEGEAN BACK ARC / SAMOS	KAMINIA	37.73	37.73	26.83	26.83	78.54	0.62	10.7	2.26	0.1	0.13	0.05	2.6	4.2	0.08
[10203]	AEGEAN ARC / NORTHWEST AEGEAN VOLCANIC ARC	ACROPOLIS OF THEBEN	39.22	39.22	23	23	52.62	1.06	17.65	6.528	7.94	6.91	0.12	2.74	3.57	0.58
[10203]	AEGEAN ARC / NORTHWEST AEGEAN VOLCANIC ARC	MAGOULA, THEBEN	39.22	39.22	23	23	52.78	0.79	17.77	6.476	6.94	7.05	0.12	2.82	3.53	0.4
[10203]	AEGEAN ARC / NORTHEAST AEGEAN VOLCANIC ARC / LESBOS	NEAR THE HOT SPRINGS OF EFTHALOU	39.12	39.17	26.33	26.53	60.48	0.8	17.2	4.675	4.3	2.58	0.15	3.98	3.96	0.31
[10203]	AEGEAN ARC / NORTHEAST AEGEAN VOLCANIC ARC / LESBOS	E OF VATOUSSA	39.12	39.17	26.33	26.53	62.46	0.67	16.07	5.006	5.4	2.5	0.09	2.7	3.4	0.25
[10203]	AEGEAN ARC / NORTHEAST AEGEAN VOLCANIC ARC / LESBOS	N OF KALLONI	39.12	39.17	26.33	26.53	62.3	0.6	16.65	4.795	5.35	1.76	0.09	2.9	3.97	0.2
[10203]	AEGEAN ARC / NORTHEAST AEGEAN VOLCANIC ARC / AGIOS EFSTRATIOS (HAGIOS EUSTRATIOS)	LEMONIOU-RACHI	39.51	39.51	25	25	58.76	0.81	16.61	4.766	6.28	3.45	0.2	3.22	3.75	0.41
[10203]	AEGEAN ARC / NORTHEAST AEGEAN VOLCANIC ARC / IMVROS (IMBROS)	NLAMNIA MATSOUKI	40.16	40.16	25.83	25.83	56.92	0.8	16	7.816	8.4	2.6	0.1	2.55	2.9	0.18
[10203]	AEGEAN ARC / NORTHEAST AEGEAN VOLCANIC ARC / IMVROS (IMBROS)	KASKAWALIA	40.16	40.16	25.83	25.83	58.9	0.7	16.8	5.52	6.5	2.7	0.13	3.46	4	0.21
[10203]	AEGEAN ARC / NORTHEAST AEGEAN VOLCANIC ARC / IMVROS (IMBROS)	SUMMIT OF PHOURKISMENOS	40.16	40.16	25.83	25.83	61.92	0.5	15.7	5.956	5.05	2.53	0.12	2.96	3.4	0.1
[10203]	AEGEAN ARC / NORTHEAST AEGEAN VOLCANIC ARC / IMVROS (IMBROS)	WOUNO AGRIDIA	40.16	40.16	25.83	25.83	62.1	0.45	16.75	4.8	5	1.2	0.1	4.05	3.8	0.25
[10724]	AEGEAN ARC / NORTHEAST AEGEAN VOLCANIC ARC / LESBOS	N OF ERESOS	39.12	39.17	26.33	26.53	62.36	0.64	17.07	3.926	4.89	2.43	0.08	2.62	3.9	0.27
[10724]	AEGEAN ARC / NORTHEAST AEGEAN VOLCANIC ARC / LESBOS	PARAKOILA, W OF KALLONI GULF	39.12	39.17	26.33	26.53	62.18	0.54	15.43	4.108	5.66	3.34	0.09	3.58	3.08	0.22
[9275]	AEGEAN ARC / CENTRAL AEGEAN VOLCANIC ARC / SKYROS		38.92	38.92	24.57	24.57	61.49	0.59	15.74	4.716	5.61	5.22	0.08	2.22	3.28	0.13					18.57		130	113	38.23	50	37	58	21			62	731	12	133	0				4.4	852	24.04	46.44		21.24	4.38	1.17		0.57
[12088]	AEGEAN ARC / SOUTH AEGEAN VOLCANIC ARC / SANTORINI	OIA REGION ON THERA	36.4	36.4	25.45	25.45	49	0.85	19.09	8.418	11.17	6.54	0.17	0.36	2.61	0.06					37		259	80	34	40						10	201		80						85	5.5	13		8	2.5	0.94		0.5
[12088]	AEGEAN ARC / SOUTH AEGEAN VOLCANIC ARC / SANTORINI	CAPE SKAROS, N SANTORINI	36.6	36.6	25.4	25.4	51.14	0.88	19.3	8.003	9.8	5.78	0.16	0.7	3.03	0.09					33		246	123	31	44						17	212		90						171	11	20		11	3.4	0.83		0.6
[12088]	AEGEAN ARC / SOUTH AEGEAN VOLCANIC ARC / SANTORINI	W FLANK OF MEGALO VOUNO	36.4	36.4	25.45	25.45	51.52	0.81	19.19	7.92	9.83	5.64	0.16	0.65	3.11	0.1					36		257	102	31	41						20	180		93						151	8.4	16		9	3.2	0.85		0.8
[12088]	AEGEAN ARC / SOUTH AEGEAN VOLCANIC ARC / METHANA PENINSULA / METHANA	W OF KAMENO VOUNO	37.58	37.58	23.38	23.38	54.9	0.79	17.45	5.994	8.93	5.53	0.15	1.45	2.87	0.13					26		172	117	23	44						50	286		106						343	17.1	29		14	3.2	0.89		0.5
[12088]	AEGEAN ARC / SOUTH AEGEAN VOLCANIC ARC / SANTORINI	CAPE SKAROS, N SANTORINI	36.6	36.6	25.4	25.4	57.16	1.19	16.36	8.097	6.86	3.7	0.17	1.32	3.66	0.15					28		212	78	23	23						52	174		189						255	19	37		18	5.8	1.25		1
[12088]	AEGEAN ARC / SOUTH AEGEAN VOLCANIC ARC / SANTORINI	CAPE KULUMBO	36.4	36.4	25.45	25.45	58.54	1.26	15.98	8.267	6.95	2.68	0.19	1.58	4.24	0.18					22		192	90	16	7						67	201		213						259	20	42		22	5.9	1.31		1
[12088]	AEGEAN ARC / SOUTH AEGEAN VOLCANIC ARC / METHANA PENINSULA / METHANA	KAMENO VOUNO	37.58	37.58	23.38	23.38	60.02	0.63	17.16	5.012	6.38	3.63	0.14	1.98	3.54	0.16					14		102	47	14	24						79	311		122						478	21	38		16	3.4	0.88		0.5
[12088]	AEGEAN ARC / SOUTH AEGEAN VOLCANIC ARC / KIMOLOS / KIMOLOS	MILOS VOLCANIC FIELD, KIMOLOS	36.79	36.79	24.57	24.57	60.39	0.82	16.54	5.412	5.61	2.85	0.11	2.9	3.39	0.15					17		148	72	16	17						109	226		262						730	27	55		21	5.1	0.92		0.9
[12088]	AEGEAN ARC / SOUTH AEGEAN VOLCANIC ARC / METHANA PENINSULA / METHANA	KAMENO VOUNO	37.58	37.58	23.38	23.38	60.86	0.56	17.67	4.575	6.2	2.16	0.14	2.87	3.71	0.14					14.2		89	31	13.7	16						85	363		140						484	24	44		18	3.3	0.91		0.4
[12088]	AEGEAN ARC / SOUTH AEGEAN VOLCANIC ARC / METHANA PENINSULA / METHANA	PROFITIS ELIAS	37.58	37.58	23.38	23.38	62.33	0.52	15.83	4.457	6.04	3.25	0.13	2	3.82	0.12					13		92	93	13	20						67	267		101						421	20	38		15	2.7	0.77		0.4
[12088]	AEGEAN ARC / SOUTH AEGEAN VOLCANIC ARC / MILOS	NEAR AGHIA MARINA	36.73	36.73	24.42	24.42	62.55	0.77	16.64	4.705	5.31	2.25	0.09	2.51	3.46	0.14					13.9		157	5	13.6	8						67	595		164						1116	34	63		22	5.3	1.2		0.7
[12088]	AEGEAN ARC / SOUTH AEGEAN VOLCANIC ARC / AEGINA		37.75	37.75	23.43	23.43	64.24	0.58	17.35	3.855	5.6	1.33	0.04	1.93	2.99	0.15					12		120	6	7.5	6						55	440		149						697	24	51		24	4.6	1.05		0.7
[12088]	AEGEAN ARC / SOUTH AEGEAN VOLCANIC ARC / SANTORINI	NEA KAMENI, 1951 LAVA	36.4	36.4	25.45	25.45	65.29	0.78	15.71	5.003	3.72	1.51	0.15	1.72	5.13	0.13					17		56	5	10	5						59	160		215						384	24	51		22	5.7	1.47		1.2
[12088]	AEGEAN ARC / SOUTH AEGEAN VOLCANIC ARC / NISYROS / NISYROS	STRATOVOLCANO, NE RIM OF CALDERA	36.58	36.58	27.22	27.22	65.67	0.62	16.18	4.605	2.6	1	0.18	2.6	5.34	0.17					5.7		15	3	4.2	4						63	310		262						717	38	63		25	6.1	1.25		1
[12088]	AEGEAN ARC / SOUTH AEGEAN VOLCANIC ARC / SANTORINI	FIRA, UPPER PART OF CALDERA WALL	36.4	36.4	25.45	25.45	66.79	0.7	15.75	4.069	3.66	1.04	0.08	2.56	4.47	0.13					15		33	5	8	4						93	129		316						524	31	66		30	6.9	1.4		1.2
[12088]	AEGEAN ARC / SOUTH AEGEAN VOLCANIC ARC / NISYROS / NISYROS	STRATOVOLCANO, W RIM OF CALDERA	36.58	36.58	27.22	27.22	67.85	0.36	15.92	2.801	3.51	1.76	0.05	2.45	4.15	0.1					6.5		54	8	8.4	10						73	466		166						684	29	52		17	2.9	0.69		0.4
[12090]	AEGEAN ARC / SOUTH AEGEAN VOLCANIC ARC / NISYROS / NISYROS	STRATOVOLCANO, PALOI	36.59	36.59	27.17	27.17	54.6	0.7	17.6	6.1	9	5.6	0.12	1.4	3.3	0.21
[12090]	AEGEAN ARC / SOUTH AEGEAN VOLCANIC ARC / NISYROS / NISYROS	STRATOVOLCANO, SUBMARINE PILLOW LAVA NEAR MANDRAKI	36.59	36.59	27.17	27.17	55.77	0.77	17.2	5.156	9.67	5.44	0.09	1.16	3.16	0.16
[12090]	AEGEAN ARC / SOUTH AEGEAN VOLCANIC ARC / NISYROS / NISYROS	STRATOVOLCANO, C. PETRODIS, W COAST OF NISYROS	36.59	36.59	27.17	27.17	54.3	0.6	19.1	5.4	9	4.8	0.11	1.1	3.7	0.19
[12090]	AEGEAN ARC / SOUTH AEGEAN VOLCANIC ARC / NISYROS / NISYROS	STRATOVOLCANO, C. PETRODIS, W COAST OF NISYROS	36.59	36.59	27.17	27.17	55	0.7	18.7	5.22	9	4.6	0.1	1.2	3.4	0.18
[12090]	AEGEAN ARC / SOUTH AEGEAN VOLCANIC ARC / NISYROS / NISYROS	STRATOVOLCANO, W SLOPE OF NISYROS, NEAR CALDERA RIM	36.59	36.59	27.17	27.17	54.63	0.95	18.48	6.276	8.83	4.44	0.11	1.2	3.7	0.18
[12090]	AEGEAN ARC / SOUTH AEGEAN VOLCANIC ARC / NISYROS / NISYROS	STRATOVOLCANO, MANDRAKI	36.59	36.59	27.17	27.17	56.6	0.6	17.6	4.84	9.3	4.8	0.09	1.3	3.2	0.19
[12090]	AEGEAN ARC / SOUTH AEGEAN VOLCANIC ARC / NISYROS / NISYROS	STRATOVOLCANO, NE SLOPE OF NISYROS, NEAR CALDERA RIM, ABOUT 0.5 KM E OF EMBORIO	36.59	36.59	27.17	27.17	56.3	0.9	17.07	6.828	7.85	3.83	0.09	1.6	4.06	0.17
[12090]	AEGEAN ARC / SOUTH AEGEAN VOLCANIC ARC / NISYROS / NISYROS	STRATOVOLCANO, THERMAL BATHS BETWEEN MANDRAKI AND PALOI	36.59	36.59	27.17	27.17	59	1	16.7	6.62	5.9	2.9	0.11	1.8	4.2	0.4
[12090]	AEGEAN ARC / SOUTH AEGEAN VOLCANIC ARC / NISYROS / NISYROS	STRATOVOLCANO, DYKE CUTTING THE W INNER WALL OF CALDERA	36.59	36.59	27.17	27.17	57.85	1	17.46	6.565	5.86	2.52	0.06	2.12	4.4	0.26
[12090]	AEGEAN ARC / SOUTH AEGEAN VOLCANIC ARC / NISYROS / NISYROS	STRATOVOLCANO, W SLOPE OF NISYROS NEAR THE COAST	36.59	36.59	27.17	27.17	59.83	1.16	16.56	6.63	5.54	2.6	0.12	2.16	4.48	0.27
[12090]	AEGEAN ARC / SOUTH AEGEAN VOLCANIC ARC / NISYROS / NISYROS	STRATOVOLCANO, C. PETRODIS, W COAST OF NISYROS	36.59	36.59	27.17	27.17	65.5	0.4	16	3.23	4.8	2.2	0.07	2.4	3.7	0.12
[12090]	AEGEAN ARC / SOUTH AEGEAN VOLCANIC ARC / NISYROS / NISYROS	STRATOVOLCANO, C. PETRODIS, W COAST OF NISYROS	36.59	36.59	27.17	27.17	66.17	0.62	15.8	3.216	4.63	2.01	0.07	2.52	4.14	0.1
[12090]	AEGEAN ARC / SOUTH AEGEAN VOLCANIC ARC / NISYROS / NISYROS	STRATOVOLCANO, LAVA DOME NEAR THE NORTHERN INNER WALL OF THE CALDERA	36.59	36.59	27.17	27.17	66.91	0.42	14.88	3.34	4.48	0.91	0.06	2.9	4.12	0.07
[12090]	AEGEAN ARC / SOUTH AEGEAN VOLCANIC ARC / NISYROS / NISYROS	STRATOVOLCANO, EMBORIO	36.59	36.59	27.17	27.17	66.9	0.6	15.5	3.94	3.5	1.4	0.09	2.9	4.3	0.2
[12090]	AEGEAN ARC / SOUTH AEGEAN VOLCANIC ARC / NISYROS / NISYROS	STRATOVOLCANO, N SLOPE OF NISYROS, NEAR CALDERA RIM	36.59	36.59	27.17	27.17	65.97	0.6	15.35	3.862	3.08	1.51	0.07	3.28	4.44	0.16
[12090]	AEGEAN ARC / SOUTH AEGEAN VOLCANIC ARC / NISYROS / NISYROS	STRATOVOLCANO, EMBORIO	36.59	36.59	27.17	27.17	66.67	0.61	15.2	4.056	3.44	1.58	0.07	3.2	4.52	0.16
[12090]	AEGEAN ARC / SOUTH AEGEAN VOLCANIC ARC / NISYROS / NISYROS		36.58	36.58	27.22	27.22	71.45	0.3	14.91	2.319	2.27	0.76	0.07	3.08	4.65	0.08
[12090]	AEGEAN ARC / SOUTH AEGEAN VOLCANIC ARC / NISYROS / NISYROS	STRATOVOLCANO, YALI, ISLET 3-4 KM N OF NISYROS	36.59	36.59	27.17	27.17	77.14	0.1	12.16	1.461	1.18	0.13	0.02	4.2	3.52	0.02
[11718]	AEGEAN ARC / SOUTH AEGEAN VOLCANIC ARC / MILOS	KLEFTICO, SW COAST	36.73	36.73	24.42	24.42	56.95	0.81	16.97	7.434	7.96	3.59	0.15	1.32	3.21	0.16					25			93	22							35	157	28	113							14	29		18	4.1	1		0.64
[11718]	AEGEAN ARC / SOUTH AEGEAN VOLCANIC ARC / MILOS	LAVA DOME, NW PART	36.73	36.73	24.42	24.42	57.78	0.82	16.86	6.567	7.54	3.96	0.13	1.33	2.94	0.08					17			90	20							44	187		149							15	31		15	4.2	0.95		0.8
[11718]	AEGEAN ARC / SOUTH AEGEAN VOLCANIC ARC / MILOS	ANTIMILOS	36.73	36.73	24.42	24.42	61.81	0.56	16.37	4.446	6.36	3.15	0.12	2.23	3.03	0.13					14			30	14							57	535	24	115							28	56		22	5.2	1		0.62
[11718]	AEGEAN ARC / SOUTH AEGEAN VOLCANIC ARC / MILOS	NEAR AGHIA MARINA	36.73	36.73	24.42	24.42	62.55	0.77	16.64	4.705	5.31	2.25	0.09	2.51	3.46	0.14								5	14							67	595		164							34	63		22	5.3	1.2		0.7
[11718]	AEGEAN ARC / SOUTH AEGEAN VOLCANIC ARC / MILOS	PLAKES	36.73	36.73	24.42	24.42	63.74	0.47	16.18	4.444	5.72	2.7	0.13	1.88	3.31	0.07								14	13							47	353	17	100							20	41		19	3.8	0.89		0.62
[11718]	AEGEAN ARC / SOUTH AEGEAN VOLCANIC ARC / MILOS	ANTIMILOS	36.73	36.73	24.42	24.42	66.97	0.42	14.56	3.263	4.64	2.4	0.12	2.87	3.63	0.12
[11718]	AEGEAN ARC / SOUTH AEGEAN VOLCANIC ARC / MILOS	ANTIMILOS	36.73	36.73	24.42	24.42	72.35	0.26	13.55	1.98	2.41	0.74	0.09	3.21	3.38	0.09
[11718]	AEGEAN ARC / SOUTH AEGEAN VOLCANIC ARC / MILOS	PHYRIPLAKA	36.68	36.68	24.42	24.42	75.43	0.14	12.61	1.027	1.2	0.29	0.07	3.08	4.16	0.07								4	1.3							69	75	17	86							25	44		15	3	0.51		0.37
[11718]	AEGEAN ARC / SOUTH AEGEAN VOLCANIC ARC / MILOS	DEMENEGAKI	36.73	36.73	24.42	24.42	75.54	0.22	13.09	1.527	1.73	0.32	0.07	3.17	3.82	0.03									1.7							111	111	19	125							25	44		14	3	0.5		0.51
[11718]	AEGEAN ARC / SOUTH AEGEAN VOLCANIC ARC / MILOS	PHYRIPLAKA	36.68	36.68	24.42	24.42	75.77	0.14	12.47	1.056	1.28	0.27	0.07	3.14	3.87	0.02					3.2			0.8	1.2							99	78	20	84							23	44		15	3.4	0.48		0.4
[12215]	AEGEAN ARC / SOUTH AEGEAN VOLCANIC ARC	EDREMIT BAY	39.468	39.468	25.857	25.857	62.29	0.4	18.66	2.95	1.82	0.38	0.2	7.4	5.83	0.07					5.37											509.01	31.18	57.46	655.43	111.42				38.82	22.8	128.78	236.47	24.89	86.09	14.88	1.44	11.67	1.7
[12215]	AEGEAN ARC / SOUTH AEGEAN VOLCANIC ARC	EDREMIT BAY	39.468	39.468	25.857	25.857	72.18	0.43	14.18	3.06	1.76	0.43	0.11	2.9	4.88	0.06					14.22											107.03	79.02	61.95	359.87	11.83				3.37	450.18	31.31	59.08	7.06	30.25	7.14	1.22	8.11	1.42
[12215]	AEGEAN ARC / SOUTH AEGEAN VOLCANIC ARC	EDREMIT BAY	39.468	39.468	25.857	25.857	77.43	0.21	12.38	1.26	0.95	0.19	0.04	4.13	3.38	0.02					4.73											136.99	99.46	20.39	161.62	18.07				4.9	809.81	39.2	64.72	6.15	20.35	3.42	0.39	3	0.45
[12215]	AEGEAN ARC / SOUTH AEGEAN VOLCANIC ARC	WEST SADDLE, MARMARA SEA	40.84	40.84	27.757	27.757	72.18	0.42	14.15	3.11	1.78	0.45	0.11	2.95	4.77	0.07					14.67											113.03	71.88	2.4	308.83	11.22				3.43	466.77	29.63	61.22	6.92	28.51	6.5	1.14	7.24	1.16
[12215]	AEGEAN ARC / SOUTH AEGEAN VOLCANIC ARC	EDREMIT BAY	39.4	39.4	26.069	26.069	72.02	0.45	14.11	3.23	1.82	0.43	0.09	2.97	4.76	0.1					20.21											103.24	71.27	54.9	315.68	9.92				3.04	434.41	28.34	57.22	6.83	27.94	6.68	1.06	7.66	1.29
[12215]	AEGEAN ARC / SOUTH AEGEAN VOLCANIC ARC	EDREMIT BAY	39.4	39.4	26.069	26.069	72.16	0.41	14.37	2.99	1.67	0.45	0.11	2.77	5	0.07					13.87											104.53	78.14	60.51	369.74	11.98				3.15	454.84	31.78	62.41	7.49	31.13	7.41	1.21	8.24	1.36
[12215]	AEGEAN ARC / SOUTH AEGEAN VOLCANIC ARC	SOUTH IKARIA	37.173	37.173	26.443	26.443	72.05	0.42	14.29	3.2	1.77	0.45	0.11	2.92	4.72	0.07					16.24											89.74	66.89	48.13	295.58	9.88				2.5	360.54	21.99	44.57	5.31	21.36	5.25	0.89	5.7	0.9
[12215]	AEGEAN ARC / SOUTH AEGEAN VOLCANIC ARC	SOUTH IKARIA	37.173	37.173	26.443	26.443	74.51	0.3	13.74	2.09	1.41	0.3	0.08	3.25	4.29	0.03					9.15											122.07	62.29	41.48	308.24	10.5				3.38	517.99	0.66	59.41	6.55	24.12	5.42	0.83	5.61	0.95
[12215]	AEGEAN ARC / SOUTH AEGEAN VOLCANIC ARC	SOUTH IKARIA	37.173	37.173	26.443	26.443	62.16	0.39	18.47	3.1	2.06	0.53	0.18	7.92	5.09	0.09					3.73											421.63	29.63	63.35	694.36	109.38				31.91	21.42	129.82	226.55	24.2	85.29	15.08	1.44	12.09	1.81
[12215]	AEGEAN ARC / SOUTH AEGEAN VOLCANIC ARC	SOUTH IKARIA	37.173	37.173	26.443	26.443	58.56	1.15	16.19	8.51	6.8	3.16	0.15	1.7	3.59	0.24					23.57											69.13	154.94	39.78	198.71	7.94				2.35	288.28	19.84	41.15	5	21.35	5.35	1.2	6.09	0.97
[12215]	AEGEAN ARC / SOUTH AEGEAN VOLCANIC ARC	NORTH IKARIA	38.066	38.066	26.372	26.372	77.69	0.2	12.18	1.25	0.95	0.17	0.03	4.23	3.27	0.02					7.07											147.15	93.23	21.47	76.5	19.34				5.6	794.9	39.81	63.02	6.14	20.57	3.59	0.38	2.95	0.49
[12215]	AEGEAN ARC / SOUTH AEGEAN VOLCANIC ARC	NORTH IKARIA	38.066	38.066	26.372	26.372	62.26	0.4	18.64	2.9	1.78	0.37	0.21	7.22	6.15	0.04					3.88											430.92	24.9	70.67	802.69	118.92				33	16.02	45.19	241.63	26.21	92.55	16.42	1.51	13.43	1.95
[12215]	AEGEAN ARC / SOUTH AEGEAN VOLCANIC ARC	NORTH IKARIA	38.066	38.066	26.372	26.372	71.98	0.41	14.41	3.18	1.77	0.46	0.09	2.9	4.74	0.03					14.35											100.81	80.99	63.25	360.87	12.02				3.23	466.07	31.76	61.01	7.44	30.75	7.52	1.31	8.15	1.37
[12215]	AEGEAN ARC / SOUTH AEGEAN VOLCANIC ARC	NORTH SKIROS	39.017	39.017	25.025	25.025	77.54	0.22	12.18	1.32	0.96	0.17	0.03	4.2	3.34	0.03					4.49											136.65	108.92	22.49	175.64	18.7				4.75	834.02	41.69	64.67	6.44	21.79	3.54	0.42	3.15	0.5
[12215]	AEGEAN ARC / SOUTH AEGEAN VOLCANIC ARC	NORTH SKIROS	39.017	39.017	25.025	25.025	61.64	0.41	18.83	3.04	1.83	0.37	0.22	7.42	6.17	0.04					3.51											425.17	38.6	63.7	718.19	110.82				32.54	25.92	132.51	229.28	24.09	85.74	14.92	1.43	12.06	1.84
[12215]	AEGEAN ARC / SOUTH AEGEAN VOLCANIC ARC	NORTH SKIROS	39.017	39.017	25.025	25.025	72.1	0.41	14.4	3.11	1.72	0.46	0.09	2.75	4.87	0.07					12.01											106.62	77.35	48.3	292.56	10.9				3.32	426.22	28	55.84	6.46	26.47	6.04	1.05	6.5	1.1
[12215]	AEGEAN ARC / SOUTH AEGEAN VOLCANIC ARC	SOUTH SKIROS	38.311	38.311	25.316	25.316	51.07	1.98	17.63	8.17	8.62	4.26	0.15	2.37	5.13	0.6					26.96											43.21	596.24	24.56	179.82	53.45				0.58	444.04	30.22	52.08	6.09	25.1	5.6	1.81	5.38	0.78
[12215]	AEGEAN ARC / SOUTH AEGEAN VOLCANIC ARC	SOUTH SKIROS	38.311	38.311	25.316	25.316	51.04	2.14	17.58	8.73	7.63	3.76	0.14	2.76	5.5	0.71					18.02											41.78	556.44	21.07	182.94	53.05				0.63	398.17	28.86	52.8	5.94	24.34	5.12	1.66	4.77	0.7
[12215]	AEGEAN ARC / SOUTH AEGEAN VOLCANIC ARC	SOUTH SKIROS	38.311	38.311	25.316	25.316	71.99	0.42	14.4	3.16	1.78	0.46	0.1	2.83	4.81	0.05					11.84											104.47	71.26	51.49	95.91	11.01				3.23	442.97	27.7	60.05	6.58	27.6	6.5	1.15	7.18	1.19
[12215]	AEGEAN ARC / SOUTH AEGEAN VOLCANIC ARC	SOUTH SKIROS	38.311	38.311	25.316	25.316	62.31	0.41	18.57	3	1.8	0.37	0.21	7.34	5.93	0.05					3.63											460.32	25.78	59	67.28	113.56				35.77	18.8	133.89	245.5	25.3	85.07	14.59	1.31	11.34	1.66
[12215]	AEGEAN ARC / SOUTH AEGEAN VOLCANIC ARC	SOUTH SKIROS	38.311	38.311	25.316	25.316	50.68	1.95	17.91	8.12	8.56	4.3	0.13	2.62	5.18	0.54					23.85											48.75	591.16	23.42	183.9	60.81				0.65	483.16	32.21	56.78	6.53	26.39	5.61	1.83	5.33	0.76
[12215]	AEGEAN ARC / SOUTH AEGEAN VOLCANIC ARC	EDREMIT BAY	39.473	39.473	25.862	25.862	62.51	0.22	19.01	2.52	1.73	0.49	0.15	7.14	6.04	0.05					4.23											443.74	27.15	67.28	764.15	120.7				34.76	22.41	138.13	236.87	24.74	89.05	14.96	1.43	12.26	1.82
[12215]	AEGEAN ARC / SOUTH AEGEAN VOLCANIC ARC	SOUTH SKIROS	37.862	37.862	25.819	25.819	62.23	0.4	18.73	3	1.79	0.35	0.2	7.07	6.22	0.03					3.87											427.09	38.72	63.31	704.62	12.87				31.29	34.2	131.5	232.88	24.05	86.35	14.51	1.45	11.76	1.73
[12215]	AEGEAN ARC / SOUTH AEGEAN VOLCANIC ARC	SOUTH SKIROS	37.862	37.862	25.819	25.819	72.23	0.42	14.37	3.12	1.7	0.45	0.12	2.84	4.68	0.06					14.93											103.2	85.56	65.76	381.84	12.33				3.16	499.41	33.38	64.83	7.73	32.54	7.87	1.43	8.56	1.48
[12215]	AEGEAN ARC / SOUTH AEGEAN VOLCANIC ARC	SOUTH SKIROS	37.862	37.862	25.819	25.819	72.04	0.43	14.3	3.23	1.76	0.44	0.09	2.76	4.87	0.06					14.47											103.09	80.25	60.34	344.38	11.58				3.29	464.07	30.79	58.97	7.09	30.59	7.33	1.29	7.8	1.41
[12215]	AEGEAN ARC / SOUTH AEGEAN VOLCANIC ARC	PERCHED BASIN, MARMARA SEA	40.67	40.67	28.857	28.857	72	0.42	14.33	3.19	1.73	0.44	0.1	2.9	4.83	0.06					13.29											102.52	75.53	58.97	342.33	11.54				3.1	461.9	30.35	59.02	7.02	29.01	6.75	1.14	8.06	1.3
[12215]	AEGEAN ARC / SOUTH AEGEAN VOLCANIC ARC	G÷KOVA BAY	36.897	36.897	27.559	27.559	73.3	0.3	14.54	1.87	1.88	0.54	0.05	3.75	3.74	0.04					17.85											129.94	182.48	21.06	188.26	17.72				4.18	598.81	31.9	53.4	5.26	18.96	3.32	0.61	2.98	0.48
[12215]	AEGEAN ARC / SOUTH AEGEAN VOLCANIC ARC	G÷KOVA BAY	36.897	36.897	27.559	27.559	70.98	0.52	15.3	2.55	2.51	0.79	0.07	3.12	4.07	0.08					8.5											94.9	214.17	21.13	186.86	8.87				2.67	632.15	31.68	59.16	5.93	22.2	4.09	0.92	3.64	0.6
[12215]	AEGEAN ARC / SOUTH AEGEAN VOLCANIC ARC	WEST SADDLE, MARMARA SEA	40.85	40.85	27.755	27.755	72.02	0.41	14.34	3.24	1.76	0.45	0.1	2.83	4.77	0.06					15.13											104.66	80.11	60.36	347.04	11.93				3.27	484.17	30.51	61.79	7.33	30.72	7.45	1.18	7.42	1.35
[12215]	AEGEAN ARC / SOUTH AEGEAN VOLCANIC ARC	PERCHED BASIN, MARMARA SEA	40.67	40.67	28.857	28.857	72.34	0.44	14.18	3.05	1.73	0.43	0.09	2.81	4.87	0.07					16.38											98.64	80.77	64.37	369.78	12.12				2.91	460.27	32.09	59.76	7.23	31.34	7.42	1.29	8.41	1.4
[12644]	AEGEAN ARC / EASTERN AEGEAN VOLCANIC ARC / KOS	DODECANES, KEFALO PENINSULA, KOS PLATEAU TUFF, AGIOS STEPHANOS	36.7602	36.7602	26.9893	26.9893	59.2	0.67	17.86	4.77	7.3	3.26	0.09	1.9	3.54	0.18					13		124	0	14	17	41	55	16			37	893	16	113	9			0.2	1.5	523	24.8	46.3	5.27	20.9	3.85	1.17	3.37	0.49
[12644]	AEGEAN ARC / EASTERN AEGEAN VOLCANIC ARC / KOS	DODECANES, KEFALO PENINSULA, KOS PLATEAU TUFF, AGIOS STEPHANOS	36.7602	36.7602	26.9893	26.9893	61.18	0.55	18.37	4.11	5.33	0.86	0.08	2.63	5.1	0.31					4		70	0	5	10	20	89	18			57	927	25	205	17			0.7	1.4	1150	48	84	9.26	34.7	5.66	1.63	4.76	0.7
[12644]	AEGEAN ARC / EASTERN AEGEAN VOLCANIC ARC / KOS	DODECANES, KOS PLATEAU TUFF, AKRA CHELONA	36.7713	36.7713	27.0793	27.0793	70.18	0.48	14.95	2.66	2.74	0.9	0.07	3.33	4.43	0.11					5		47	0	4	4	15	54	16			104	269	22	169	16			0.2	2.6	678	37.6	63.3	6.39	22.2	3.85	0.93	3.45	0.58
[12644]	AEGEAN ARC / EASTERN AEGEAN VOLCANIC ARC / KOS	DODECANES, KOS PLATEAU TUFF, AKRA CHELONA	36.7692	36.7692	27.0813	27.0813	58.24	0.62	17.65	5.03	8.13	4.58	0.1	1.52	3.43	0.13					20		148	143	19	38	15	54	16			37	554	16	105	7			0	2	483	21.6	38.2	4.18	16.5	3.16	1.02	3.14	0.5
[13007]	AEGEAN ARC / NORTHEAST AEGEAN VOLCANIC ARC / LESBOS	PAMFILLA	39.15	39.15	26.55	26.55	53.03	0.66	13.61	6.8	10.33	7.21	0.12	4.29	2.37	0.66							148	413	39	158	8	65	15			118	868	22	219	13				6.2	1996	35	80			6.4	1.6		0.5
[12137]	AEGEAN ARC / AEGEAN BACK ARC / CHIOS	NEAR KALAMOTI, SOUTHEASTERN CHIOS	38.2	38.5	25.7	26.2	74.7	0	14	0.49	0.8	0.1	0.01	4.2	4.1	0
[12137]	AEGEAN ARC / AEGEAN BACK ARC / CHIOS	EASTERN CAPE OF CHIOS, BETWEEN STROVILI ISLET AND VROULIDIA BAY	38.2	38.5	25.7	26.2	55.42	0.62	17.07	5.524	7.58	6.32	0.1	2.27	3.21	0.07
[13283]	AEGEAN ARC / SOUTH AEGEAN VOLCANIC ARC / SANTORINI	MEGALO VOUNO, N SANTORINI	36.6	36.6	25.4	25.4	52.28	0.779	17.61	7.878	10.76	6.45	0.151	0.641	2.63	0.086	4.2	0.52			39.8		269.1	85	34.4	43.5	90.3	70.3	16.7			14.1	288.8	19.46	72.6	2.3				0.43	138.4	5.94	13.89	1.89	8.38	2.35	0.83	2.91	0.51
[13283]	AEGEAN ARC / SOUTH AEGEAN VOLCANIC ARC / SANTORINI	MEGALO VOUNO, N SANTORINI	36.6	36.6	25.4	25.4	52.06	0.785	17.51	7.931	10.72	6.55	0.153	0.639	2.61	0.095					40.4		266.2	79.9	34	43.1	86.4	77.2	17.2			14.1	285.9	19.44	69.1	2.2				0.45	135.7	6.31	14.23	1.84	8.69	2.36	0.78	2.75	0.49
[13283]	AEGEAN ARC / SOUTH AEGEAN VOLCANIC ARC / SANTORINI	MEGALO VOUNO, N SANTORINI	36.6	36.6	25.4	25.4	52.21	0.843	17.79	7.835	10.81	6.17	0.156	0.603	2.71	0.097	4.8	0.46			41.4		268.4	97.6	31.9	43.5	79.3	81	17.1			17.5	200	22.65	82.9	3				0.57	118.1	6.77	15.43	2.12	9.67	2.7	0.83	3.09	0.58
[13283]	AEGEAN ARC / SOUTH AEGEAN VOLCANIC ARC / SANTORINI	MEGALO VOUNO, N SANTORINI	36.6	36.6	25.4	25.4	56.12	0.856	17.39	7.325	8.35	4.27	0.149	1.49	3.26	0.124					27.9		217.7	10.1	23.9	15.9	53.8	87.5	18.2			56.5	194.3	27.52	137	5.6				1.98	221.5	14.18	29.87	3.66	14.91	3.63	0.93	4.1	0.72
[13283]	AEGEAN ARC / SOUTH AEGEAN VOLCANIC ARC / SANTORINI	MEGALO VOUNO, N SANTORINI	36.6	36.6	25.4	25.4	52	0.89	18.5	7.94	9.97	5.8	0.151	0.78	2.95	0.129					32.9		248.7	53.3	31.9	47.1	74.9	86.5	19.4			23.3	225.3		96.4	4.6					163.2
[13283]	AEGEAN ARC / SOUTH AEGEAN VOLCANIC ARC / SANTORINI	MEGALO VOUNO, N SANTORINI	36.6	36.6	25.4	25.4	50.33	0.784	18.27	7.958	10.8	7.46	0.157	0.471	2.6	0.089	3.6	0.5			34.4		257	80.5	38.2	66	56.9	83.4	17.1			9.5	212.3	18.23	52.4	2.1				0.27	113.4	6.1	13.45	1.72	8	2.23	0.74	2.47	0.46
[13283]	AEGEAN ARC / SOUTH AEGEAN VOLCANIC ARC / SANTORINI	MEGALO VOUNO, N SANTORINI	36.6	36.6	25.4	25.4	59.62	1.1	16.05	6.915	5.68	2.26	0.149	2.08	4	0.264	13.3	1.55			23.8		103.3	14.6	15.8	7.4	68.2	88.5	17.4			78.2	168	49.48	265.3	9.4				2.22	334.4	22.98	50.12	6.32	26.17	6.53	1.42	7.28	1.28
[13283]	AEGEAN ARC / SOUTH AEGEAN VOLCANIC ARC / SANTORINI	MEGALO VOUNO, N SANTORINI	36.6	36.6	25.4	25.4	51.33	0.897	18.82	7.946	10.1	5.9	0.159	0.482	2.86	0.108	4.8	0.57			32.3		259.9	62.6	31.5	39.6	67.8	80.4	18.4			10.2	213.8	21.43	60.3	2				0.28	126.9	6.54	14.81	1.93	8.62	2.41	0.85	3	0.54
[13283]	AEGEAN ARC / SOUTH AEGEAN VOLCANIC ARC / SANTORINI	MEGALO VOUNO, N SANTORINI	36.6	36.6	25.4	25.4	51.92	0.888	18.21	7.772	10.1	6.08	0.15	0.726	2.85	0.103	7.9	1.08			33.7		252.8	54.8	31.7	44.6	54.6	71.6	16.7			19	246.7	22.31	88.7	4.4				0.56	159.7	8.37	18.49	2.39	10.79	2.82	0.85	3.21	0.58
[13283]	AEGEAN ARC / SOUTH AEGEAN VOLCANIC ARC / SANTORINI	MEGALO VOUNO, N SANTORINI	36.6	36.6	25.4	25.4	52.13	0.669	17.29	7.826	10.85	6.9	0.147	0.645	2.38	0.074	4	0.62			39		259.7	59.6	35.6	39.3	77.6	75.6	17.4			8	402.3	14.54	56.5	1.9				0.18	170.6	4.91	11.28	1.58	7.28	2.03	0.74	2.35	0.39
[13283]	AEGEAN ARC / SOUTH AEGEAN VOLCANIC ARC / SANTORINI	MEGALO VOUNO, N SANTORINI	36.6	36.6	25.4	25.4	61.25	1.07	15.9	6.978	5.13	1.83	0.157	2.3	4.27	0.288					23.3		84.3	8.2	14.6	4.6	69.9	99.7	17.8			87.7	156.8	52.52	288.9	10				2.99	347.1	24.8	54.62	6.85	28.5	6.98	1.51	7.92	1.37
[13283]	AEGEAN ARC / SOUTH AEGEAN VOLCANIC ARC / SANTORINI	MEGALO VOUNO, N SANTORINI	36.6	36.6	25.4	25.4	61.35	1.07	16.02	7.076	5.16	1.82	0.152	2.31	4.25	0.289					22.3		88	8	14	4.8	63.3	92.4	17.3			88.9	159.7		292.4	10.3					356.9
[13283]	AEGEAN ARC / SOUTH AEGEAN VOLCANIC ARC / SANTORINI	MEGALO VOUNO, N SANTORINI	36.6	36.6	25.4	25.4	53.75	1.08	17.24	9.701	8.47	3.82	0.194	0.727	3.46	0.111					38.5		356.4	6.1	30.8	8.6	81.3	99.2	19.5			17.6	220.6	26.43	87.6	3.7				0.57	160.9	9.07	20.35	2.68	11.87	3.23	1.08	3.71	0.69
[13283]	AEGEAN ARC / SOUTH AEGEAN VOLCANIC ARC / SANTORINI	MEGALO VOUNO, N SANTORINI	36.6	36.6	25.4	25.4	54.13	1.14	17.14	9.716	8.41	3.84	0.193	0.706	3.57	0.116					36.8		352	6.2	30.1	7.2	88.9	98	20.9			18	222.2		90	3.6					163.6
[13283]	AEGEAN ARC / SOUTH AEGEAN VOLCANIC ARC / SANTORINI	MEGALO VOUNO, N SANTORINI	36.6	36.6	25.4	25.4	53.34	1.08	16.94	9.775	8.34	3.83	0.194	0.908	4.03	0.116	9.4	1.28			34.8		322.7	7.4	27.1	9.5	93.4	105	19.5			17.9	227.1	26.33	87.8	3.8				0.56	149.1	8.77	19.56	2.59	11.43	3.07	1.09	3.87	0.68
[13283]	AEGEAN ARC / SOUTH AEGEAN VOLCANIC ARC / SANTORINI	MEGALO VOUNO, N SANTORINI	36.6	36.6	25.4	25.4	60.46	0.989	16.57	6.114	4.72	1.87	0.141	2.53	4.65	0.263					17.7		75.9	11.9	12.1	6.6	23.8	101.2	17.9			87.7	197.1	38.81	261.1	11.8				1.88	412.4	30.1	62.08	6.89	27.21	6.05	1.34	6.54	1.06
[13283]	AEGEAN ARC / SOUTH AEGEAN VOLCANIC ARC / SANTORINI	MEGALO VOUNO, N SANTORINI	36.6	36.6	25.4	25.4	61.61	0.989	15.82	6.934	3.9	1.23	0.145	2.39	5.15	0.304					19.3		31.2	5.6	11.1	3.7	41.3	113.4	22.8			69.8	173		294.4	11.9					421.5
[13283]	AEGEAN ARC / SOUTH AEGEAN VOLCANIC ARC / SANTORINI	MEGALO VOUNO, N SANTORINI	36.6	36.6	25.4	25.4	51.95	0.745	18.15	7.749	10.47	5.57	0.153	0.519	2.8	0.088	4	0.48			37.9		258.4	50.8	32.6	31.4	83.7	81.5	18.6			11.9	292.6	19.39	67.9	2.2				0.36	116	6.02	13.3	1.77	8.2	2.35	0.77	2.65	0.49
[13283]	AEGEAN ARC / SOUTH AEGEAN VOLCANIC ARC / SANTORINI	MEGALO VOUNO, N SANTORINI	36.6	36.6	25.4	25.4	64.33	0.79	15.13	5.158	3.05	1.06	0.131	3.22	5.03	0.227	11.4	2.03			15.5		21.1	3.8	7.6	3.1	20.7	85.3	16.6			110.8	153	49.09	332.8	13.8				3.76	538.6	36.48	75.44	8.41	33.14	7.19	1.5	7.85	1.3
[13283]	AEGEAN ARC / SOUTH AEGEAN VOLCANIC ARC / SANTORINI	MEGALO VOUNO, N SANTORINI	36.6	36.6	25.4	25.4	55.57	0.866	17.11	7.438	8.35	4.41	0.148	1.51	3.27	0.133	12.2	1.55			27.2		216.5	10	25.3	17.1	72.7	82.4	18.6			56.9	196.8	27.28	135.1	5.9				2.07	218.1	14.76	31.2	3.62	15.05	3.7	0.93	4.25	0.71
[13283]	AEGEAN ARC / SOUTH AEGEAN VOLCANIC ARC / SANTORINI	MEGALO VOUNO, N SANTORINI	36.6	36.6	25.4	25.4	63.92	0.807	15.05	5.59	3.1	1.23	0.132	3.54	4.73	0.233					15.3		20.3	3.9	6.9	3.5	25.9	84	18.2			133.3	161.6	51.96	383.3	14.9				2.82	537	39.46	80.53	9.04	35.32	7.79	1.43	8.6	1.4
[13283]	AEGEAN ARC / SOUTH AEGEAN VOLCANIC ARC / SANTORINI	MEGALO VOUNO, N SANTORINI	36.6	36.6	25.4	25.4	61.35	1.02	15.65	7.293	4.27	1.43	0.164	2.21	5.05	0.292	14.5	1.22			19.2		41.8	3.2	10.5	2.8	60.5	106.7	19.5			55.5	179.6	48.07	284.6	11.3				2.41	383.6	28.03	57.84	7.12	28.8	6.76	1.58	7.58	1.3
[13283]	AEGEAN ARC / SOUTH AEGEAN VOLCANIC ARC / SANTORINI	MEGALO VOUNO, N SANTORINI	36.6	36.6	25.4	25.4	61.79	1.02	15.73	7.343	4.19	1.38	0.185	2.28	4.87	0.289					18.8		47.1	3.2	12	2.9	61	101.5	19.6			72.4	172.6		277.6	10.8					380.9
[13283]	AEGEAN ARC / SOUTH AEGEAN VOLCANIC ARC / SANTORINI	MEGALO VOUNO, N SANTORINI	36.6	36.6	25.4	25.4	64.06	0.87	15.6	5.803	3.64	1.24	0.142	2.44	4.96	0.242					17.2		32.5	3.1	8.8	1.8	25.9	85.4	16.2			74	166.4	45.44	260.8	11.3				1.94	430.6	28.3	57.26	6.88	27.21	6.28	1.46	7.05	1.21
[13283]	AEGEAN ARC / SOUTH AEGEAN VOLCANIC ARC / SANTORINI	MEGALO VOUNO, N SANTORINI	36.6	36.6	25.4	25.4	61.44	0.827	16.81	5.312	4.31	1.29	0.132	3.37	4.75	0.234					11.6		63.3	4	10.1	3.3	21.7	77.6	17.5			108.2	200.2		293.8	15					604.5
[13283]	AEGEAN ARC / SOUTH AEGEAN VOLCANIC ARC / SANTORINI	MEGALO VOUNO, N SANTORINI	36.6	36.6	25.4	25.4	55.77	0.882	17	7.293	7.97	4.09	0.146	1.51	3.38	0.138					29.9		226.8	12.5	26.6	17.7	64.9	85.4	17.8			57.5	188.9		138.2	5.7					230
[13283]	AEGEAN ARC / SOUTH AEGEAN VOLCANIC ARC / SANTORINI	MEGALO VOUNO, N SANTORINI	36.6	36.6	25.4	25.4	56.92	0.747	19.88	5.632	6.97	1.68	0.132	2.06	4.56	0.223	15	1.83			11.3		111.7	5.8	13.8	6.3	36.8	77.7	20			58	376	27.86	184.6	10.1				1.05	429.8	29.7	60.1	6.67	24.68	4.71	1.22	5.31	0.75
[13283]	AEGEAN ARC / SOUTH AEGEAN VOLCANIC ARC / SANTORINI	MEGALO VOUNO, N SANTORINI	36.6	36.6	25.4	25.4	54.72	1.14	16.87	8.786	8.01	4.23	0.18	1.1	3.58	0.15	10	1.54			35		288	41	26	21	90	96	19			34	206	36	140	6.5					207	12	32		19
[13283]	AEGEAN ARC / SOUTH AEGEAN VOLCANIC ARC / SANTORINI	MEGALO VOUNO, N SANTORINI	36.6	36.6	25.4	25.4	52.2	0.991	18	8.753	9.68	5.37	0.176	0.62	3.14	0.101	7.4	1.11			34		294	33	30	33	83	88	20			13.6	229	22.11	82.3	4.2				0.49	134	7.95	16.55	2.19	9.83	2.69	0.84	3.28	0.59
[13283]	AEGEAN ARC / SOUTH AEGEAN VOLCANIC ARC / SANTORINI	MEGALO VOUNO, N SANTORINI	36.6	36.6	25.4	25.4	54.44	1.11	17.25	7.997	8.66	4.13	0.164	1.3	3.29	0.156	9	1.55			33		257	47	26	24	67	91	20			44.8	194	38	165	7.6					207	16	32		21
[13283]	AEGEAN ARC / SOUTH AEGEAN VOLCANIC ARC / SANTORINI	MEGALO VOUNO, N SANTORINI	36.6	36.6	25.4	25.4	59.87	0.99	17.15	6.428	5.5	2.1	0.15	2.11	4.5	0.204	15.3	2			18		135	7	13	6	34	80	18			69	229	37.21	208	11.1				1.53	408	26.9	52.46	6.5	25.28	5.61	1.36	6.36	1.01
[13283]	AEGEAN ARC / SOUTH AEGEAN VOLCANIC ARC / SANTORINI	MEGALO VOUNO, N SANTORINI	36.6	36.6	25.4	25.4	59.21	0.97	16.94	6.598	5.57	2.12	0.15	2.12	4.32	0.194	15	1.82			17		130	4	15	6	31	82	20			68.1	228	41	205	10.8					398	28	56		28
[13283]	AEGEAN ARC / SOUTH AEGEAN VOLCANIC ARC / SANTORINI	MEGALO VOUNO, N SANTORINI	36.6	36.6	25.4	25.4	56.96	0.805	17.14	6.389	7.29	3.77	0.136	2.23	3.64	0.143	15.4	2.39			21		161	53	18	25	35	80	20			74.7	261	32	198	11.2				2.78	447	30.6	58		22.8	4.51	1.11		0.74
[13283]	AEGEAN ARC / SOUTH AEGEAN VOLCANIC ARC / SANTORINI	MEGALO VOUNO, N SANTORINI	36.6	36.6	25.4	25.4	57	0.794	17.07	6.414	7.11	3.63	0.136	2.22	3.64	0.14	15.9	2.13			19		155	44	17	21	29	70	17			78	267	29.71	201	11.1				2.73	449	28.16	55.24	6.31	22.99	4.64	1.07	5.36	0.8
[13283]	AEGEAN ARC / SOUTH AEGEAN VOLCANIC ARC / SANTORINI	MEGALO VOUNO, N SANTORINI	36.6	36.6	25.4	25.4	53.27	0.89	17.36	7.597	8.93	5.81	0.16	1.28	2.99	0.12	7.6	1.27			26		211	136	31	54	45	84	19			39	288	25.9	138	8.1				1.2	312	18.68	38.25	4.58	17.75	3.95	1.04	4.48	0.69
[13283]	AEGEAN ARC / SOUTH AEGEAN VOLCANIC ARC / SANTORINI	MEGALO VOUNO, N SANTORINI	36.6	36.6	25.4	25.4	54.28	0.84	16.97	7.303	8.52	5.56	0.15	1.57	3.07	0.12	8.4	1.46			30		214	157	32	60	50	79	18			55	221	27.34	161	8.2				1.97	313	21.24	41.45	4.84	18.27	3.92	0.99	4.74	0.73
[13283]	AEGEAN ARC / SOUTH AEGEAN VOLCANIC ARC / SANTORINI	MEGALO VOUNO, N SANTORINI	36.6	36.6	25.4	25.4	54.38	0.82	16.66	7.207	8.41	5.65	0.15	1.55	3.12	0.15	10	1.58			27		190	152	27	63	52	79	18			54.8	210	29	161	8.6					294	23	42		20
[13283]	AEGEAN ARC / SOUTH AEGEAN VOLCANIC ARC / SANTORINI	MEGALO VOUNO, N SANTORINI	36.6	36.6	25.4	25.4	54.69	0.82	16.8	7.201	8.41	5.54	0.15	1.43	3.11	0.12	11.1	1.77			28		202	153	26	65	27	80	18			52.6	214		162	8.6				2.11	304	22.2	45.4		17.8	3.6	0.95		0.81
[13283]	AEGEAN ARC / SOUTH AEGEAN VOLCANIC ARC / SANTORINI	MEGALO VOUNO, N SANTORINI	36.6	36.6	25.4	25.4	53.44	0.8	16.67	7.411	9.29	6.75	0.15	1.25	2.85	0.11	7	1.29			32		218	274	27	94	52	77	16			41.9	216	27	135	7					254	17	36		16
[13283]	AEGEAN ARC / SOUTH AEGEAN VOLCANIC ARC / SANTORINI	MEGALO VOUNO, N SANTORINI	36.6	36.6	25.4	25.4	53.35	0.81	16.69	7.326	9.31	6.81	0.15	1.25	2.77	0.11	7	1.28			31		217	262	28	90	49	80	18			41.2	214	27	134	6.9				1.67	257	19.3	38		16	3.64	0.98		0.95
[13283]	AEGEAN ARC / SOUTH AEGEAN VOLCANIC ARC / SANTORINI	MEGALO VOUNO, N SANTORINI	36.6	36.6	25.4	25.4	52.59	0.83	16.97	7.576	9.37	6.72	0.15	1.19	2.79	0.11	6.6	1.18			31		222	269	36	89	46	74	17			41	209	26.44	136	7.2				1.49	228	16.82	32.65	3.88	15.46	3.56	0.93	4.12	0.68
[13283]	AEGEAN ARC / SOUTH AEGEAN VOLCANIC ARC / SANTORINI	MEGALO VOUNO, N SANTORINI	36.6	36.6	25.4	25.4	60.32	1.04	16.09	7.278	5.61	2.17	0.16	2.07	4.08	0.25	15	1.9			8		114	13	11	8	57	94	19			79.8	215	55	267	10				2.04	315	24.8	52.4		30.9	6.52	1.53		1.38
[13283]	AEGEAN ARC / SOUTH AEGEAN VOLCANIC ARC / SANTORINI	MEGALO VOUNO, N SANTORINI	36.6	36.6	25.4	25.4	54.4	1.11	16.63	8.462	8.68	4.64	0.167	1.2	3.18	0.156	9	1.38			38		280	42	28	24	86	89	17			45.9	198	37	161	6.5				1.4	197	14.5	32.1		20	4.31	1.18		0.95
[13283]	AEGEAN ARC / SOUTH AEGEAN VOLCANIC ARC / SANTORINI	MEGALO VOUNO, N SANTORINI	36.6	36.6	25.4	25.4	52.71	0.897	17.33	8.175	10.18	5.64	0.169	0.69	2.92	0.098	9.1	1.15			30		86	40	123	80	5.5	37	266			84	23.1	24.02	194	95.9				1.01	408	24.02	1.01	8.79	19.31	2.49	10.88	2.96	0.9
[13283]	AEGEAN ARC / SOUTH AEGEAN VOLCANIC ARC / SANTORINI	MEGALO VOUNO, N SANTORINI	36.6	36.6	25.4	25.4	52.29	0.912	18.47	8.192	9.78	5.46	0.165	0.72	2.93	0.106	9	1.39			32		239	49	31	41	58	89	19			20.4	231	25.19	97.2	4.6				0.68	162	9.65	21.95	2.42	11.65	3.01	0.91	3.58	0.65
[13283]	AEGEAN ARC / SOUTH AEGEAN VOLCANIC ARC / SANTORINI	MEGALO VOUNO, N SANTORINI	36.6	36.6	25.4	25.4	60.75	1.04	15.97	7.109	5.37	2.03	0.153	2.21	4.35	0.29	13	2.1			23		101	10	12	32	296	128	20			84.7	157	57	274	10.4				2.58	330	25.4	53.8		27.9	6.57	1.55		1.44
[13283]	AEGEAN ARC / SOUTH AEGEAN VOLCANIC ARC / SANTORINI	MEGALO VOUNO, N SANTORINI	36.6	36.6	25.4	25.4	60.72	1.06	15.82	7.063	5.31	2.09	0.15	2.18	4.38	0.296	13	2.11			23		98	13	12	44	364	149	21			83.4	161	59	281	11.4				2.68	330	25.8	53.7		22.8	6.38	1.59		1.44
[13283]	AEGEAN ARC / SOUTH AEGEAN VOLCANIC ARC / SANTORINI	MEGALO VOUNO, N SANTORINI	36.6	36.6	25.4	25.4	52.3	0.847	17.67	7.674	10.73	6.13	0.155	0.6	2.78	0.114	7.8	0.93			39		253	97	34	216	441	108	19			18.3	191	20.43	83.9	3.3				0.58	110	7.39	16.81	2.13	9.26	2.41	0.72	2.94	0.5
[13283]	AEGEAN ARC / SOUTH AEGEAN VOLCANIC ARC / SANTORINI	AMMOUDI, N SANTORINI	36.6	36.6	25.4	25.4	51.71	0.719	18.81	7.134	10.76	5.75	0.15	0.614	2.99	0.108					32.1		204	49.1	27.9	32.6	56.6	83.1	18.1			16.8	223.4	20.61	78.1	3.3				0.46	138.5	7.4	16.28	2.1	9.52	2.57	0.77	2.97	0.53
[13283]	AEGEAN ARC / SOUTH AEGEAN VOLCANIC ARC / SANTORINI	AMMOUDI, N SANTORINI	36.6	36.6	25.4	25.4	52.74	0.863	18.54	7.434	10.16	5.13	0.147	0.782	2.9	0.12					36.1		242.3	42.9	28	28.2	81.1	84	20.8			25	200.1		98.3	3.5					141.9
[13283]	AEGEAN ARC / SOUTH AEGEAN VOLCANIC ARC / SANTORINI	AMMOUDI, N SANTORINI	36.6	36.6	25.4	25.4	54.04	0.833	18.24	7.069	9.48	4.31	0.154	0.847	3.28	0.14					31.2		209.4	27.8	21.7	16.7	45.2	78.2	15.8			25.5	219.5	26.74	108.6	4				0.69	189.4	10.37	22.87	2.94	12.9	3.33	1.01	3.89	0.68
[13283]	AEGEAN ARC / SOUTH AEGEAN VOLCANIC ARC / SANTORINI	AMMOUDI, N SANTORINI	36.6	36.6	25.4	25.4	51.58	0.755	17.76	7.829	11.21	6.94	0.157	0.49	2.54	0.092	3.9	0.43			38.9		248	145.6	32.5	56.5	74.2	72.7	15.2			14.4	185.6	20.22	69	1.9				0.44	99.6	5.35	12.57	1.73	7.96	2.29	0.76	2.74	0.52
[13283]	AEGEAN ARC / SOUTH AEGEAN VOLCANIC ARC / SANTORINI	AMMOUDI, N SANTORINI	36.6	36.6	25.4	25.4	52.64	0.872	18.95	7.459	10.14	5.11	0.153	0.65	2.9	0.11					37.1		260.1	42.1	28	26.2	84.8	80.2	17.4			20.4	199.4		88.3	2.8					130.6
[13283]	AEGEAN ARC / SOUTH AEGEAN VOLCANIC ARC / SANTORINI	AMMOUDI, N SANTORINI	36.6	36.6	25.4	25.4	51.46	0.795	17.67	7.736	10.91	6.82	0.155	0.548	2.49	0.091					38		245.6	134.6	31.7	52.3	79.6	76.5	15.4			14.3	170.4	20.41	68.3	2.4				0.47	99.9	5.47	12.69	1.76	8.03	2.26	0.76	2.71	0.51
[13283]	AEGEAN ARC / SOUTH AEGEAN VOLCANIC ARC / SANTORINI	AMMOUDI, N SANTORINI	36.6	36.6	25.4	25.4	52.88	0.849	19.13	7.758	10.22	5.05	0.155	0.644	2.93	0.114					35.8		257	40.6	28.9	26.8	91.2	77.6	17.7			21.4	206.3		90.3	2.8					129.5
[13283]	AEGEAN ARC / SOUTH AEGEAN VOLCANIC ARC / SANTORINI	AMMOUDI, N SANTORINI	36.6	36.6	25.4	25.4	52.35	0.886	18.67	7.716	10	5.02	0.154	0.741	2.78	0.111					34.1		254.1	38.6	27	25.3	67	74.6	15.6			21.4	194.7	23.37	86.5	3				0.68	128.1	7.39	16.39	2.16	9.99	2.71	0.83	3.25	0.59
[13283]	AEGEAN ARC / SOUTH AEGEAN VOLCANIC ARC / SANTORINI	AMMOUDI, N SANTORINI	36.6	36.6	25.4	25.4	58.59	1.2	16.06	7.819	5.99	2.71	0.174	1.65	4.36	0.231					25.7		171.4	6.8	19.5	3	21.4	94.3	16.6			66.8	180.4	39.42	200.1	7.6				1.84	253.8	17.72	38.32	4.78	20.81	5.2	1.33	5.95	1.02
[13283]	AEGEAN ARC / SOUTH AEGEAN VOLCANIC ARC / SANTORINI	AMMOUDI, N SANTORINI	36.6	36.6	25.4	25.4	56.8	1.26	15.71	8.866	7.11	3.46	0.172	1.5	3.7	0.192					34.3		310.9	10.7	25.8	9.3	78.6	97.3	19.7			54.9	177.8	37.88	187.6	7				1.78	262.3	16.46	35.27	4.59	19.44	4.88	1.25	5.58	0.99
[13283]	AEGEAN ARC / SOUTH AEGEAN VOLCANIC ARC / SANTORINI	CAPE SKAROS, N SANTORINI	36.6	36.6	25.4	25.4	60.29	1.1	16.13	6.448	5.46	2.25	0.136	2.23	4.22	0.245					20.2		121.4	9	15.5	6.1	15	84.1	16.3			83.3	165.9	42.6	246.5	9.8				1.15	307.4	22.09	46.51	5.66	23.95	5.75	1.28	6.48	1.11
[13283]	AEGEAN ARC / SOUTH AEGEAN VOLCANIC ARC / SANTORINI	CAPE SKAROS, N SANTORINI	36.6	36.6	25.4	25.4	53.64	0.994	16.35	8.031	9.45	5.93	0.163	0.976	3.08	0.173					35.2		233	174.8	29.6	55.6	95	91.2	20.3			34.3	176.8	29.82	136.2	5.1				1	178.8	11.84	25.91	3.26	14.65	3.78	1.02	4.33	0.77
[13283]	AEGEAN ARC / SOUTH AEGEAN VOLCANIC ARC / SANTORINI	CAPE SKAROS, N SANTORINI	36.6	36.6	25.4	25.4	57.17	1.21	15.88	8.182	7.03	3.79	0.169	1.59	3.74	0.229					31.1		209.8	64.1	23.8	21	84.6	103.5	19.2			56.7	171.1	40.3	201.4	7.1				1.35	253.1	17.33	37.63	4.64	20.43	5.17	1.27	5.99	1.03
[13283]	AEGEAN ARC / SOUTH AEGEAN VOLCANIC ARC / SANTORINI	CAPE SKAROS, N SANTORINI	36.6	36.6	25.4	25.4	56.19	1.22	16.07	8.428	7.52	4.25	0.171	1.4	3.6	0.201					30.6		208.9	70.6	25.7	27.1	75.9	101.6	20.1			51.9	178.9	36.5	183	6.9				1.55	231	15.82	34.62	4.26	18.56	4.76	1.21	5.4	0.94
[13283]	AEGEAN ARC / SOUTH AEGEAN VOLCANIC ARC / SANTORINI	CAPE SKAROS, N SANTORINI	36.6	36.6	25.4	25.4	55.99	1.22	16.14	8.329	7.6	4.41	0.172	1.38	3.59	0.197					32.4		211.9	83.9	27.5	28.5	65.5	104.3	18.6			50.5	176.6	29.69	178	6.6				1.39	227.5	12.83	28.65	3.46	15.21	3.94	0.99	4.39	0.77
[13283]	AEGEAN ARC / SOUTH AEGEAN VOLCANIC ARC / SANTORINI	CAPE SIMANDIRI, N SANTORINI	36.6	36.6	25.4	25.4	59.66	1.29	15.12	7.778	5.13	2.46	0.152	2.42	4.18	0.257					26.7		229.8	15.5	18.4	8.2	53.7	104.2	16.9			88.5	164.7		246.4	10.8					336.4
[13283]	AEGEAN ARC / SOUTH AEGEAN VOLCANIC ARC / SANTORINI	CAPE SIMANDIRI, N SANTORINI	36.6	36.6	25.4	25.4	59.36	1.33	15.17	7.75	5.13	2.42	0.161	2.27	4.22	0.262					27.2		222.4	6.3	17.9	5.1	37.1	100	18.3			81.4	166.7	43.07	251.1	11.3				1.54	336.8	23.07	48.63	5.83	24.14	5.89	1.39	6.65	1.12
[13283]	AEGEAN ARC / SOUTH AEGEAN VOLCANIC ARC / SANTORINI	CORFOS BAY, N SANTORINI	36.6	36.6	25.4	25.4	59.97	1.32	15.43	7.647	5.43	2.41	0.152	2.32	4.17	0.267					25.3		272.7	9	16.8	5.4	25.8	91.7	17.5			78.8	169.1		246.3	10.8					353.5
[13283]	AEGEAN ARC / SOUTH AEGEAN VOLCANIC ARC / SANTORINI	CORFOS BAY, N SANTORINI	36.6	36.6	25.4	25.4	59.95	1.33	15.52	7.603	5.49	2.42	0.158	2.27	4.19	0.268					26.1		219.3	7.5	17.8	5.2	32.9	94.3	19.1			77.6	169	43.8	249.9	11				1.08	363	23.2	49.82	6.01	24.73	5.99	1.44	6.7	1.15
[13283]	AEGEAN ARC / SOUTH AEGEAN VOLCANIC ARC / SANTORINI	CORFOS BAY, N SANTORINI	36.6	36.6	25.4	25.4	55.26	1.02	17.39	7.505	7.81	4.15	0.145	1.41	3.53	0.165					27.9		227.9	20.9	24.8	14	51.9	88.7	17.8			46.9	237.7	29.2	146.1	5.9				1.59	285.1	15.9	33.53	4.16	16.93	4.08	1.1	4.59	0.78
[13283]	AEGEAN ARC / SOUTH AEGEAN VOLCANIC ARC / SANTORINI	CORFOS BAY, N SANTORINI	36.6	36.6	25.4	25.4	55.87	0.992	17.38	7.714	7.91	4.13	0.155	1.39	3.58	0.165					29.7		228.1	20.6	23	14.4	40.9	90.7	18.3			46.2	237.7		147.5	6					291.1
[13283]	AEGEAN ARC / SOUTH AEGEAN VOLCANIC ARC / SANTORINI	CORFOS BAY, N SANTORINI	36.6	36.6	25.4	25.4	64.19	0.801	15.74	4.969	3.66	1.3	0.14	2.57	5.04	0.223					13.5		32.5	3.8	7	2.1	21.7	70.5	15.6			82.5	160.6	42.15	249.4	10.7				2.65	470.4	27.97	56.48	6.57	26.87	5.98	1.34	6.62	1.1
[13283]	AEGEAN ARC / SOUTH AEGEAN VOLCANIC ARC / SANTORINI	CORFOS BAY, N SANTORINI	36.6	36.6	25.4	25.4	64.61	0.757	15.82	4.983	3.71	1.38	0.142	2.5	5.09	0.231					15.9		36	4.3	7	2.2	26.6	80.9	17.5			84.7	171.7	44.82	262	11.3				1.85	502	28.37	58.37	7.07	28	6.3	1.44	7	1.17
[13283]	AEGEAN ARC / SOUTH AEGEAN VOLCANIC ARC / SANTORINI	CORFOS BAY, N SANTORINI	36.6	36.6	25.4	25.4	66.45	0.712	15.22	4.477	2.93	1.07	0.122	3.01	5.13	0.192					13.1		28.7	2.4	5.9	3.1	17.7	70.1	15.5			103.2	136.9	46.97	305.5	13.1				2.8	560.3	31.73	64.75	7.68	29.96	6.63	1.37	7.36	1.25
[13283]	AEGEAN ARC / SOUTH AEGEAN VOLCANIC ARC / SANTORINI	CAPE TINO, N SANTORINI	36.6	36.6	25.4	25.4	55.79	0.796	17.15	6.617	8.32	4.62	0.137	1.56	3.62	0.147					23.9		180.5	65.5	21.8	29.1	54.4	65.1	16.2			54	234.7		145.5	6.6					335.1
[13283]	AEGEAN ARC / SOUTH AEGEAN VOLCANIC ARC / SANTORINI	CAPE TINO, N SANTORINI	36.6	36.6	25.4	25.4	55.64	0.823	17.27	6.552	8.32	4.69	0.135	1.49	3.45	0.145					24.2		181.8	66.2	23.1	28.3	47.4	69.8	17.5			53.9	237.4	24.85	145.1	6.9				1.49	330.3	18.48	36.71	4.11	16.28	3.66	0.9	4.11	0.66
[13283]	AEGEAN ARC / SOUTH AEGEAN VOLCANIC ARC / SANTORINI	CAPE TINO, N SANTORINI	36.6	36.6	25.4	25.4	52.73	0.904	16.89	7.567	10.19	5.6	0.15	1.03	2.9	0.121					35.7		259.2	94.6	28.6	34.2	82.9	83.6	17.9			37.8	163.9	26.04	114.7	4.2				1.33	157.5	10.15	22.4	2.87	12.3	3.18	0.88	3.78	0.68
[13283]	AEGEAN ARC / SOUTH AEGEAN VOLCANIC ARC / SANTORINI	MILLO BAY, N SANTORINI	36.6	36.6	25.4	25.4	56.23	0.774	17.41	6.431	8.34	4.64	0.138	1.54	3.43	0.146					25		181.1	63.6	22.4	28.1	74.6	65.7	18.1			53.8	238.3	25.79	148.2	7				1.32	347.9	18.67	37.51	4.36	16.99	3.81	0.96	4.32	0.7
[13283]	AEGEAN ARC / SOUTH AEGEAN VOLCANIC ARC / SANTORINI	TOP OF THERASIA, N SANTORINI	36.6	36.6	25.4	25.4	59.11	0.831	17.01	6.131	6.11	2.81	0.14	1.87	4.14	0.199					18.7		124	14.8	14.8	8.6	26.9	77	19.1			63	236.3		213.5	11.9					408.6
[13283]	AEGEAN ARC / SOUTH AEGEAN VOLCANIC ARC / SANTORINI	TOP OF THERASIA, N SANTORINI	36.6	36.6	25.4	25.4	59.61	0.821	17.28	6.135	6.23	2.8	0.142	1.9	4.17	0.197					17.6		120.9	15.8	14.6	8.5	36	85.1	19.3			60.5	237		190.3	8.8					398.8
[13283]	AEGEAN ARC / SOUTH AEGEAN VOLCANIC ARC / SANTORINI	MILLO BAY, N SANTORINI	36.6	36.6	25.4	25.4	63.68	0.711	15.68	4.671	3.59	1.52	0.145	2.25	5.76	0.19					15.6		41.3	4.3	5.6	4.8	16.3	75.6	16			70.5	160.3	42.77	239.9	9.1				2.07	408.8	23.47	49.05	5.7	23.84	5.72	1.35	6.38	1.1
[13349]	AEGEAN ARC / CENTRAL AEGEAN VOLCANIC ARC / ANTIPAROS		37.73	37.73	26.83	26.83	76.19	0.11	12.29	0.712	0.38	0.05	0.08	4.37	4.51	0.01
[13349]	AEGEAN ARC / CENTRAL AEGEAN VOLCANIC ARC / ANTIPAROS		37.73	37.73	26.83	26.83	76.42	0.11	12.2	0.824	0.36	0.05	0.08	4.35	4.45	0.01																384	9.8
[13349]	AEGEAN ARC / CENTRAL AEGEAN VOLCANIC ARC / ANTIPAROS		37.73	37.73	26.83	26.83	76.45	0.11	12.27	0.854	0.4	0.06	0.08	4.41	4.35	0.01																402	7.5
[13349]	AEGEAN ARC / CENTRAL AEGEAN VOLCANIC ARC / ANTIPAROS		37.73	37.73	26.83	26.83	76.45	0.11	12.27	0.802	0.38	0.04	0.08	4.37	4.49	0.01
[13349]	AEGEAN ARC / CENTRAL AEGEAN VOLCANIC ARC / ANTIPAROS		37.73	37.73	26.83	26.83	76.72	0.1	12.21	0.831	0.32	0.06	0.09	4.35	4.47	0
[13349]	AEGEAN ARC / CENTRAL AEGEAN VOLCANIC ARC / CALOYERI		38.1	38.2	25.2	25.3	47.47	1.74	17	8.232	8	8.66	0.15	2.07	4.61	0.41
[13349]	AEGEAN ARC / CENTRAL AEGEAN VOLCANIC ARC / CALOYERI		38.1	38.2	25.2	25.3	47.86	1.74	16	8.991	9.06	8.51	0.16	1.51	4.15	0.33
[13349]	AEGEAN ARC / CENTRAL AEGEAN VOLCANIC ARC / CALOYERI		38.1	38.2	25.2	25.3	49.05	2.02	19.15	7.902	8.21	4.78	0.13	2.11	4.86	0.46
[13251]	AEGEAN ARC / SOUTH AEGEAN VOLCANIC ARC / AEGINA	MARATHONA BAY	37.75	37.75	23.43	23.43	67.5	0.36	15.15	2.973	4.85	1.69	0.08	3.69	2.55	0.17					5		71	0	17	0	0	30	9			124	316	10	106	5					713
[13251]	AEGEAN ARC / SOUTH AEGEAN VOLCANIC ARC / AEGINA	KOUTALOU, NW AEGINA	37.75	37.75	23.43	23.43	62.03	0.53	16.98	4.08	6.13	2.74	0.09	2.26	3.66	0.2					11		106	0	8	4	11	33	8			58	597	18	135	5					690
[13251]	AEGEAN ARC / SOUTH AEGEAN VOLCANIC ARC / AEGINA	NIKOLAKI, E AEGINA	37.75	37.75	23.43	23.43	55.59	0.66	17.32	6.474	8.57	4.71	0.12	1.65	2.88	0.14					23		227	42	16	19	39	42	12			35	633	14	93	0					383
[13251]	AEGEAN ARC / SOUTH AEGEAN VOLCANIC ARC / AEGINA	OROS	37.75	37.75	23.43	23.43	54.69	0.73	17.78	6.46	9.13	4.59	0.13	1.63	2.78	0.16					24		196	64	7	19	38	44	12			34	658	15	97	0					306
[13251]	AEGEAN ARC / SOUTH AEGEAN VOLCANIC ARC / AEGINA	OROS	37.75	37.75	23.43	23.43	55.61	0.7	17.76	6.356	8.64	4.3	0.12	1.75	2.8	0.15					24		212	18	11	18	44	44	12			37	661	13	99	0					333
[13251]	AEGEAN ARC / SOUTH AEGEAN VOLCANIC ARC / AEGINA		37.75	37.75	23.43	23.43	48.5	0.94	16.5	7.7	10.8	9.2	0.14	1.95	2.6	0.43					34		235	240		120						43	595	18	110	0					920
[13251]	AEGEAN ARC / SOUTH AEGEAN VOLCANIC ARC / AEGINA		37.75	37.75	23.43	23.43	48.1	0.89	15.7	7.8	10.25	11.22	0.14	1.85	2.47	0.41					32		220	600		170						40	565	17	105	0					870
[13251]	AEGEAN ARC / SOUTH AEGEAN VOLCANIC ARC / AEGINA		37.75	37.75	23.43	23.43	48.14	0.9	15.3	7.7	10.85	11.5	0.14	1.75	2.35	0.39					25		200	800		160						37	540	16	100	0					820
[13251]	AEGEAN ARC / SOUTH AEGEAN VOLCANIC ARC / METHANA PENINSULA / METHANA		37.58	37.58	23.38	23.38	50.5	0.8	16.2	7.7	10.2	9.2	0.15	1.1	2.38	0.15					31		180	346		126						15	282	9	59	0					290
[13432]	AEGEAN ARC / SOUTH AEGEAN VOLCANIC ARC / SANTORINI	BETWEEN CAPE RIVA AND IMEROVIGLI, CLOSE TO PHIRA	36.4336	36.4336	25.4206	25.4206	53.91	0.75	15.81	8.007	8.44	8.5	0.16	1.02	2.73	0.07							205	516	37	217	62	62				36	169	25	116	10					189	20	26		10
[13432]	AEGEAN ARC / SOUTH AEGEAN VOLCANIC ARC / SANTORINI	BETWEEN CAPE RIVA AND IMEROVIGLI, CLOSE TO PHIRA	36.4336	36.4336	25.4206	25.4206	57.49	0.94	16.81	7.48	7.53	3.82	0.12	1.76	2.91	0.19				1000
[13432]	AEGEAN ARC / SOUTH AEGEAN VOLCANIC ARC / SANTORINI	BETWEEN CAPE RIVA AND IMEROVIGLI, CLOSE TO PHIRA	36.4336	36.4336	25.4206	25.4206	58.14	0.9	16.31	8	6.88	4.24	0.18	1.96	2.22	0.14				800
[13432]	AEGEAN ARC / SOUTH AEGEAN VOLCANIC ARC / SANTORINI	BETWEEN CAPE RIVA AND IMEROVIGLI, CLOSE TO PHIRA	36.4336	36.4336	25.4206	25.4206	58.24	0.99	16.97	7.09	7.45	3.78	0.14	1.35	3.33	0.17				790
[13470]	AEGEAN ARC / SOUTH AEGEAN VOLCANIC ARC / SANTORINI	SKAROS-THERASIA	36.42	36.42	25.43	25.43	68.6	0.62	14.9	4.2	2.3	0.68	0.1	3.1	5.3	0.12
[13470]	AEGEAN ARC / SOUTH AEGEAN VOLCANIC ARC / SANTORINI	SKAROS-THERASIA	36.42	36.42	25.43	25.43	67	0.78	15.2	4.8	3	1	0.12	2.9	5.1	0.18
[13470]	AEGEAN ARC / SOUTH AEGEAN VOLCANIC ARC / SANTORINI	SKAROS-THERASIA	36.42	36.42	25.43	25.43	61.5	0.91	16.5	6.3	5.5	2.4	0.13	2.2	4.5	0.2
[13470]	AEGEAN ARC / SOUTH AEGEAN VOLCANIC ARC / SANTORINI	CAPE RIVA, AMMOUDHI, NORTHERN THERA	36.42	36.42	25.43	25.43	66.8	0.73	15.4	4.7	3.1	1.09	0.15	2.5	5.3	0.18
[13470]	AEGEAN ARC / SOUTH AEGEAN VOLCANIC ARC / SANTORINI	CAPE RIVA, AMMOUDHI, NORTHERN THERA	36.42	36.42	25.43	25.43	60.7	0.84	16.6	6.5	6.2	3.1	0.15	1.6	4.2	0.15
[13470]	AEGEAN ARC / SOUTH AEGEAN VOLCANIC ARC / SANTORINI	CAPE RIVA, AMMOUDHI, NORTHERN THERA	36.42	36.42	25.43	25.43	67.2	0.76	15.3	4.7	2.9	0.96	0.13	2.6	5.2	0.18
[13470]	AEGEAN ARC / SOUTH AEGEAN VOLCANIC ARC / SANTORINI	CAPE RIVA, AMMOUDHI, NORTHERN THERA	36.42	36.42	25.43	25.43	67.2	0.74	15.4	4.7	3	1	0.14	2.6	5.2	0.18
[13470]	AEGEAN ARC / SOUTH AEGEAN VOLCANIC ARC / SANTORINI	CAPE RIVA, AMMOUDHI, NORTHERN THERA	36.42	36.42	25.43	25.43	66.3	0.77	15.5	5	3.1	1.02	0.11	3	5.1	0.18
[13643]	AEGEAN ARC / SOUTH AEGEAN VOLCANIC ARC / SANTORINI	PLINIAN LOWER PUMICE 2 ERUPTION	36.4	36.4	25.45	25.45	53.72	1	17.81	7.72	8.95	4.94	0.18	0.86	3.56	0.23					26.9		200.5	37.3	24.9	27.3	34.3	82.1	16.5			21.1	233	27.1	85	5.15	0.78			0.66	168	11.23	23.72	3.23	13.93	3.66	1.27	4.1	0.71
[13643]	AEGEAN ARC / SOUTH AEGEAN VOLCANIC ARC / SANTORINI	PLINIAN LOWER PUMICE 2 ERUPTION	36.4	36.4	25.45	25.45	54.07	1.06	17.25	8.07	8.82	4.83	0.18	0.91	3.62	0.24
[13643]	AEGEAN ARC / SOUTH AEGEAN VOLCANIC ARC / SANTORINI	PLINIAN LOWER PUMICE 2 ERUPTION	36.4	36.4	25.45	25.45	52.65	0.87	17.93	7.2	9.2	5.25	0.16	0.79	3.82	0.19
[13643]	AEGEAN ARC / SOUTH AEGEAN VOLCANIC ARC / SANTORINI	PLINIAN LOWER PUMICE 2 ERUPTION	36.4	36.4	25.45	25.45	54.72	1.04	17.65	7.71	8.47	4.52	0.18	0.94	3.8	0.26					26.9		196	32.1	22.8	21	32	86.9	17.3			25.3	243	31.1	99.3	6.06	0.9			0.78	197	13.11	27.51	3.67	15.73	4.12	1.36	4.57	0.8
[13643]	AEGEAN ARC / SOUTH AEGEAN VOLCANIC ARC / SANTORINI	PLINIAN LOWER PUMICE 2 ERUPTION	36.4	36.4	25.45	25.45	54.3	1.07	17.75	7.75	8.52	4.36	0.18	0.91	3.83	0.26
[13643]	AEGEAN ARC / SOUTH AEGEAN VOLCANIC ARC / SANTORINI	PLINIAN LOWER PUMICE 2 ERUPTION	36.4	36.4	25.45	25.45	54.86	1.06	17.49	7.41	8.04	3.87	0.18	1	3.87	0.27
[13643]	AEGEAN ARC / SOUTH AEGEAN VOLCANIC ARC / SANTORINI	PLINIAN LOWER PUMICE 2 ERUPTION	36.4	36.4	25.45	25.45	55.12	1.18	17	7.85	7.37	3.48	0.19	1.11	4.44	0.3
[13643]	AEGEAN ARC / SOUTH AEGEAN VOLCANIC ARC / SANTORINI	PLINIAN LOWER PUMICE 2 ERUPTION	36.4	36.4	25.45	25.45	49.87	0.64	17.8	7.68	11.84	8.62	0.16	0.4	2.26	0.1
[13643]	AEGEAN ARC / SOUTH AEGEAN VOLCANIC ARC / SANTORINI	PLINIAN LOWER PUMICE 2 ERUPTION	36.4	36.4	25.45	25.45	50.46	0.61	20.54	6.06	13.78	5.63	0.13	0.38	2.16	0.09					38.9		191.3	62.9	24.8	24.7	57.6	51.3	15.2			8.5	243	15.9	41.8	2.24	0.41			0.26	87	5.06	10.85	1.54	6.89	1.99	0.75	2.34	0.42
[13696]	AEGEAN ARC / SOUTH AEGEAN VOLCANIC ARC / SANTORINI	CAPE THERMA 1 ERUPTION, FIRST CYCLE, BEACH EXPOSURE HALFWAY BETWEEN CAPE BALOS AND CAPE THERMA	36.4	36.4	25.45	25.45	62.5	1.06	16.1	6.27	4.83	2.09	0.2	2.28	4.47	0.22							57	25		12						78	197	46	242	11					417	33	32
[13696]	AEGEAN ARC / SOUTH AEGEAN VOLCANIC ARC / SANTORINI	CAPE THERMA 1 ERUPTION, FIRST CYCLE, BEACH EXPOSURE HALFWAY BETWEEN CAPE BALOS AND CAPE THERMA	36.4	36.4	25.45	25.45	60.5	1.01	16.4	6.88	5.8	2.57	0.17	2.03	4.43	0.21							77	17		16						66	210	44	223	8					414	24	70
[13696]	AEGEAN ARC / SOUTH AEGEAN VOLCANIC ARC / SANTORINI	CAPE THERMA 2 ERUPTION, FIRST CYCLE, BESIDE THE ROAD FROM CALDERA WALL TO PORT OF CAPE ATHINIOS	36.4	36.4	25.45	25.45	69.6	0.63	15.4	3.28	2.31	0.69	0.1	3.34	4.58	0.11							26	6		8						120	118	54	328	15					541	36	78
[13696]	AEGEAN ARC / SOUTH AEGEAN VOLCANIC ARC / SANTORINI	CAPE THERMA 3 ERUPTION, FIRST CYCLE, BEACH EXPOSURE HALFWAY BETWEEN CAPE BALOS AND CAPE THERMA	36.4	36.4	25.45	25.45	63.8	1.01	15.8	5.94	3.95	1.45	0.15	2.82	4.77	0.24							51	14		10						114	179	53	295	13					484	38	63
[13696]	AEGEAN ARC / SOUTH AEGEAN VOLCANIC ARC / SANTORINI	CAPE THERMA 3 ERUPTION, FIRST CYCLE, BEACH EXPOSURE HALFWAY BETWEEN CAPE BALOS AND CAPE THERMA	36.4	36.4	25.45	25.45	60.8	1.08	16.4	6.88	5.16	2.21	0.15	2.45	4.69	0.27							109	10		0						90	198	53	272	13					484	22	68
[13696]	AEGEAN ARC / SOUTH AEGEAN VOLCANIC ARC / SANTORINI	LOWER PUMICE 1 ERUPTION, FIRST CYCLE, CAPE BALOS 200 M E OF AKROTIRI	36.4	36.4	25.45	25.45	68.4	0.5	14.7	3.52	2.17	0.83	0.12	3.48	6.21	0.11							13	0		0						103	111	59	315	13					423	21	58
[13696]	AEGEAN ARC / SOUTH AEGEAN VOLCANIC ARC / SANTORINI	LOWER PUMICE 1 ERUPTION, FIRST CYCLE, CAPE BALOS 200 M E OF AKROTIRI	36.4	36.4	25.45	25.45	58.1	1.04	17.9	6.78	7.24	2.8	0.15	1.6	4.08	0.21							145	21		8						58	215	40	171	9					321	25	33
[13696]	AEGEAN ARC / SOUTH AEGEAN VOLCANIC ARC / SANTORINI	LOWER PUMICE 1 ERUPTION, FIRST CYCLE, CAPE BALOS 200 M E OF AKROTIRI	36.4	36.4	25.45	25.45	54.4	1.2	19.7	7.5	9.32	3.06	0.16	0.96	3.44	0.32							187	18		0						32	283	33	104	8					180	10	37
[13696]	AEGEAN ARC / SOUTH AEGEAN VOLCANIC ARC / SANTORINI	LOWER PUMICE 2 ERUPTION, FIRST CYCLE, FOOTPATH ABOVE LOWER PUMICE 1 AT CAPE BALOS	36.4	36.4	25.45	25.45	69.4	0.47	15	3.25	2	0.65	0.11	3.47	5.56	0.09							15	0		6						105	99	56	322	0					498	30	51
[13696]	AEGEAN ARC / SOUTH AEGEAN VOLCANIC ARC / SANTORINI	LOWER PUMICE 2 ERUPTION, FIRST CYCLE, FOOTPATH ABOVE LOWER PUMICE 1 AT CAPE BALOS	36.4	36.4	25.45	25.45	55.7	1.1	17.5	7.75	8.25	4.03	0.18	1.14	4.1	0.27							140	56		15						29	244	31	119	6					267	16	18
[13696]	AEGEAN ARC / SOUTH AEGEAN VOLCANIC ARC / SANTORINI	CAPE THERA, SECOND CYCLE, PHIRA HABOUR	36.4	36.4	25.45	25.45	62.9	1.07	15.5	6.64	4.77	1.93	0.14	2.33	4.41	0.24							113	0		0						78	161	45	234	12					387	35	63
[13696]	AEGEAN ARC / SOUTH AEGEAN VOLCANIC ARC / SANTORINI	MIDDLE PUMICE ERUPTION, SECOND CYCLE, CALDERA WALL BELOW PHIRA	36.4	36.4	25.45	25.45	65.4	0.85	15.5	5.42	3.57	1.3	0.16	2.57	5.09	0.2							56	8		9						91	151	62	300	12					403	30	48
[13696]	AEGEAN ARC / SOUTH AEGEAN VOLCANIC ARC / SANTORINI	MIDDLE PUMICE ERUPTION, SECOND CYCLE, CALDERA WALL BELOW PHIRA	36.4	36.4	25.45	25.45	63.1	1.02	16	5.94	4.45	1.82	0.15	2.27	5.02	0.25							82	6		0						84	168	56	264	11					393	29	59
[13696]	AEGEAN ARC / SOUTH AEGEAN VOLCANIC ARC / SANTORINI	VOURVOULOS ERUPTION, SECOND CYCLE, BESIDE PHIRA STEPS, IMMEDIATELY ABOVE MIDDLE PUMICE MEMBER	36.4	36.4	25.45	25.45	65.9	0.79	14.7	6.44	3.52	1.02	0.16	2.64	4.57	0.25							42	0		0						87	137	59	289	11					417	25	75
[13696]	AEGEAN ARC / SOUTH AEGEAN VOLCANIC ARC / SANTORINI	VOURVOULOS ERUPTION, SECOND CYCLE, BESIDE PHIRA STEPS, IMMEDIATELY ABOVE MIDDLE PUMICE MEMBER	36.4	36.4	25.45	25.45	57.8	1.42	15.5	9.71	6.93	3.03	0.2	1.51	3.68	0.19							260	11		0						52	188	43	181	7					292	18	25
[13696]	AEGEAN ARC / SOUTH AEGEAN VOLCANIC ARC / SANTORINI	UPPER SCORIAE 1 ERUPTION, SECOND CYCLE, DOWN FOOTPATH AT CAPE BALOS	36.4	36.4	25.45	25.45	63.2	1.01	15.5	7.2	4.48	1.58	0.18	1.96	4.65	0.26							69	0		0						70	177	57	244	10					370	28	56
[13696]	AEGEAN ARC / SOUTH AEGEAN VOLCANIC ARC / SANTORINI	UPPER SCORIAE 1 ERUPTION, SECOND CYCLE, DOWN FOOTPATH AT CAPE BALOS	36.4	36.4	25.45	25.45	58.1	1.27	16	8.81	6.62	2.9	0.19	1.25	4.76	0.19							174	7		0						49	192	40	167	8					262	17	40
[13696]	AEGEAN ARC / SOUTH AEGEAN VOLCANIC ARC / SANTORINI	UPPER SCORIAE 2 ERUPTION, SECOND CYCLE, FOOTPATH DOWN CALDERA WALL AT OIA BETWEEN AMMOUDHI AND CAPE PERIVOLA	36.4	36.4	25.45	25.45	66.8	0.73	15.2	5.01	3.12	0.97	0.14	3.09	4.76	0.19							32	0		0						128	126	58	319	12					379	30	61
[13696]	AEGEAN ARC / SOUTH AEGEAN VOLCANIC ARC / SANTORINI	UPPER SCORIAE 2 ERUPTION, SECOND CYCLE, FOOTPATH DOWN CALDERA WALL AT OIA BETWEEN AMMOUDHI AND CAPE PERIVOLA	36.4	36.4	25.45	25.45	59.2	1.22	15.6	8.32	6.43	2.68	0.16	1.67	4.42	0.24							174	0		0						57	183	43	197	9					277	11	30
[13696]	AEGEAN ARC / SOUTH AEGEAN VOLCANIC ARC / SANTORINI	CAPE RIVA, AMMOUDHI, NORTHERN THERA	36.42	36.42	25.43	25.43	67.1	0.69	15.3	4.55	3.15	1.08	0.18	2.44	5.29	0.18							28	0		0						69	140	57	264	10					451	23	53
[13696]	AEGEAN ARC / SOUTH AEGEAN VOLCANIC ARC / SANTORINI	CAPE RIVA, AMMOUDHI, NORTHERN THERA	36.42	36.42	25.43	25.43	60.9	0.8	16.7	6.31	6.12	3.01	0.16	1.61	4.29	0.17							128	35		9						45	180	41	185	8					292	12	37
[13696]	AEGEAN ARC / SOUTH AEGEAN VOLCANIC ARC / SANTORINI	MINOAN ERUPTION	36.3	36.5	25.4	25.5	70.5	0.44	14.7	3.16	2.53	0.86	0.1	3.03	4.63	0.09							35	7		0						86	105	48	291	11					552	25	58
[13696]	AEGEAN ARC / SOUTH AEGEAN VOLCANIC ARC / SANTORINI	MINOAN ERUPTION	36.3	36.5	25.4	25.5	58.5	0.85	17.1	7.34	7.28	3.38	0.15	1.48	3.78	0.12							211	15		0						38	227	30	117	6					405	16	39
[13696]	AEGEAN ARC / SOUTH AEGEAN VOLCANIC ARC / SANTORINI	MINOAN ERUPTION	36.3	36.5	25.4	25.5	63.6	0.79	16.3	5.61	5	2.02	0.14	2.14	4.25	0.13							96	6		0						59	211	34	176	6					583	30	61
[13696]	AEGEAN ARC / SOUTH AEGEAN VOLCANIC ARC / SANTORINI	MINOAN ERUPTION	36.3	36.5	25.4	25.5	58.7	0.83	17.7	7.28	6.66	2.89	0.15	1.58	4	0.16							168	8		0						42	264	27	121	7					448	23	46
[13696]	AEGEAN ARC / SOUTH AEGEAN VOLCANIC ARC / SANTORINI	MINOAN ERUPTION	36.3	36.5	25.4	25.5	53.7	1.04	17.4	10.2	9.02	4.56	0.18	1.17	2.66	0.09							360	21		0						33	273	22	98	6					334	19	45
[13991]	AEGEAN ARC / EASTERN AEGEAN VOLCANIC ARC / KOS	KARDAMENA	36.88	36.88	27.32	27.32	74.5	0.21	14.47	1.19	1.47	0.36	0.06	3.73	3.87	0.02							8	2		6		24	14			118	152	12.6	81	18.5					607	24	44
[13991]	AEGEAN ARC / EASTERN AEGEAN VOLCANIC ARC / KOS	KARDAMENA	36.88	36.88	27.32	27.32	74.14	0.2	14.65	1.07	1.52	0.35	0.05	3.77	4.11	0.02							6	5		3		19	14			105	163	11.9	70	17.4					689	23	40
[13991]	AEGEAN ARC / EASTERN AEGEAN VOLCANIC ARC / KOS	PLAKA	36.88	36.88	27.32	27.32	76.25	0.18	13.1	1.08	1.13	0.34	0.06	4.14	3.59	0.03							7	3		8		21	14			114	126	14	76	19					613	35	39
[13991]	AEGEAN ARC / EASTERN AEGEAN VOLCANIC ARC / KOS	ANDIMACHIA	36.88	36.88	27.32	27.32	75.03	0.2	14.13	1.09	1.34	0.32	0.05	4.19	3.49	0.03							8	3		7		21	14			114	148	12.8	81	18.2					904	25	47
[13991]	AEGEAN ARC / EASTERN AEGEAN VOLCANIC ARC / KOS	TROPICANA BEACH	36.88	36.88	27.32	27.32	75.51	0.21	13.73	1.17	1.37	0.37	0.06	3.88	3.52	0.05							9	0		14		24	13			117	145	12.4	85	17.9					795	25	44
[13991]	AEGEAN ARC / EASTERN AEGEAN VOLCANIC ARC / KOS	KARDAMENA	36.88	36.88	27.32	27.32	71.75	0.28	14.72	1.68	2.95	0.9	0.06	3.82	3.64	0.01							21	20		7		29	14			101	194	13.5	90	17.8					796	26	47
[13302]	AEGEAN ARC / NORTHEAST AEGEAN VOLCANIC ARC / SAMOTHRAKI	AGIOS NECTARIOS, NORTHERN SAMOTHRAKI	40.48	40.48	25.52	25.52	59.15	0.71	17.52	5.704	6.09	1.06	0.13	3.59	3.82	0.26							134	0	16	0		75				116	485	23.8	195	7					656	31	67		29.4	6	1.51	5.37	0.59
[13302]	AEGEAN ARC / NORTHEAST AEGEAN VOLCANIC ARC / SAMOTHRAKI	TOURLI, NORTHERN SAMOTHRAKI	40.48	40.48	25.52	25.52	62.88	0.71	14.7	3.983	3.57	4.01	0.09	4.72	2.92	0.69							105	11	11.32	8		59				165	791		421	17					1934	77.63	146.29	16.67	58.84	8.94	2.23	10.04	0.45
[13302]	AEGEAN ARC / NORTHEAST AEGEAN VOLCANIC ARC / SAMOTHRAKI	TOURLI, NORTHERN SAMOTHRAKI	40.48	40.48	25.52	25.52	63.06	0.72	14.73	4.009	3.97	3.34	0.09	4.65	3.02	0.74							103	13	10.84	8		78				164	980		416	16					1969	74.07	140.93	16.34	61.29	8.31	2.26	10.09	0.48
[13302]	AEGEAN ARC / NORTHEAST AEGEAN VOLCANIC ARC / SAMOTHRAKI	TOURLI, NORTHERN SAMOTHRAKI	40.48	40.48	25.52	25.52	63.18	0.75	14.77	3.958	3.63	3.53	0.1	4.83	3.04	0.72							103	8	13	9		74				162	859	12.6	462	18					2079				53.3	8.46
[13302]	AEGEAN ARC / NORTHEAST AEGEAN VOLCANIC ARC / SAMOTHRAKI	TOURLI, NORTHERN SAMOTHRAKI	40.48	40.48	25.52	25.52	63.7	0.69	14.78	3.798	3.65	3.57	0.09	4.73	3.09	0.72							101	9	14	5		59				165	939	15.6	403	15					1979	78	159		61.6	9.96	2.33	8.29	0.7
[13302]	AEGEAN ARC / NORTHEAST AEGEAN VOLCANIC ARC / SAMOTHRAKI	VREHOS, NORTHERN SAMOTHRAKI	40.48	40.48	25.52	25.52	67.63	0.39	15.07	2.791	2.95	2.46	0.07	3.49	3.88	0.21							81	10	7.12	4		47				165	778		197	11					1340			10.3	35.69	5.72	1.53	6.45	0.28
[13302]	AEGEAN ARC / NORTHEAST AEGEAN VOLCANIC ARC / SAMOTHRAKI	VREHOS, NORTHERN SAMOTHRAKI	40.48	40.48	25.52	25.52	67.72	0.39	15.01	2.789	3.04	2	0.07	3.54	4.1	0.24							77	12	6.42	3		47				169	1005		229	13					1439	57.98	103.53	14.6	56.8	8.68	1.74	8.3	0.45
[13302]	AEGEAN ARC / NORTHEAST AEGEAN VOLCANIC ARC / SAMOTHRAKI	VREHOS, NORTHERN SAMOTHRAKI	40.48	40.48	25.52	25.52	67.89	0.39	15.11	2.848	2.34	2.21	0.08	3.46	4.34	0.21							73	12	6.61	26		48				155	733		203	12					1347	75	132.91		40.74	6.12
[13302]	AEGEAN ARC / NORTHEAST AEGEAN VOLCANIC ARC / SAMOTHRAKI	VREHOS, NORTHERN SAMOTHRAKI	40.48	40.48	25.52	25.52	68.88	0.35	15.11	2.645	2.32	1.78	0.06	3.55	4.17	0.22							68	6	7	3		41				172	880	8.7	211	12					1278	51	100		34.4	5.48	1.22	4.72	0.36
[13302]	AEGEAN ARC / NORTHEAST AEGEAN VOLCANIC ARC / SAMOTHRAKI	LAKOMA, SOUTHERN SAMOTHRAKI	40.48	40.48	25.52	25.52	65.65	0.51	14.99	3.352	3.2	1.88	0.08	4.37	3.61	0.47							99	8	6.87	4		56				175	1530	15.5	315	17					2408	104.26	185.42	21.35	68.4	10.51	2.9	12.9	0.7
[13302]	AEGEAN ARC / NORTHEAST AEGEAN VOLCANIC ARC / SAMOTHRAKI	LAKOMA, SOUTHERN SAMOTHRAKI	40.48	40.48	25.52	25.52	70.89	0.76	13.32	1.662	1.82	1.19	0.07	5.62	3.15	0.76							81	71	24	29		39				271	1091		388	17					2164	68	144		58.5	9.19	2.01	7.16	0.59
[13302]	AEGEAN ARC / NORTHEAST AEGEAN VOLCANIC ARC / SAMOTHRAKI	AGIA PARASKEVI, EASTERN SAMOTHRAKI	40.48	40.48	25.52	25.52	63.64	0.58	15.77	3.86	2	4.19	0.09	4.16	3.36	0.48							79	15	8.88	5		58				150	870		319	14					2458	75.19	134.24	14.11	45.5	7.27	2.12	10.28	0.35
[13302]	AEGEAN ARC / NORTHEAST AEGEAN VOLCANIC ARC / SAMOTHRAKI		40.48	40.48	25.52	25.52	60.29	0.68	17.31	5.304	4.72	1.7	0.08	4.04	3.85	0.25					22		143	39		14	115	50				158	767	18.1	275	8					779
[13302]	AEGEAN ARC / NORTHEAST AEGEAN VOLCANIC ARC / SAMOTHRAKI		40.48	40.48	25.52	25.52	61.01	0.71	16.64	5.315	5.02	2.3	0.15	3.59	3.93	0.23							190	37	20	10		57				143	719		199	10					759	32	68		27.7	5.51	1.17	4.85	0.49
[12940]	AEGEAN ARC / AEGEAN BACK ARC / CHIOS	PROFITIS ILIAS	38.4	38.4	26.1	26.1	73.9	0.01	14.8	0.65	0.56	0.07	0.11	4.2	4.7	0.02							0	0		4		113	42			1117	3	32	57	157					0	7.5	12.4		7.2
[12940]	AEGEAN ARC / AEGEAN BACK ARC / CHIOS	PROFITIS ILIAS	38.4	38.4	26.1	26.1	73.3	0.01	14.8	0.67	0.62	0.15	0.13	4.3	4.6	0.02							1.5	0		4		94	41			1099	4	45	54	147					0	7.9	10.3		9.5
[12940]	AEGEAN ARC / AEGEAN BACK ARC / CHIOS	PROFITIS ILIAS	38.4	38.4	26.1	26.1	73.3	0.01	14.7	0.69	0.63	0.11	0.14	4.3	4.6	0.03							0	5		9		114	41			1089	4	62	58	168					18	7.8	16.4		9.2
[5545]	AEGEAN ARC / SOUTH AEGEAN VOLCANIC ARC / SANTORINI	NEA KAMENI	36.4	36.4	25.45	25.45	65.5	0.83	15.6	5.31	3.85	1.26	0.18	1.95	5.39	0.2							42	0	9	4		76				66	160	51	240	5
[5545]	AEGEAN ARC / SOUTH AEGEAN VOLCANIC ARC / SANTORINI	NEA KAMENI	36.4	36.4	25.45	25.45	66.89	0.8	15.53	4.8	3.53	1.17	0.19	2.14	5.42	0.2							23	2	6	4						70	149	53	226										25	5.9
[5545]	AEGEAN ARC / SOUTH AEGEAN VOLCANIC ARC / SANTORINI	NEA KAMENI	36.4	36.4	25.45	25.45	64.89	0.84	15.4	5.22	3.95	1.11	0.18	1.95	5.09	0.2							35	5	9	14		82				65	159	50	222	1
[5545]	AEGEAN ARC / SOUTH AEGEAN VOLCANIC ARC / SANTORINI	NEA KAMENI	36.4	36.4	25.45	25.45	64.71	0.8	15.25	5.04	3.81	1.04	0.18	2.02	5.22	0.19							14	7	17	17		70				65	147	51	214										22	5.3
[5545]	AEGEAN ARC / SOUTH AEGEAN VOLCANIC ARC / SANTORINI	NEA KAMENI	36.4	36.4	25.45	25.45	65.32	0.8	15.05	4.95	3.91	1.6	0.18	1.95	4.98	0.19							27	3	8	5		70				62	156	48	228	2
[5545]	AEGEAN ARC / SOUTH AEGEAN VOLCANIC ARC / SANTORINI	NEA KAMENI	36.4	36.4	25.45	25.45	65.7	0.82	15.11	5.35	3.85	1.31	0.18	1.95	4.99	0.23							46	0	4	0		77				64	150	48	236	4
[5545]	AEGEAN ARC / SOUTH AEGEAN VOLCANIC ARC / SANTORINI	NEA KAMENI	36.4	36.4	25.45	25.45	64.89	0.83	15.2	5.33	3.95	1.16	0.19	1.92	5.21	0.19							28	0	9	2		76				65	161	51	226	2
[5545]	AEGEAN ARC / SOUTH AEGEAN VOLCANIC ARC / SANTORINI	NEA KAMENI	36.4	36.4	25.45	25.45	64.8	0.88	14.7	5.85	3.3	1.13	0.17	2.06	5.02	0.22							32	3	8	3		70				66	149	50	229										23
[10943]	AEGEAN ARC / AEGEAN BACK ARC / PATMOS	LAVA DOME OF LEFKI BAY	37.31	37.31	26.55	26.55	65.11	0.61	16.4	2.98	2.39	1.18	0.11	6.11	3.59	0.25
[14992][12088]	AEGEAN ARC / SOUTH AEGEAN VOLCANIC ARC / NISYROS / NISYROS	STRATOVOLCANO, NIKIA, CENTRAL DOME, SE CALDERA RIM	36.58	36.58	27.22	27.22	71.87	0.31	14.92	2.143	2.18	0.87	0.05	3.05	4.41	0.07					4		25	5	4	5						91	253		230						801	34	55		18	2.9	0.61		0.42
[14992]	AEGEAN ARC / SOUTH AEGEAN VOLCANIC ARC / NISYROS / NISYROS	STRATOVOLCANO, S OF CAPE KANONI	36.58	36.58	27.22	27.22	54.72	0.99	18.81	6.657	9.31	3.98	0.13	1.14	3.68	0.15					21.8			22	25.5							28	551	19	122	10					260	17.1	34		14	3.4	1.1		0.63
[14992]	AEGEAN ARC / SOUTH AEGEAN VOLCANIC ARC / NISYROS / NISYROS	STRATOVOLCANO, S OF CAPE KANONI	36.58	36.58	27.22	27.22	54.92	0.86	18.73	6.165	9.65	4.87	0.12	1.03	3.21	0.15					26.2		193	86	26.3	37						24	607	17	104	10					347	23.6	48.8		24	3.8	1.3		0.46
[14992]	AEGEAN ARC / SOUTH AEGEAN VOLCANIC ARC / NISYROS / NISYROS	STRATOVOLCANO, S OF CAPE KANONI	36.58	36.58	27.22	27.22	55.3	0.74	17.24	5.059	9.61	6.81	0.08	1.19	3.21	0.17					22.3		160	147	26	71						18	815		118						320	13.6	32		16	3.2	1		0.47
[14992]	AEGEAN ARC / SOUTH AEGEAN VOLCANIC ARC / NISYROS / NISYROS	STRATOVOLCANO, S OF CAPE KANONI	36.58	36.58	27.22	27.22	56.88	0.8	18.04	4.696	8.7	5.53	0.08	1.2	3.53	0.18					21			233	23							18	879	12	83	7					314	15.1	29		13.7	3.7	1		0.39
[14992]	AEGEAN ARC / SOUTH AEGEAN VOLCANIC ARC / NISYROS / NISYROS	STRATOVOLCANO, ALONG NE INNER CALDERA WALL	36.58	36.58	27.22	27.22	65.67	0.72	16.18	4.708	3.01	1.13	0.14	2.59	5.25	0.18							43			2						64	326	28	252	21					624	32	61
[14992]	AEGEAN ARC / SOUTH AEGEAN VOLCANIC ARC / NISYROS / NISYROS	STRATOVOLCANO, ALONG NE INNER CALDERA WALL	36.58	36.58	27.22	27.22	67.05	0.57	15.85	4.16	2.67	0.99	0.08	2.68	5.31	0.2																71	322	29	275	23					664	31	54
[14992]	AEGEAN ARC / SOUTH AEGEAN VOLCANIC ARC / NISYROS / NISYROS		36.58	36.58	27.22	27.22	54.32	1	19.44	6.637	8.77	4.78	0.13	1.2	3.34	0.15					23		189	22	25	14						31	433	19	127	12					315	17.7	42.6		17	3.5	1.1		0.63
[14992]	AEGEAN ARC / SOUTH AEGEAN VOLCANIC ARC / NISYROS / NISYROS		36.58	36.58	27.22	27.22	54.7	0.93	18.72	6.654	8.74	4.72	0.12	1.17	3.62	0.19																24	527	18	111	7					279	17	33
[14992]	AEGEAN ARC / SOUTH AEGEAN VOLCANIC ARC / NISYROS / NISYROS		36.58	36.58	27.22	27.22	55.31	0.92	19.19	6.458	8.55	4.11	0.12	1.09	3.61	0.2																30	487	19	125	8					338	21	44
[14992]	AEGEAN ARC / SOUTH AEGEAN VOLCANIC ARC / NISYROS / NISYROS		36.58	36.58	27.22	27.22	55.52	0.92	18.99	6.437	8.51	4.3	0.12	1.09	3.42	0.22																27	487	19	124	10					324	18	39
[14992]	AEGEAN ARC / SOUTH AEGEAN VOLCANIC ARC / NISYROS / NISYROS		36.58	36.58	27.22	27.22	56.19	0.95	19.39	6.042	7.92	3.77	0.11	1.27	3.73	0.23																31	520	19	140	10					391	26	42
[14992]	AEGEAN ARC / SOUTH AEGEAN VOLCANIC ARC / NISYROS / NISYROS		36.58	36.58	27.22	27.22	56.56	0.8	19.24	5.835	8.22	3.87	0.12	1.13	3.63	0.21					20			62	19.7							25	533	18	129	10					390	22.2	41		17	3.8	1.1		0.46
[14992]	AEGEAN ARC / SOUTH AEGEAN VOLCANIC ARC / NISYROS / NISYROS		36.58	36.58	27.22	27.22	56.97	0.7	17.72	5.124	8.84	5.95	0.09	1.09	3.11	0.19					19.5		133	209	26.8	97						13	992	11	59	4					253	15.5	28		11	3.4	1.05		0.41
[14992]	AEGEAN ARC / SOUTH AEGEAN VOLCANIC ARC / NISYROS / NISYROS		36.58	36.58	27.22	27.22	57.12	0.76	18.89	5.047	8.28	4.73	0.08	1.18	3.36	0.19					16.7			74	24.7							16	1104	12	71	5					303	14.2	34		14	3.2	1.1		0.47
[14992]	AEGEAN ARC / SOUTH AEGEAN VOLCANIC ARC / NISYROS / NISYROS		36.58	36.58	27.22	27.22	57.09	0.77	19.15	5.652	8	3.85	0.12	1.14	3.8	0.24																27	527	18	127	10					396	23	50
[14992]	AEGEAN ARC / SOUTH AEGEAN VOLCANIC ARC / NISYROS / NISYROS		36.58	36.58	27.22	27.22	57.36	0.76	18.26	5.107	8.6	4.71	0.07	1.24	3.24	0.2					17.7			91	24.3							17	1068	15	73	7					281	18.5	36		13	3.7	1.1		0.45
[14992]	AEGEAN ARC / SOUTH AEGEAN VOLCANIC ARC / NISYROS / NISYROS		36.58	36.58	27.22	27.22	59.41	1.12	17.24	6.575	5.94	2.74	0.11	1.62	4.6	0.24																42	412	26	176	12					486	29	54
[14992]	AEGEAN ARC / SOUTH AEGEAN VOLCANIC ARC / NISYROS / NISYROS		36.58	36.58	27.22	27.22	59.48	1.12	17.54	6.474	5.87	2.86	0.12	1.61	4.31	0.24																45	414	25	181	13					474	26	58
[14992]	AEGEAN ARC / SOUTH AEGEAN VOLCANIC ARC / NISYROS / NISYROS		36.58	36.58	27.22	27.22	59.8	1.14	17.24	6.473	5.91	2.78	0.11	1.62	4.27	0.24					13.7			33	15.5							44	412	25	182	14					491	28	51		22	4.7	1.2		0.58
[14992]	AEGEAN ARC / SOUTH AEGEAN VOLCANIC ARC / NISYROS / NISYROS		36.58	36.58	27.22	27.22	60.56	1.17	16.99	6.695	5.5	2.52	0.13	1.8	3.91	0.23																78	414	26	197	16					511	30	59
[14992]	AEGEAN ARC / SOUTH AEGEAN VOLCANIC ARC / NISYROS / NISYROS		36.58	36.58	27.22	27.22	59.98	1.09	17.24	6.29	5.84	2.84	0.11	1.65	4.29	0.26																42	403	23	173	12					486	26	52
[14992]	AEGEAN ARC / SOUTH AEGEAN VOLCANIC ARC / NISYROS / NISYROS		36.58	36.58	27.22	27.22	60.48	1.18	16.96	6.495	5.43	2.62	0.13	1.95	4.35	0.23							207			4						55	397	26	191	17					506	31	55
[14992]	AEGEAN ARC / SOUTH AEGEAN VOLCANIC ARC / NISYROS / NISYROS		36.58	36.58	27.22	27.22	72.1	0.37	14.52	2.345	2.28	0.77	0.07	3.54	3.82	0.08					4.7		48	14	5.7	4						102	280	15	174	21					805	35	54		17	3.3	0.66		0.44
[14992]	AEGEAN ARC / SOUTH AEGEAN VOLCANIC ARC / NISYROS / NISYROS	STRATOVOLCANO, W OF AVLAKI, SOUTHERN PART OF NISYROS	36.59	36.59	27.17	27.17	72.11	0.35	14.53	2.229	2.22	0.83	0.06	3.17	4.26	0.09																93	275	14	166	18					815	38	60
[14992]	AEGEAN ARC / SOUTH AEGEAN VOLCANIC ARC / NISYROS / NISYROS	STRATOVOLCANO, W OF AVLAKI, SOUTHERN PART OF NISYROS	36.59	36.59	27.17	27.17	73.17	0.3	14.27	1.981	2.01	0.64	0.08	3.3	4.13	0.07							26			4						100	249	17	165	18					820	39	55
[14992]	AEGEAN ARC / SOUTH AEGEAN VOLCANIC ARC / NISYROS / NISYROS	STRATOVOLCANO, PANAGIA KYRA	36.59	36.59	27.17	27.17	59.13	0.96	17.44	6.171	6.57	2.89	0.14	1.83	4.41	0.18					13.8		138	39	15.7	12						49	460	23	165	13					480	28	49		19	4.7	1.2		0.68
[14992]	AEGEAN ARC / SOUTH AEGEAN VOLCANIC ARC / NISYROS / NISYROS	STRATOVOLCANO, PANAGIA KYRA	36.59	36.59	27.17	27.17	63.56	0.6	15.18	4.035	7.2	1.8	0.13	2.35	4.74	0.16							45			17						62	409	36	190	15					531	36	59
[14992]	AEGEAN ARC / SOUTH AEGEAN VOLCANIC ARC / NISYROS / NISYROS	STRATOVOLCANO, PANAGIA KYRA	36.59	36.59	27.17	27.17	64.06	0.6	16	4.008	6.24	1.36	0.14	2.29	5.06	0.18							41			5						62	375	22	196	15					537	32	60
[14992]	AEGEAN ARC / SOUTH AEGEAN VOLCANIC ARC / NISYROS / NISYROS	STRATOVOLCANO, PANAGIA KYRA	36.59	36.59	27.17	27.17	64.61	0.64	16.87	4.336	4.46	1.73	0.15	2.13	4.9	0.18							51			8						61	423	23	203	17					536	32	58
[14992]	AEGEAN ARC / SOUTH AEGEAN VOLCANIC ARC / NISYROS / NISYROS	STRATOVOLCANO, PANAGIA KYRA	36.59	36.59	27.17	27.17	65.74	0.51	16.49	3.839	3.37	1.09	0.15	2.52	5.97	0.14																58	358	22	225	17					712	40	72
[14992]	AEGEAN ARC / SOUTH AEGEAN VOLCANIC ARC / NISYROS / NISYROS	STRATOVOLCANO, PANAGIA KYRA	36.59	36.59	27.17	27.17	65.13	0.78	16.29	4.633	3.01	1.24	0.13	2.75	5.62	0.21							27			2						73	334	28	276	23					635	40	69
[14992]	AEGEAN ARC / SOUTH AEGEAN VOLCANIC ARC / NISYROS / NISYROS	STRATOVOLCANO, PANAGIA KYRA	36.59	36.59	27.17	27.17	64.97	0.63	16.27	4.178	4.38	1.49	0.13	2.37	5.16	0.21					5.3		49	5	6.1	2						64	413	22	193	14					548	27.5	57		24	4.3	1.1		0.73
[14992]	AEGEAN ARC / SOUTH AEGEAN VOLCANIC ARC / NISYROS / NISYROS	STRATOVOLCANO, PANAGIA KYRA	36.59	36.59	27.17	27.17	66	0.57	16.57	4.078	4.88	0.93	0.09	2.38	4.1	0.13							82			12						69	438	23	166	13					612	36	55
[14992]	AEGEAN ARC / SOUTH AEGEAN VOLCANIC ARC / NISYROS / NISYROS	STRATOVOLCANO, PANAGIA KYRA	36.59	36.59	27.17	27.17	66.7	0.47	16.51	3.847	3.62	1.34	0.11	2.36	4.69	0.18																75	373	21	210	14					609	32	58
[14992]	AEGEAN ARC / SOUTH AEGEAN VOLCANIC ARC / NISYROS / NISYROS	STRATOVOLCANO, PANAGIA KYRA	36.59	36.59	27.17	27.17	67.66	0.69	15.58	3.914	3.53	1.42	0.09	2.68	4.08	0.15																82	297	18	173	18					696	35	55
[14992]	AEGEAN ARC / SOUTH AEGEAN VOLCANIC ARC / NISYROS / NISYROS	STRATOVOLCANO, PANAGIA KYRA	36.59	36.59	27.17	27.17	54.37	0.93	19.31	6.512	9.02	4.4	0.12	1.03	3.69	0.18
[14992]	AEGEAN ARC / SOUTH AEGEAN VOLCANIC ARC / NISYROS / NISYROS	STRATOVOLCANO, PANAGIA KYRA	36.59	36.59	27.17	27.17	54.56	0.97	19.46	6.626	8.68	4.47	0.12	1.18	3.4	0.17																31	501	21	128	10					318	19	40
[14992]	AEGEAN ARC / SOUTH AEGEAN VOLCANIC ARC / NISYROS / NISYROS	STRATOVOLCANO, PANAGIA KYRA	36.59	36.59	27.17	27.17	54.91	0.92	19.51	6.454	8.61	4.34	0.12	1.08	3.61	0.19																28	498	19	125	10					330	19	42
[14992]	AEGEAN ARC / SOUTH AEGEAN VOLCANIC ARC / NISYROS / NISYROS	STRATOVOLCANO, PANAGIA KYRA	36.59	36.59	27.17	27.17	55.09	0.85	18.83	6.061	8.54	5.47	0.11	1.15	3.39	0.18					23			250	27							28	534	16	115	9					364	22	43		17.5	3.9	1		0.56
[14992]	AEGEAN ARC / SOUTH AEGEAN VOLCANIC ARC / NISYROS / NISYROS	STRATOVOLCANO, PANAGIA KYRA	36.59	36.59	27.17	27.17	55.27	0.87	19.67	6.162	8.35	4.53	0.11	1.1	3.45	0.21																24	487	19	123	9					336	20	42
[14992]	AEGEAN ARC / SOUTH AEGEAN VOLCANIC ARC / NISYROS / NISYROS	STRATOVOLCANO, PANAGIA KYRA	36.59	36.59	27.17	27.17	56.84	0.93	17.67	6.447	8.33	4.62	0.13	1.22	3.33	0.12							189			61						32	397	21	123	9					344	15	36
[14992]	AEGEAN ARC / SOUTH AEGEAN VOLCANIC ARC / NISYROS / NISYROS	STRATOVOLCANO, PANAGIA KYRA	36.59	36.59	27.17	27.17	59.21	1.05	17.08	6.682	6.43	2.88	0.11	1.62	4.2	0.24																44	405	22	165	14					436	21	53
[14992]	AEGEAN ARC / SOUTH AEGEAN VOLCANIC ARC / NISYROS / NISYROS	STRATOVOLCANO, PANAGIA KYRA	36.59	36.59	27.17	27.17	59.24	1.12	17.68	6.47	6.29	2.76	0.13	1.66	4	0.22																49	390	25	184	16					461	25	57
[14992]	AEGEAN ARC / SOUTH AEGEAN VOLCANIC ARC / NISYROS / NISYROS	STRATOVOLCANO, PANAGIA KYRA	36.59	36.59	27.17	27.17	61.11	1.19	16.95	6.312	5.02	2.28	0.12	2	4.43	0.29					19			0	16.4							55	394	26	201	16					533	24.8	65.1		27.6	4.3	1.4		0.83
[14992]	AEGEAN ARC / SOUTH AEGEAN VOLCANIC ARC / NISYROS / NISYROS	STRATOVOLCANO, PANAGIA KYRA	36.59	36.59	27.17	27.17	62.01	1.16	16.27	6.021	4.71	1.96	0.13	2.39	4.8	0.23					13.3		118	12	11	4						66	393	29	256	19					615	34.4	64		25	5.6	1.4		0.81
[14992]	AEGEAN ARC / SOUTH AEGEAN VOLCANIC ARC / NISYROS / NISYROS		36.58	36.58	27.22	27.22	68.57	0.54	15.79	3.22	2.99	1.14	0.08	3.02	4.25	0.18																89	303	22	247	18					740	39	67
[14992]	AEGEAN ARC / SOUTH AEGEAN VOLCANIC ARC / NISYROS / NISYROS		36.58	36.58	27.22	27.22	68.59	0.55	15.59	3.256	2.97	1.29	0.08	2.89	4.41	0.18																88	308	23	254	18					744	37	66
[14992]	AEGEAN ARC / SOUTH AEGEAN VOLCANIC ARC / NISYROS / NISYROS		36.58	36.58	27.22	27.22	68.72	0.55	15.57	3.245	3.01	1.12	0.07	2.92	4.36	0.19					8.9			8	8.2							83	315	22	244	17					745	44	69		21	4.8	1.1		0.72
[14992]	AEGEAN ARC / SOUTH AEGEAN VOLCANIC ARC / NISYROS / NISYROS		36.58	36.58	27.22	27.22	72.82	0.32	14.02	2.231	1.68	1.03	0.06	3.53	4.14	0.06							19			16						89	192	22	265	18					692	41	62
[14992]	AEGEAN ARC / SOUTH AEGEAN VOLCANIC ARC / NISYROS / NISYROS		36.58	36.58	27.22	27.22	73.24	0.33	13.99	2.224	1.59	0.62	0.07	3.61	4.17	0.06							19			2						95	180	18	270	18					737	35	62
[14992]	AEGEAN ARC / SOUTH AEGEAN VOLCANIC ARC / NISYROS / NISYROS		36.58	36.58	27.22	27.22	73.15	0.31	14.07	2.106	1.65	0.53	0.06	3.36	4.57	0.07																95	209	18	267	20					755	38	65
[14992]	AEGEAN ARC / SOUTH AEGEAN VOLCANIC ARC / NISYROS / NISYROS		36.58	36.58	27.22	27.22	73.72	0.33	13.5	2.12	1.52	0.69	0.06	4	3.88	0.06							19			3						97	177	18	277	19					744	39	64
[14992]	AEGEAN ARC / SOUTH AEGEAN VOLCANIC ARC / NISYROS / NISYROS		36.58	36.58	27.22	27.22	73.11	0.33	14.27	2.213	1.69	0.49	0.07	3.48	4.2	0.06					3.7		18	8	3.3	3						96	199	17	268	19					759	34.1	60		18	3.5	0.6		0.48
[14992]	AEGEAN ARC / SOUTH AEGEAN VOLCANIC ARC / NISYROS / NISYROS	STRATOVOLCANO, NIKIA, CENTRAL DOME, SE CALDERA RIM	36.58	36.58	27.22	27.22	71.59	0.29	15.34	2.051	2.44	0.77	0.06	2.85	4.39	0.1																89	289	16	232	17					743	36	58
[14992]	AEGEAN ARC / SOUTH AEGEAN VOLCANIC ARC / NISYROS / NISYROS	STRATOVOLCANO, NIKIA, CENTRAL DOME, SE CALDERA RIM	36.58	36.58	27.22	27.22	70.11	0.35	15.29	2.61	2.52	0.94	0.08	3.18	4.51	0.12																87	252	18	211	15					761	32
[14992]	AEGEAN ARC / SOUTH AEGEAN VOLCANIC ARC / NISYROS / NISYROS		36.58	36.58	27.22	27.22	72.41	0.34	14.31	2.255	2.34	0.79	0.06	3.22	4.16	0.07							29			3						92	265	18	222	17					735	37	59
[14992]	AEGEAN ARC / SOUTH AEGEAN VOLCANIC ARC / NISYROS / NISYROS		36.58	36.58	27.22	27.22	72.58	0.31	14.2	2.167	2.34	0.8	0.06	3.23	4.2	0.06							28			4						88	277	17	202	17					722	39	60
[14992]	AEGEAN ARC / SOUTH AEGEAN VOLCANIC ARC / NISYROS / NISYROS		36.58	36.58	27.22	27.22	72.33	0.35	14.62	2.188	2.37	0.81	0.06	3.24	3.91	0.07					4.9		31	6	5.3	4						93	266	18	227	17					740	31.6	60		21	3.2	0.79		0.49
[14992]	AEGEAN ARC / SOUTH AEGEAN VOLCANIC ARC / NISYROS / NISYROS		36.58	36.58	27.22	27.22	72.66	0.32	14.27	2.159	2.29	0.75	0.06	3.24	4.16	0.06							25			4						92	257	17	208	15					725	37	60
[14992]	AEGEAN ARC / SOUTH AEGEAN VOLCANIC ARC / NISYROS / NISYROS		36.58	36.58	27.22	27.22	72.79	0.3	14.07	2.114	2.15	0.82	0.05	3.38	4.08	0.07																92	255	16	201	16					740	38	57
[14992]	AEGEAN ARC / SOUTH AEGEAN VOLCANIC ARC / NISYROS / NISYROS	STRATOVOLCANO, POST-CALDERA DOME, SW FLANK OF THE VOLCANO	36.59	36.59	27.17	27.17	67.36	0.42	16.43	2.885	4.23	1.98	0.06	2.34	3.95	0.1																71	495	14	151	10					597	29	48
[14992]	AEGEAN ARC / SOUTH AEGEAN VOLCANIC ARC / NISYROS / NISYROS	STRATOVOLCANO, POST-CALDERA DOME, SW FLANK OF THE VOLCANO	36.59	36.59	27.17	27.17	71.27	0.32	15.04	2.163	2.88	1.13	0.05	2.84	4.05	0.08																92	354	14	186	17					703	31	52
[14992]	AEGEAN ARC / SOUTH AEGEAN VOLCANIC ARC / NISYROS / NISYROS	STRATOVOLCANO, POST-CALDERA DOME, SW FLANK OF THE VOLCANO	36.59	36.59	27.17	27.17	70.35	0.32	15.41	1.989	2.89	0.89	0.06	3.04	4.75	0.07																103	305		173	23					814	30	43
[14992]	AEGEAN ARC / SOUTH AEGEAN VOLCANIC ARC / NISYROS / NISYROS	STRATOVOLCANO, POST-CALDERA DOME, SW FLANK OF THE VOLCANO	36.59	36.59	27.17	27.17	67.34	0.41	16.08	2.817	4.14	1.77	0.08	2.59	4.36	0.09																74	449	30	166	20					698
[14992]	AEGEAN ARC / SOUTH AEGEAN VOLCANIC ARC / NISYROS / NISYROS	STRATOVOLCANO, POST-CALDERA DOME, SW FLANK OF THE VOLCANO	36.59	36.59	27.17	27.17	68.3	0.38	15.87	2.538	3.71	1.4	0.07	2.72	4.65	0.08																88	410	28	163	16					761	28	42
[12088][12090]	AEGEAN ARC / SOUTH AEGEAN VOLCANIC ARC / NISYROS / NISYROS	STRATOVOLCANO, MANDRAKI	36.59	36.59	27.17	27.17	54.85	0.73	17.1	5.022	9.53	6.75	0.08	1.18	3.18	0.17					22		160	147	26	71						18	815		118						320	13.6	32		16	3.2	1.02		0.5
[10943][13556]	AEGEAN ARC / CENTRAL AEGEAN VOLCANIC ARC / PSATHOURA	NORTHERN SPORADES	39.5	39.5	24.18	24.18	50.25	1.71	18.86	6.956	6.99	6.6	0.13	2.64	4.48	0.56		1.92			20		144	136	30	104						76.6	586	25.3	205	44				2.03	636	33	64	7.5	29	5.8	1.7	5.2	0.8
[6508]	AEGEAN ARC / EASTERN AEGEAN VOLCANIC ARC / KOS	DODECANES, KEFALOS PENINSULA, MOUNT VIGLA	36.724	36.726	26.956	26.957	64.5	0.49	17.1	3.62	4.2	1.7	0.07	2.96	4	0.21					13.1		40	57	17	26		36	17			80	786	15	140	11					900	35.3	56.3		23.3	4.3	1.13	4.36	0.71
[6508]	AEGEAN ARC / EASTERN AEGEAN VOLCANIC ARC / KOS	DODECANES, KEFALOS PENINSULA, MOUNT VIGLA	36.724	36.726	26.956	26.957	64.7	0.49	17.1	3.62	4.5	1.9	0.08	2.9	3.8	0.15					13.7		91	43	17.6	29		38	16			80	780	19	137	10					949	49.8	68		36.9	6.7	1.49	5.6	0.85
[3209]	AEGEAN ARC / SOUTH AEGEAN VOLCANIC ARC / SANTORINI	SKAROS AND NEA KAMENI	36.4	36.4	25.45	25.45	55.68	1.03	15.63	8.16	9.28	2.98	0.19	1.21	5.67	0.17								5		28						30	225	15	195						230	19.3	31			4.4	1.3		1
[3209]	AEGEAN ARC / SOUTH AEGEAN VOLCANIC ARC / SANTORINI	SKAROS AND NEA KAMENI	36.4	36.4	25.45	25.45	56.03	0.88	16.49	6.38	7.65	4.04	0.14	1.96	6.27	0.17								84		50						70	370	11	175						370	20
[3209]	AEGEAN ARC / SOUTH AEGEAN VOLCANIC ARC / SANTORINI	SKAROS AND NEA KAMENI	36.4	36.4	25.45	25.45	57.05	1.2	15.45	9	7.15	3.26	0.18	1.54	4.97	0.19								22		28						60	175	14	185						245	10
[3209]	AEGEAN ARC / SOUTH AEGEAN VOLCANIC ARC / SANTORINI	SKAROS AND NEA KAMENI	36.4	36.4	25.45	25.45	57.14	1.22	16.14	8.47	7.32	3.82	0.18	1.54	3.95	0.2								68		40						60	180	18	185						235	18
[3209]	AEGEAN ARC / SOUTH AEGEAN VOLCANIC ARC / SANTORINI	SKAROS AND NEA KAMENI	36.4	36.4	25.45	25.45	57.46	1.21	16.09	8.17	7.3	3.71	0.17	1.56	4.1	0.19								82		42						65	170	17	195						245	11
[3209]	AEGEAN ARC / SOUTH AEGEAN VOLCANIC ARC / SANTORINI	SKAROS AND NEA KAMENI	36.4	36.4	25.45	25.45	58.26	1.33	15.96	8.69	5.79	2.42	0.19	1.99	5.09	0.27								20		30						80	210	14	235						340	25
[3209]	AEGEAN ARC / SOUTH AEGEAN VOLCANIC ARC / SANTORINI	SKAROS AND NEA KAMENI	36.4	36.4	25.45	25.45	59.65	1.05	16.37	7.16	4.98	1.93	0.17	2.45	6	0.27								10		30						85	200	18	235						390	25
[3209]	AEGEAN ARC / SOUTH AEGEAN VOLCANIC ARC / SANTORINI	SKAROS AND NEA KAMENI	36.4	36.4	25.45	25.45	60.65	1.21	15.82	7.9	4.95	1.74	0.16	2.39	4.89	0.28								13		42						95	190	21	270						390	35
[3209]	AEGEAN ARC / SOUTH AEGEAN VOLCANIC ARC / SANTORINI	SKAROS AND NEA KAMENI	36.4	36.4	25.45	25.45	52.03	0.87	17.33	8.34	10.51	5.95	0.17	0.81	3.82	0.16								86		60						25	210	10	95						114	8.9	18.3			3.1	0.8		0.6
[3209]	AEGEAN ARC / SOUTH AEGEAN VOLCANIC ARC / SANTORINI	SKAROS AND NEA KAMENI	36.4	36.4	25.45	25.45	52.83	0.87	17.6	8.17	10.58	5.41	0.17	0.79	3.44	0.19								64		60						30	195	11	100						140	5
[3209]	AEGEAN ARC / SOUTH AEGEAN VOLCANIC ARC / SANTORINI	SKAROS AND NEA KAMENI	36.4	36.4	25.45	25.45	52.9	0.87	17.44	8.2	10.35	5.54	0.17	0.79	3.6	0.13								68		60						30	200	9	105						145	5
[3209]	AEGEAN ARC / SOUTH AEGEAN VOLCANIC ARC / SANTORINI	SKAROS AND NEA KAMENI	36.4	36.4	25.45	25.45	53.88	1.07	16.83	10.13	8.8	3.82	0.22	0.8	4.32	0.12								5		26						18	285	7	90						145	9.9	20.9			3.4	1.3		0.7
[3209]	AEGEAN ARC / SOUTH AEGEAN VOLCANIC ARC / SANTORINI	SKAROS AND NEA KAMENI	36.4	36.4	25.45	25.45	54.02	0.84	17.31	7.43	9.29	5.56	0.16	1.24	4.02	0.3								104		84						45	190	13	125						215	16.7	31.7			3.8	1		0.7
[3209]	AEGEAN ARC / SOUTH AEGEAN VOLCANIC ARC / SANTORINI	SKAROS AND NEA KAMENI	36.4	36.4	25.45	25.45	54.67	0.81	16.64	7.19	9.08	6.12	0.15	1.53	3.67	0.14								194		90						50	205	16	150						285	19
[3209]	AEGEAN ARC / SOUTH AEGEAN VOLCANIC ARC / SANTORINI	SKAROS AND NEA KAMENI	36.4	36.4	25.45	25.45	55.15	1.04	16.33	8.09	8.69	5.12	0.17	1.26	3.96	0.17								140		66						45	170	16	150						190	9
[3209]	AEGEAN ARC / SOUTH AEGEAN VOLCANIC ARC / SANTORINI	SKAROS AND NEA KAMENI	36.4	36.4	25.45	25.45	61.84	0.66	17.96	4.58	5.37	1.58	0.11	2.98	4.76	0.16								22		30						115	210	26	225						515	35
[3209]	AEGEAN ARC / SOUTH AEGEAN VOLCANIC ARC / SANTORINI	SKAROS AND NEA KAMENI	36.4	36.4	25.45	25.45	63.24	0.74	15.52	5.05	3.88	1.41	0.16	1.99	7.81	0.21								4		30						65	165	15	200						365	23	47.2			5.4	1.4		1.1
[3209]	AEGEAN ARC / SOUTH AEGEAN VOLCANIC ARC / SANTORINI	SKAROS AND NEA KAMENI	36.4	36.4	25.45	25.45	64.99	0.77	15.55	5.17	4.02	1.63	0.16	1.97	5.56	0.18								4		34						65	165	18	205						380	25.1	46.4			5.9	1.4		0.9
[3209]	AEGEAN ARC / SOUTH AEGEAN VOLCANIC ARC / SANTORINI	SKAROS AND NEA KAMENI	36.4	36.4	25.45	25.45	65.58	0.75	15.66	4.77	3.7	1.53	0.15	2.01	5.68	0.18								4		34						65	158	17	210						385	24.8	48			5.7	1.5		1.1
[3209]	AEGEAN ARC / SOUTH AEGEAN VOLCANIC ARC / SANTORINI	SKAROS AND NEA KAMENI	36.4	36.4	25.45	25.45	65.65	0.73	15.57	4.88	3.62	1.36	0.15	2.07	5.78	0.17								4		34						66	155	21	205						390	24.6	45.7			5.8	1.5		1.1
[3209]	AEGEAN ARC / SOUTH AEGEAN VOLCANIC ARC / SANTORINI	SKAROS AND NEA KAMENI	36.4	36.4	25.45	25.45	65.84	0.72	15.41	4.68	3.42	1.06	0.15	2.11	6.42	0.19								4		26						70	155	23	215						395	26.6	48.4			5.8	1.6		1.2
[3209]	AEGEAN ARC / SOUTH AEGEAN VOLCANIC ARC / SANTORINI	SKAROS AND NEA KAMENI	36.4	36.4	25.45	25.45	67.39	0.65	15.38	4.26	3.22	0.93	0.13	2.22	5.64	0.17								4		26						70	145	23	225						430	28.1	42			6.3	1.3		1.1
[3209]	AEGEAN ARC / SOUTH AEGEAN VOLCANIC ARC / SANTORINI	SKAROS AND NEA KAMENI	36.4	36.4	25.45	25.45	68.07	0.6	14.97	3.93	2.38	0.69	0.12	3.14	5.98	0.12								46		30						130	110	24	340						545	25
[3209]	AEGEAN ARC / SOUTH AEGEAN VOLCANIC ARC / SANTORINI	SKAROS AND NEA KAMENI	36.4	36.4	25.45	25.45	70	0.43	15.26	2.73	3.16	1.16	0.09	2.58	4.49	0.11								13		20						85	225	15	170						565	30.1	50.9			3.9	0.9		0.3
[3209]	AEGEAN ARC / SOUTH AEGEAN VOLCANIC ARC / MILOS		36.73	36.73	24.42	24.42	61.37	0.79	17.25	5.7	5.95	1.76	0.05	2.74	4.19	0.15								6		32						80	655	25	135						1440	61.5	88.7			9	2.1		1
[3209]	AEGEAN ARC / SOUTH AEGEAN VOLCANIC ARC / MILOS		36.73	36.73	24.42	24.42	63.53	0.54	16.1	4.92	5.78	2.16	0.14	1.86	4.83	0.13								42		36						60	290	25	105						300	9
[3209]	AEGEAN ARC / SOUTH AEGEAN VOLCANIC ARC / MILOS		36.73	36.73	24.42	24.42	64.37	0.62	16.58	4.33	4.98	1.62	0.08	2.98	4.32	0.15								5		26						95	500	25	205						900	37.8	59.3			4.6	1.2		0.8
[3209]	AEGEAN ARC / SOUTH AEGEAN VOLCANIC ARC / MILOS		36.73	36.73	24.42	24.42	65.38	0.52	15.69	4.71	5.17	2.21	0.12	1.82	4.31	0.08								9		30						50	230	25	110						385	21.7	32			4.1	0.9
[3209]	AEGEAN ARC / SOUTH AEGEAN VOLCANIC ARC / MILOS		36.73	36.73	24.42	24.42	65.95	0.54	16.08	4.38	4.96	1.9	0.11	2.01	3.99	0.07								6		32						55	185	20	90						380	17.4	29.8			2.8	0.8		0.7
[3209]	AEGEAN ARC / SOUTH AEGEAN VOLCANIC ARC / MILOS		36.73	36.73	24.42	24.42	66.49	0.49	15.47	4.5	4.55	1.72	0.09	1.95	4.65	0.08								5		20						60	180	20	110						345	16.3	29			2.8	0.9
[3209]	AEGEAN ARC / SOUTH AEGEAN VOLCANIC ARC / MILOS		36.73	36.73	24.42	24.42	76.44	0.19	12.95	1.02	1.34	0.38	0.07	3.33	4.29	0								3		20						90	70	40	60						530	26.8	45.4			2.8	0.6
[3209]	AEGEAN ARC / SOUTH AEGEAN VOLCANIC ARC / MILOS		36.73	36.73	24.42	24.42	76.64	0.09	12.56	0.81	0.79	0.15	0.09	4.98	3.88	0.01								3		24						140	30	25	50						465	28.8	52.3			4	0.3
[16006]	AEGEAN ARC / SOUTH AEGEAN VOLCANIC ARC / SANTORINI	MIDDLE PUMICE A DEPOSIT (L5)	36.4	36.4	25.45	25.45	65.11	0.74	15.43	5.33	3.53	1.15	0.15	2.74	5.06	0.17					14		34	4	3	4	14	85	16		3	96	139	51.5	285	10.9	0				394
[16006]	AEGEAN ARC / SOUTH AEGEAN VOLCANIC ARC / SANTORINI	MIDDLE PUMICE A DEPOSIT (L5)	36.4	36.4	25.45	25.45	64.61	0.86	15.6	5.45	3.73	1.33	0.15	2.52	4.94	0.2					15		39	6	2	4	10	87	18		5	93	147	51.6	278	10.8	1				366
[16006]	AEGEAN ARC / SOUTH AEGEAN VOLCANIC ARC / SANTORINI	MIDDLE PUMICE A DEPOSIT (L5)	36.4	36.4	25.45	25.45	64.32	0.88	15.67	5.46	3.86	1.42	0.15	2.48	4.94	0.21					14		49	2	3	2	20	87	19		5	92	150	50.7	271	10.4	1				366
[16006]	AEGEAN ARC / SOUTH AEGEAN VOLCANIC ARC / SANTORINI	MIDDLE PUMICE A DEPOSIT (L5)	36.4	36.4	25.45	25.45	64.46	0.88	15.67	5.46	3.83	1.4	0.15	2.43	4.9	0.21					16		41	5	4	4	10	86	17		5	91	147	50	273	10.5	2				363
[16006]	AEGEAN ARC / SOUTH AEGEAN VOLCANIC ARC / SANTORINI	MIDDLE PUMICE A DEPOSIT (L5)	36.4	36.4	25.45	25.45	64.48	0.84	15.62	5.35	3.82	1.37	0.15	2.53	5.04	0.2					15		40	6	2	4	10	87	18		4	92	149	50.6	274	10.8	1				366
[16006]	AEGEAN ARC / SOUTH AEGEAN VOLCANIC ARC / SANTORINI	MIDDLE PUMICE A DEPOSIT (L5)	36.4	36.4	25.45	25.45	63.2	0.93	15.95	5.95	4.36	1.67	0.16	2.28	4.61	0.23					16		60	15	3	3	10	86	17		2	86	163	48.9	256	9.5	1				334
[16006]	AEGEAN ARC / SOUTH AEGEAN VOLCANIC ARC / SANTORINI	MIDDLE PUMICE A DEPOSIT (L5)	36.4	36.4	25.45	25.45	61.21	0.92	15.73	6.8	4.98	1.93	0.17	2.32	4.96	0.22					17		77	11	7	5	42	89	17		1	81	172	47.4	241	9.1	0				327
[16264]	AEGEAN ARC / SOUTH AEGEAN VOLCANIC ARC / NISYROS / NISYROS	BORIATICO	36.58	36.58	27.22	27.22	54.32	0.67	19.99	5.117	9.54	5.46	0.09	0.83	3.13	0.14							151.116	19.1996	21.5887	24.8097						7.25	1004.71	14.01	96.63	4				0.198	212.52	12.79	26.14	3.74	16.1	3.28	1.102	3.28	0.462
[16264]	AEGEAN ARC / SOUTH AEGEAN VOLCANIC ARC / NISYROS / NISYROS	BORIATICO	36.58	36.58	27.22	27.22	56.05	0.65	19.54	4.958	8.85	4.42	0.1	0.94	3.38	0.14							139.61	13.1482	19.9525	22.2959						10.66	990.9	15.86	113.18	4.84				0.28	261.73	15.41	29.38	3.98	17.39	3.56	1.013	3.32	0.509
[16264]	AEGEAN ARC / SOUTH AEGEAN VOLCANIC ARC / NISYROS / NISYROS	KARAVIOTIS	36.58	36.58	27.22	27.22	54.94	0.63	20.42	4.818	8.54	5.35	0.09	0.91	3.25	0.15							109.601	11.7709	20.4755	25.4464						9.67	962.19	13.93	98.84	4.26				0.293	226.78	12.68	24.59	3.41	14.63	3.11	1.027	2.76	0.388
[16264]	AEGEAN ARC / SOUTH AEGEAN VOLCANIC ARC / NISYROS / NISYROS	KARAVIOTIS	36.58	36.58	27.22	27.22	55.95	0.68	19.61	5.048	8.27	4.58	0.09	1.01	3.49	0.17							128.098	11.2177	18.7634	13.564						11.15	1003.59	16.61	116.87	5.14				0.335	256.85	15.53	29.88	4.2	18.19	3.77	1.205	3.48	0.493
[16264]	AEGEAN ARC / SOUTH AEGEAN VOLCANIC ARC / NISYROS / NISYROS	KARAVIOTIS	36.58	36.58	27.22	27.22	57.43	0.68	18.31	4.945	8.13	4.36	0.09	1.12	3.57	0.14							141.567	8.29033	20.665	3.96108						15.61	966.46	16.74	127.06	5.52				0.428	287.31	16.98	30.22	4.31	18.02	3.9	1.181	3.63	0.548
[16264]	AEGEAN ARC / SOUTH AEGEAN VOLCANIC ARC / NISYROS / NISYROS	NIFIOS	36.58	36.58	27.22	27.22	68.26	0.38	15.49	2.804	3.87	1.49	0.07	2.64	4.18	0.08							47.8816	3.95046	6.4188	3.0571						92.5	431.04	11.77	157.19	12.24				3.53	715.56	27.83	50.42	4.73	15.79	2.63	0.715	2.19	0.314
[16264]	AEGEAN ARC / SOUTH AEGEAN VOLCANIC ARC / NISYROS / NISYROS	NIFIOS	36.58	36.58	27.22	27.22	54.95	0.69	19.76	5.351	8.53	5.02	0.1	0.82	3.33	0.15							146.822	11.3592	22.8304	10.7944						8.39	978.48	14.69	107.44	4.37				0.207	235.82	12.11	23.23	3.41	15.11	3.36	1.201	3.42	0.511
[16264]	AEGEAN ARC / SOUTH AEGEAN VOLCANIC ARC / NISYROS / NISYROS	NIFIOS	36.58	36.58	27.22	27.22	58.27	0.61	18.61	4.654	7.62	4.26	0.09	1.26	3.68	0.14							110.329	13.261	17.741	9.10853						18.35	881.75	15.5	121.68	5.87				0.54	326.77	18.31	32.92	4.28	17.58	3.48	1.072	3.32	0.453
[16264]	AEGEAN ARC / SOUTH AEGEAN VOLCANIC ARC / NISYROS / NISYROS	TRAPESINA	36.58	36.58	27.22	27.22	55.65	0.69	19.32	4.998	8.86	4.69	0.09	1.05	3.41	0.2							117.403	15.9422	18.8008	18.8341						9.81	1002.63	16.37	114.83	4.87				0.284	244.12	14.29	28.44	4.02	17.4	3.99	1.142	3.38	0.456
[16264]	AEGEAN ARC / SOUTH AEGEAN VOLCANIC ARC / NISYROS / NISYROS	STERNA	36.58	36.58	27.22	27.22	70.98	0.35	13.85	2.539	3.48	1.44	0.06	2.83	4.21	0.07							48.3115	4.05376	6.20887	1.1239						81.71	386.9	11.6	163.06	12.02				2.104	710.07	27.15	48.73	4.65	15.07	2.6	0.724	2.1	0.335
[16264]	AEGEAN ARC / SOUTH AEGEAN VOLCANIC ARC / NISYROS / NISYROS	STERNA	36.58	36.58	27.22	27.22	55.41	0.78	18.18	5.855	9.92	4.44	0.11	0.95	3.41	0.17							122.459	12.2995	22.0253	11.2837						9.67	1103.96	17.31	112.38	4.79				0.204	246.71	15.26	29.83	4.32	18.16	4.01	1.245	3.54	0.509
[16264]	AEGEAN ARC / SOUTH AEGEAN VOLCANIC ARC / NISYROS / NISYROS	PROFITIS ELIAS	36.58	36.58	27.22	27.22	70.73	0.33	14.59	2.414	3.12	1.08	0.07	2.87	4.26	0.06							42.8919	5.19883	5.59237	1.80174						100	343.969		176.992	13.7573					748	28.6248	49.5098		18.8606
[16264]	AEGEAN ARC / SOUTH AEGEAN VOLCANIC ARC / NISYROS / NISYROS	PROFITIS ELIAS	36.58	36.58	27.22	27.22	55.82	0.68	18.58	5.315	9.19	5.47	0.1	0.89	3.13	0.17							130.212	18.1622	22.0902	31.6117						8.43	1055.42	14.89	99.16	4.47				0.309	226.87	14.16	27.73	3.95	16.34	3.59	1.15	3.3	0.48
[16264]	AEGEAN ARC / SOUTH AEGEAN VOLCANIC ARC / NISYROS / NISYROS	PROFITIS ELIAS	36.58	36.58	27.22	27.22	57.13	0.74	17.51	5.377	8.85	4.65	0.1	1.12	3.45	0.16							137.632	10.7857	19.1039	9.52382						23	946.954		115.966	6.91539					285.449	11.1802	36.9416		18.831
[16236]	AEGEAN ARC / SOUTH AEGEAN VOLCANIC ARC / NISYROS / NISYROS	KANAFIA SYNTHEM	36.6004	36.6004	27.1267	27.1267	55.6	0.79	18.61	5.78	8.67	3.86	0.12	1.17	3.77	0.22					23		167	50		27	45	130	17		1.02	28	530	19.9	135	10				1.01	356	20	39	4.5	18	3.7	1.07	3.6	0.5
[16236]	AEGEAN ARC / SOUTH AEGEAN VOLCANIC ARC / NISYROS / NISYROS	KANAFIA SYNTHEM	36.58	36.58	27.22	27.22	56.05	0.71	17.15	4.54	9.63	5.41	0.09	1.17	3.2	0.16					21		143	143		64	57	58	16		0.57	18.6	900	14.1	97	5.7				0.59	239	13	28	3.6	15	3.2	0.93	2.7	0.4
[16236]	AEGEAN ARC / SOUTH AEGEAN VOLCANIC ARC / NISYROS / NISYROS	KANAFIA SYNTHEM	36.58	36.58	27.22	27.22	56.1	0.7	17.04	4.97	9.66	5.29	0.09	1.16	3.22	0.16					19		143	137		62	67	84	15		0.69	18.4	890	13.5	97	5.9				0.66	246	13	28	3.5	15	3.4	0.9	2.9	0.43
[16236]	AEGEAN ARC / SOUTH AEGEAN VOLCANIC ARC / NISYROS / NISYROS	KANAFIA SYNTHEM	36.58	36.58	27.22	27.22	56.14	0.7	16.93	4.97	9.78	5.47	0.09	1.14	3.19	0.16					24		143	141		72	59	59	16		0	18.8	910	13.9	98	6.1				0.58	247	13	29	3.5	15	3.2	1	3	0.43
[16236]	AEGEAN ARC / SOUTH AEGEAN VOLCANIC ARC / NISYROS / NISYROS	LIES SYNTHEM	36.6172	36.6172	27.1903	27.1903	53.47	0.64	19.36	5.5	10.71	5.9	0.12	0.84	2.82	0.12					26		147	156		68	25	64	14		0.6	17.3	430	13.5	77	6.9				0.57	223	13	24	2.7	11	2.4	0.72	2.4	0.37
[16236]	AEGEAN ARC / SOUTH AEGEAN VOLCANIC ARC / NISYROS / NISYROS	LIES SYNTHEM	36.5745	36.5745	27.1549	27.1549	55.15	0.78	18.53	5.91	8.66	3.97	0.12	1.19	3.67	0.22					21		165	48		26	46	66	16		1.05	27	490	18.6	125	8.9				0.83	328	18	36	4.1	17	3.4	0.96	2.9	0.48
[16236]	AEGEAN ARC / SOUTH AEGEAN VOLCANIC ARC / NISYROS / NISYROS	LIES SYNTHEM	36.5745	36.5745	27.1549	27.1549	53.64	0.91	18.69	6.46	9.12	4.49	0.12	1.16	3.53	0.2					22		179	41		30	46	72	16		1.56	28	470	19.4	122	10.6				1.2	291	17	35	4.1	16	3.7	1.06	3.7	0.52
[16236]	AEGEAN ARC / SOUTH AEGEAN VOLCANIC ARC / NISYROS / NISYROS	LIES SYNTHEM	36.5931	36.5931	27.1465	27.1465	53.75	0.72	16.99	6.06	10.21	6.65	0.12	0.86	2.94	0.12					27		179	198		67	58	63	13		0.76	18.7	340	15.3	77	6.7				0.72	199	11	22	2.5	10	2.4	0.79	2.5	0.4
[16236]	AEGEAN ARC / SOUTH AEGEAN VOLCANIC ARC / NISYROS / NISYROS	LIES SYNTHEM	36.6172	36.6172	27.1903	27.1903	58.06	1.11	17.13	6.47	6.5	2.76	0.13	1.74	4.14	0.24					20		212	6.3		6.6	58	118	16		1.99	48	380	26	171	14.5				1.75	429	25	49	5.5	22	4.6	1.29	4.5	0.67
[16236]	AEGEAN ARC / SOUTH AEGEAN VOLCANIC ARC / NISYROS / NISYROS	LIES SYNTHEM	36.6192	36.6192	27.1888	27.1888	57.7	1.08	17.37	6.38	6.76	2.87	0.13	1.68	4.08	0.24					21		207	4		8.6	51	73	16		1.82	43	360	23	154	13.1				1.44	376	21	42	4.9	19	4	1.11	4	0.6
[15102]	AEGEAN ARC / SOUTH AEGEAN VOLCANIC ARC / SANTORINI	NEA KAMENI, 1570 ERUPTION	36.3	36.5	25.4	25.5	66.7	0.68	15.3	4.79	3.6	1.2	0.14	1.9	5.2	0.13										3						62	153	34	218	8					372
[15102]	AEGEAN ARC / SOUTH AEGEAN VOLCANIC ARC / SANTORINI	NEA KAMENI, 1570 ERUPTION	36.3	36.5	25.4	25.5	66.7	0.69	15.2	4.62	3.8	1.4	0.14	1.8	5.1	0.12										5						68	160	44	215	9					362
[15102]	AEGEAN ARC / SOUTH AEGEAN VOLCANIC ARC / SANTORINI	NEA KAMENI, 1866 ERUPTION	36.42	36.42	25.43	25.43	67.9	0.72	14.4	4.66	3.3	1.4	0.14	1.9	5.2	0.14										4						68	156	52	225	9					373
[15102]	AEGEAN ARC / SOUTH AEGEAN VOLCANIC ARC / SANTORINI	NEA KAMENI, 1950 ERUPTION	36.3	36.5	25.4	25.5	65.4	0.76	15.7	5.15	4	1.6	0.15	1.7	4.9	0.12										5						65	165	43	208	9					347
[15101]	AEGEAN ARC / CENTRAL AEGEAN VOLCANIC ARC / PAROS	CYCLADES, NE PART OF THE ISLAND, 3 KM NW OF NAOUSSA	37.13	37.13	25.25	25.25	72.52	0.23	14.18	1.63	0.72	0.32	0.02	5.24	3.86	0.05							19					34	17			359	82	29	203	39					127	68	105	13	48	9
[15101]	AEGEAN ARC / CENTRAL AEGEAN VOLCANIC ARC / PAROS	CYCLADES, NE PART OF THE ISLAND, 3 KM NW OF NAOUSSA	37.13	37.13	25.25	25.25	71.82	0.25	14.22	1.727	0.7	0.36	0.01	5.18	3.82	0.04							24					35	17			354	85	30	204	39					150	75	130	14	50	8
[15101]	AEGEAN ARC / CENTRAL AEGEAN VOLCANIC ARC / PAROS	CYCLADES, NE PART OF THE ISLAND, 3 KM NW OF NAOUSSA	37.13	37.13	25.25	25.25	70.85	0.33	14.69	1.792	0.82	0.45	0.01	5.21	3.83	0.05							31					34	17			344	113	33	208	38					206	73	130	12	53	10
[15101]	AEGEAN ARC / CENTRAL AEGEAN VOLCANIC ARC / PAROS	CYCLADES, NE PART OF THE ISLAND, 3 KM NW OF NAOUSSA	37.13	37.13	25.25	25.25	72.88	0.19	14.15	1.437	0.55	0.24	0.02	5.26	3.7	0.02							15					32	17			371	54	24	203	41					97	78	138	14	56	10
[15101]	AEGEAN ARC / CENTRAL AEGEAN VOLCANIC ARC / PAROS	CYCLADES, NE PART OF THE ISLAND, 3 KM NW OF NAOUSSA	37.13	37.13	25.25	25.25	73.05	0.17	14.6	0.632	0.51	0.19	0.01	5.47	3.43	0.03							10					24	18			379	41	24	203	41					84	80	137	17	53	9
[15101]	AEGEAN ARC / CENTRAL AEGEAN VOLCANIC ARC / PAROS	CYCLADES, NE PART OF THE ISLAND, 3 KM NW OF NAOUSSA	37.13	37.13	25.25	25.25	74.03	0.12	13.78	1.077	0.47	0.11	0.06	5.21	3.61	0.02							8					32	17			378	31	36	195	39					63	75	148	13	51	9
[15101]	AEGEAN ARC / CENTRAL AEGEAN VOLCANIC ARC / PAROS	CYCLADES, NE PART OF THE ISLAND, 3 KM NW OF NAOUSSA	37.13	37.13	25.25	25.25	73.9	0.12	13.77	1.204	0.48	0.11	0.01	5.23	3.65	0.02							9					36	16			380	32	28	193	40					46	67	121	14	48	7
[15101]	AEGEAN ARC / CENTRAL AEGEAN VOLCANIC ARC / PAROS	CYCLADES, NE PART OF THE ISLAND, 3 KM NW OF NAOUSSA	37.13	37.13	25.25	25.25	74	0.14	13.8	1.03	0.56	0.18	0.02	5.24	3.78	0.02							8					31	17			371	35	19	189	39					65	68	124	15	45	8
[15101]	AEGEAN ARC / CENTRAL AEGEAN VOLCANIC ARC / PAROS	CYCLADES, NE PART OF THE ISLAND, 3 KM NW OF NAOUSSA	37.13	37.13	25.25	25.25	73.21	0.14	13.56	1.641	0.62	0.13	0.02	5.16	3.84	0.03							15					41	17			370	38	27	184	37					65	71	111	11	44	10
[15101]	AEGEAN ARC / CENTRAL AEGEAN VOLCANIC ARC / PAROS	CYCLADES, NE PART OF THE ISLAND, 3 KM NW OF NAOUSSA	37.13	37.13	25.25	25.25	73.4	0.2	14.04	1.105	0.64	0.18	0.02	5.18	3.91	0.03							17					50	17			363	56	33	194	37					100	74	141	13	53	8
[15101]	AEGEAN ARC / CENTRAL AEGEAN VOLCANIC ARC / PAROS	CYCLADES, NE PART OF THE ISLAND, 3 KM NW OF NAOUSSA	37.13	37.13	25.25	25.25	71.82	0.25	14.28	1.475	0.77	0.35	0.02	5.31	3.79	0.07							21					40	17			356	82	28	205	40					169	67	116	14	47	8
[15101]	AEGEAN ARC / CENTRAL AEGEAN VOLCANIC ARC / ANTIPAROS	CYCLADES, SOUTHERNMOST PART OF THE ISLAND	37	37	25.05	25.05	75.72	0.1	12.54	1.053	0.4	0.01	0.08	4.59	4.37	0							3					22	18			383	15	10	146	33					39	42	64	7	9	3
[15101]	AEGEAN ARC / CENTRAL AEGEAN VOLCANIC ARC / ANTIPAROS	CYCLADES, SOUTHERNMOST PART OF THE ISLAND	37	37	25.05	25.05	76.59	0.11	12.65	0.846	0.33	0.04	0.07	4.77	4.31	0.01							7					14	17			384	18	13	143	32					46	57	62	5	13	5
[15101]	AEGEAN ARC / CENTRAL AEGEAN VOLCANIC ARC / ANTIPAROS	CYCLADES, SOUTHERNMOST PART OF THE ISLAND	37	37	25.05	25.05	76.05	0.11	12.63	0.821	0.28	0.02	0.07	4.6	4.39	0							5					16	18			349	13	6	134	33					33	41	57	2	11	3
[15101]	AEGEAN ARC / CENTRAL AEGEAN VOLCANIC ARC / ANTIPAROS	CYCLADES, SOUTHERNMOST PART OF THE ISLAND	37	37	25.05	25.05	76.17	0.11	12.58	0.795	0.17	0.01	0.08	4.64	4.47	0							4					11	17			389	13	10	143	35					27	50	67	9	15	5
[15101]	AEGEAN ARC / CENTRAL AEGEAN VOLCANIC ARC / ANTIPAROS	CYCLADES, SOUTHERNMOST PART OF THE ISLAND	37	37	25.05	25.05	75.67	0.1	12.49	1.002	0.4	0.01	0.08	4.57	4.35	0							7					13	17			379	14	11	145	35					34	42	66	3	11	5
[6508]	AEGEAN ARC / SOUTH AEGEAN VOLCANIC ARC / AEGINA		37.75	37.75	23.43	23.43	62.3	0.55	17.1	4.04	6.1	2.7	0.09	2.22	3.8	0.16					14.9		128	14	22.7	12		45	17			71	598	16	145	8					675	28.7	55.9		21.8	4.2	1	5.46	0.95
[6306]	AEGEAN ARC / SOUTH AEGEAN VOLCANIC ARC / AEGINA		37.75	37.75	23.43	23.43	57.7	0.61	17.2	5.8	8.2	5.3	0.13	1.83	3.1	0.11					26.6		161	136	38.4	61		50	15			69	309	21	89	7					541	20	30.7		15.5	3	0.9	3.7	0.7
[6508]	AEGEAN ARC / SOUTH AEGEAN VOLCANIC ARC / METHANA PENINSULA / METHANA	MEGALO CHORIO	37.58	37.58	23.38	23.38	61.3	0.61	16.5	5.25	6.9	3.6	0.11	1.72	3.1	0.13					22.6		103	59	31.6	14		57	18			51	331	21	123	8					396	21.8	43.1		17.4	3.9	0.99	4.48	0.72
[6508]	AEGEAN ARC / SOUTH AEGEAN VOLCANIC ARC / MILOS	PLAKA VILLAGE, N OF ADAMAS	36.73	36.73	24.42	24.42	65.5	0.44	16	4.28	5.3	2.5	0.11	2.07	3.6	0.08					18.1		99	7	25	7		55	16			56	326	23	108	9					387	24.6	47.2		20.7	4.4	0.99	4.98	0.87
[6508]	AEGEAN ARC / SOUTH AEGEAN VOLCANIC ARC / MILOS	PLAKA VILLAGE, N OF ADAMAS	36.73	36.73	24.42	24.42	67.1	0.38	15.1	3.48	4.3	2	0.11	2.35	3.6	0.07					13.1		83	6	26.9	5		52	16			63	276	23	110	10					417	25.2	48.7		20.2	4	0.85	4.48	0.8
[6508]	AEGEAN ARC / SOUTH AEGEAN VOLCANIC ARC / MILOS	PLAKA VILLAGE, N OF ADAMAS	36.73	36.73	24.42	24.42	66.8	0.39	15.3	3.67	4.5	2.1	0.11	2.32	3.6	0.06					11.8		87	7	34.9	4		53	17			61	282	23	109	9					404	25.2	51.5		21.8	4.3	0.89	4.73	0.83
[6508]	AEGEAN ARC / SOUTH AEGEAN VOLCANIC ARC / NISYROS / NISYROS	STRATOVOLCANO, S OF MANDRAKI VILLAGE	36.59	36.59	27.17	27.17	59	1.16	17	6.61	5.7	2.5	0.13	2.08	4.6	0.27					21.5		209	7	33.7	6		71	20			59	396	28	201	16					513	28	53.6		22.9	5.8	1.47	5.85	0.97
[6508]	AEGEAN ARC / SOUTH AEGEAN VOLCANIC ARC / NISYROS / NISYROS	STRATOVOLCANO, S OF MANDRAKI VILLAGE	36.59	36.59	27.17	27.17	56.9	0.73	17.7	5.25	9.3	5	0.09	1.15	3.6	0.25					21		158	90	38.8	69		45	18			21	928	15	109	6					273	14.9	30.7		16.3	3.6	1.02	3.5	0.56
[6508]	AEGEAN ARC / SOUTH AEGEAN VOLCANIC ARC / POROS	POROS VILLAGE	37.52	37.52	23.48	23.48	62.2	0.43	17.4	3.91	6.2	2.7	0.11	2.3	3.4	0.12					15.6		107	56	20.1	12		50	17			107	353	14	124	9					378	21.5	40.1		16.6	2.9	0.76	3.86	0.76
[6508]	AEGEAN ARC / SOUTH AEGEAN VOLCANIC ARC / POROS	POROS VILLAGE	37.52	37.52	23.48	23.48	61.8	0.44	17.4	4.1	6.2	2.8	0.1	2.24	3.3	0.13					16.7		116	64	21.5	15		50	17			105	362	16	134	9					406	25.9	47.3		19.3	3.3	0.88	4.31	0.81
[6508]	AEGEAN ARC / SOUTH AEGEAN VOLCANIC ARC / POROS	POROS VILLAGE	37.52	37.52	23.48	23.48	61.7	0.45	17.7	4.15	6.6	3	0.11	2.09	3.5	0.13					17.9		118	67	22.8	16		50	18			104	381	14	132	9					404	30.7	54.2		20.7	3.6	1	4.85	0.9
[16731]	AEGEAN ARC / SOUTH AEGEAN VOLCANIC ARC / NISYROS / NISYROS		36.58	36.58	27.22	27.22	66.5347	0.63228	15.8959	3.77	3.33858	1.21395	0.0796521	2.89187	4.61138	0.176622					10.3024		55.788	0	7.70492	0	4.01723	43.1626	16.2194			85.1211	308.976	27.8456	245.767	17.2468	1.97015			0	786.827	34.7884	62.2087		25.6988
[16731]	AEGEAN ARC / SOUTH AEGEAN VOLCANIC ARC / NISYROS / NISYROS		36.58	36.58	27.22	27.22	56.439	0.917125	18.1826	5.89	7.80516	3.8582	0.108356	1.38412	3.58761	0.147372					22.6109		130.412	18.1285	18.9663	1.16098	7.93879	49.9293	18.6539			32.068	564.392	22.4215	158.224	10.5099	0.969597			1.93528	349.501	22.5696	42.251		21.9399
[7322]	AEGEAN ARC / SOUTH AEGEAN VOLCANIC ARC / CHRISTIANA ISLANDS	CHRISTIANI ISLAND	36.25	36.25	25.2	25.2	58.1	0.61	17.22	6.31	7.77	4.52	0.17	1.41	3.25	0.1								223	23	68	42	52				45	215	23	129	2					354		33
[7322]	AEGEAN ARC / SOUTH AEGEAN VOLCANIC ARC / CHRISTIANA ISLANDS	CHRISTIANI ISLAND	36.25	36.25	25.2	25.2	58.41	0.69	18.56	6.41	7.04	2.47	0.13	1.37	3.5	0.13								7	22	7		54				39	279	27	152	4					585
[7322]	AEGEAN ARC / SOUTH AEGEAN VOLCANIC ARC / CHRISTIANA ISLANDS	CHRISTIANI ISLAND	36.25	36.25	25.2	25.2	62.58	0.53	17.59	4.831	5.18	2.29	0.14	1.8	3.92	0.19		1					120	9	20	5	23	44				50	226	26	178	5					515		40
[7322]	AEGEAN ARC / SOUTH AEGEAN VOLCANIC ARC / CHRISTIANA ISLANDS	CHRISTIANI ISLAND	36.25	36.25	25.2	25.2	57.5	0.79	18.15	6.465	7.7	3.61	0.17	1.32	3.23	0.11		1					255	10	26	6	42	54				38	205	25	114	2					284		20
[7322]	AEGEAN ARC / SOUTH AEGEAN VOLCANIC ARC / CHRISTIANA ISLANDS	CHRISTIANI ISLAND	36.25	36.25	25.2	25.2	58.19	0.56	17.13	6.209	6.99	4.5	0.17	1.58	3.37	0.1								154	30	50	35	51				48	220	31	141	4					520		34
[7322]	AEGEAN ARC / SOUTH AEGEAN VOLCANIC ARC / CHRISTIANA ISLANDS	CHRISTIANI ISLAND	36.25	36.25	25.2	25.2	59.95	0.61	17.15	5.773	6.48	2.9	0.18	1.76	3.96	0.11		1					160	27	26	19	20	49				56	226	33	161	3					462		42
[7322]	AEGEAN ARC / SOUTH AEGEAN VOLCANIC ARC / CHRISTIANA ISLANDS	CHRISTIANI ISLAND	36.25	36.25	25.2	25.2	57.14	0.7	17.1	6.467	7.1	4.91	0.19	1.42	3.4	0.16		1					208	252	43	78	41	54				40	213	28	127	3					340		28
[7322]	AEGEAN ARC / SOUTH AEGEAN VOLCANIC ARC / CHRISTIANA ISLANDS	CHRISTIANI ISLAND	36.25	36.25	25.2	25.2	57.73	0.72	17.48	6.464	8.19	4.02	0.14	1.25	3.27	0.07		1					245	74	23	19	44	47				40	247	33	112	2					2140		30
[7322]	AEGEAN ARC / SOUTH AEGEAN VOLCANIC ARC / CHRISTIANA ISLANDS	CHRISTIANI ISLAND	36.25	36.25	25.2	25.2	60.09	0.61	17.53	5.32	7.05	3.47	0.15	1.81	3.28	0.11								14	27	9	42	43				58	185	25	121	3					354		28
[7322]	AEGEAN ARC / SOUTH AEGEAN VOLCANIC ARC / CHRISTIANA ISLANDS	CHRISTIANI ISLAND	36.25	36.25	25.2	25.2	56.82	0.76	18.51	6.541	7.58	3.62	0.13	1.37	3.86	0.11		2					245	32	27	16	36	52				33	250	33	131	1					428		35
[7322]	AEGEAN ARC / SOUTH AEGEAN VOLCANIC ARC / CHRISTIANA ISLANDS	CHRISTIANI ISLAND	36.25	36.25	25.2	25.2	60.01	0.6	17.09	5.596	6.57	3.02	0.12	1.65	4.24	0.12		2					153	48	20	13	42	47				56	174	25	140	3					373		26
[7322]	AEGEAN ARC / SOUTH AEGEAN VOLCANIC ARC / CHRISTIANA ISLANDS	CHRISTIANI ISLAND	36.25	36.25	25.2	25.2	57.91	0.79	18.76	6.411	6.4	4.1	0.2	1.34	3.25	0.1		2					250	28	21	13	36	52				31	244	24	119	7					336
[7322]	AEGEAN ARC / SOUTH AEGEAN VOLCANIC ARC / CHRISTIANA ISLANDS	ASKANIA ISLAND, WESTERN PART OF ASKANIA	36.2339	36.2339	25.2133	25.2133	61.39	0.63	17.7	5.603	5.7	1.95	0.14	1.78	3.74	0.15		1					175	7	26	5	27	43				62	250	21	136	4					511		32
[18300]	AEGEAN ARC / SOUTH AEGEAN VOLCANIC ARC / SANTORINI	BRONZE AGE ERUPTION	36.35	36.45	25.4	25.5	71.2	0.41	14.5	2.82	2.21	0.6	0.08	3.16	4.89	0.08							21	3		0						88	98	51	299						561	28	51
[18300]	AEGEAN ARC / SOUTH AEGEAN VOLCANIC ARC / SANTORINI	BRONZE AGE ERUPTION	36.35	36.45	25.4	25.5	67.6	0.54	15.1	4.23	3.44	1.41	0.09	2.72	4.71	0.09							59	9		0						86	136	45	274						535	36	38
[18300]	AEGEAN ARC / SOUTH AEGEAN VOLCANIC ARC / SANTORINI	BRONZE AGE ERUPTION	36.35	36.45	25.4	25.5	70.6	0.43	14.9	2.8	2.25	0.6	0.08	3.07	5.19	0.07							20	0		0						98	125	42	306						563	27	58
[18300]	AEGEAN ARC / SOUTH AEGEAN VOLCANIC ARC / SANTORINI	BRONZE AGE ERUPTION	36.35	36.45	25.4	25.5	53.7	1.04	17.4	10.2	9.02	4.56	0.18	1.17	2.66	0.09							360	21		0						33	273	22	98						334	19	45
[18300]	AEGEAN ARC / SOUTH AEGEAN VOLCANIC ARC / SANTORINI	BRONZE AGE ERUPTION	36.35	36.45	25.4	25.5	63.6	0.79	16.3	5.61	5	2.02	0.14	2.14	4.25	0.13							96	6		0						59	211	34	176						583	30	61
[18300]	AEGEAN ARC / SOUTH AEGEAN VOLCANIC ARC / SANTORINI	BRONZE AGE ERUPTION	36.35	36.45	25.4	25.5	56.1	0.76	17.1	8.52	8.3	4.36	0.14	1.31	3.28	0.14							245	5		10							225	25	109						333	18	35
[18300]	AEGEAN ARC / SOUTH AEGEAN VOLCANIC ARC / SANTORINI	BRONZE AGE ERUPTION	36.35	36.45	25.4	25.5	60.5	0.84	16.5	7.33	6.01	2.38	0.14	1.84	4.3	0.18							181	3		5							216	30	133						475	25	38
[18300]	AEGEAN ARC / SOUTH AEGEAN VOLCANIC ARC / SANTORINI	BRONZE AGE ERUPTION	36.35	36.45	25.4	25.5	70.7	0.44	14.8	2.84	2.13	0.59	0.08	3.06	5.24	0.09							25	0		0						101	108	47	280						504	28	56
[18300]	AEGEAN ARC / SOUTH AEGEAN VOLCANIC ARC / SANTORINI	BRONZE AGE ERUPTION	36.35	36.45	25.4	25.5	58.7	1.01	17.2	7.35	6.74	3	0.15	1.72	4.02	0.17							205	4		3						52	265	28	142						381	23	47
[16264]	AEGEAN ARC / SOUTH AEGEAN VOLCANIC ARC / NISYROS / NISYROS	BORIATICO	36.58	36.58	27.22	27.22	66.13	0.42	16.26	3.093	4.74	2.17	0.07	2.31	4.05	0.08							70.1392	7.53115	9.84835	6.54791						55.58	500.97	13.39	148.6	9.71				2.03	597.02	25.91	45.04	4.77	16.28	2.83	0.847	2.42	0.369
[16264]	AEGEAN ARC / SOUTH AEGEAN VOLCANIC ARC / NISYROS / NISYROS	KARAVIOTIS	36.58	36.58	27.22	27.22	68.38	0.35	16.15	2.562	3.51	1.58	0.07	2.54	4.16	0.07							46.9868	2.32046	6.0565	1.5823						90.66	380.71	10.14	139.89	11.9				3.46	672.35	25.15	48.27	4.46	14.22	2.55	0.714	2.15	0.271
[16264]	AEGEAN ARC / SOUTH AEGEAN VOLCANIC ARC / NISYROS / NISYROS	TRAPESINA	36.58	36.58	27.22	27.22	69.75	0.33	15.16	2.448	3.23	1.2	0.06	2.75	4.03	0.07							39.1549	1.12963	6.51522	0						95.24	364.02	11.67	161.66	13.2				4	744.84	27.65	49.39	4.71	14.92	2.38	0.723	2.23	0.344
[18499]	AEGEAN ARC / SOUTH AEGEAN VOLCANIC ARC / SANTORINI	MINOAN ERUPTION	36.3	36.5	25.4	25.5	70.58	0.46	14.64	3.05	2.36	0.66	0.08	3	5.08	0.08
[18499]	AEGEAN ARC / SOUTH AEGEAN VOLCANIC ARC / SANTORINI	CAPE RIVA CORNER, THERA ISLAND	36.35	36.45	25.4	25.5	66.88	0.68	15.15	4.34	3.07	1.05	0.15	2.51	5.32	0.19	18.6		15	4380
[18499]	AEGEAN ARC / SOUTH AEGEAN VOLCANIC ARC / SANTORINI	PLINIAN LOWER PUMICE 2 ERUPTION	36.4	36.4	25.45	25.45	68.9	0.49	15.41	3.21	2.41	0.74	0.12	3.11	4.83	0.15	10.2		14	4920
[18499]	AEGEAN ARC / SOUTH AEGEAN VOLCANIC ARC / SANTORINI	LOWER PUMICE 1 ERUPTION	36.4	36.4	25.45	25.45	68.7	0.5	14.84	3.23	2.11	0.7	0.12	3.41	5.69	0.11	13.9		19
[19529]	AEGEAN ARC / SOUTH AEGEAN VOLCANIC ARC / SANTORINI / ACROTIRI:AEGEAN ARC	BALOS CINDER CONE, N OF ACROTIRI VILLAGE	36.4	36.4	25.45	25.45	51.1	0.91	18.2	8.21	11.2	6.77	0.16	0.5	2.83	0.13
[19529]	AEGEAN ARC / SOUTH AEGEAN VOLCANIC ARC / SANTORINI / ACROTIRI:AEGEAN ARC	UPPER SCORIA 1 ERUPTION	36.4	36.4	25.45	25.45	58.52	1.3	16.04	8.74	6.55	2.84	0.19	1.4	4.19	0.23
[19952]	AEOLIAN ARC / ITALY / LIPARI	OLD VOLCANOES, ERUPTIVE EPOCH 1	38.42	38.51	14.92	14.93	53.84	0.68	16.75	8.42	8.89	5.25	0.16	1.65	2.36	0.23					30		305	40	27.8	33						44	531	19.1	66.8	6				1.6	372	18.3	36.2	4.47	18.1	3.8	1.12	3.54	0.6
[19952]	AEOLIAN ARC / ITALY / LIPARI	OLD VOLCANOES, ERUPTIVE EPOCH 1	38.42	38.51	14.92	14.93	53.59	0.77	16.99	8.64	9.42	4.74	0.16	1.54	2.1	0.18					31		264	52	32	26						53.9	567	19.3	77.1	7				1.8	342	21.8	44.3	5.42	21.8	4.9	1.32	4.31	0.64
[19952]	AEOLIAN ARC / ITALY / LIPARI	WESTERN VOLCANOES, ERUPTIVE EPOCH 2	38.41	38.51	14.92	14.93	53.58	0.72	16.94	8.09	9.85	4.71	0.14	1.95	2.9	0.22					27		261	40	24	37						51.7	753	18.5	76.4	7				2.1	474	24.7	48	5.7	23.7	4.7	1.32	4.2	0.67
[19952]	AEOLIAN ARC / ITALY / LIPARI	WESTERN VOLCANOES, ERUPTIVE EPOCH 2	38.41	38.51	14.92	14.93	52.12	0.68	17.29	8.61	10.11	5.84	0.17	1.22	2.22	0.15					33		250	80	30.3	42						41.6	456	17.8	63.8	5				1.6	287	16.3	31.8	3.98	16.1	3.5	0.97	3.06	0.56
[19952]	AEOLIAN ARC / ITALY / LIPARI	WESTERN VOLCANOES, ERUPTIVE EPOCH 2	38.41	38.51	14.92	14.93	53.96	0.69	15.13	8.31	10.14	5.86	0.32	1.37	2.28	0.18					34		278	110	39	50						33	512	17.4	58.1	4				0.9	296	17.9	35.5	4.35	17.6	3.9	1.03	3.43	0.57
[19952]	AEOLIAN ARC / ITALY / LIPARI	WESTERN VOLCANOES, ERUPTIVE EPOCH 2	38.41	38.51	14.92	14.93	54.83	0.68	17.21	7.65	8.93	4.43	0.14	1.1	2.98	0.14					23		217	80	23.9	63						102	417	23.9	121	10				4.4	600	30.3	59.4	7.13	27.6	5.6	1.13	4.75	0.78
[19952]	AEOLIAN ARC / ITALY / LIPARI	MOUNT S. ANGELO-MONTEROSA STRATOCONES, ERUPTIVE EPOCH 4	38.48	38.48	14.91	14.97	53.54	0.69	17.19	8.09	8.87	4.58	0.17	2.07	2.65	0.26					37		264	0	35	14						64	796	20	87	0				1.6	478	45	49		20	4.5	1.3		0.6
[19952]	AEOLIAN ARC / ITALY / LIPARI	MOUNT S. ANGELO-MONTEROSA STRATOCONES, ERUPTIVE EPOCH 4	38.48	38.48	14.91	14.97	60.53	0.56	19.36	3.95	5.59	0.86	0.09	3.56	3.34	0.2							56	10	7.5	13						125	674	22.3	151	12				4.7	718	40.8	76.6	9.07	32.6	6.3	1.41	5.03	0.8
[19952]	AEOLIAN ARC / ITALY / LIPARI	MOUNT S. ANGELO STRATOCONE, ERUPTIVE EPOCH 5	38.48	38.49	14.9	14.97	64.19	0.56	18.29	3.9	5.3	0.96	0.11	3.23	2.8	0.23					13		59	0	8	0						111	715	24	165	13					743	44	71		28	4.9	1.6		0.72
[19952]	AEOLIAN ARC / ITALY / LIPARI	MOUNT S. ANGELO STRATOCONE, ERUPTIVE EPOCH 5	38.48	38.49	14.9	14.97	64.47	0.67	16.43	5.99	4.19	1.36	0.12	3.69	2.2	0.21					15		136	40	15.3	40						163	403	25.4	151	16				6.1	559	43.2	82.5	9.66	35.3	6.5	1.27	5.29	0.88
[19952]	AEOLIAN ARC / ITALY / LIPARI	MOUNT S. ANGELO STRATOCONE, ERUPTIVE EPOCH 5	38.48	38.49	14.9	14.97	63.95	0.67	16.81	5.68	4.11	2.38	0.13	3.34	2.07	0.23					23		133	40	19	27						144	496	30	171	18					532	43	70
[19952]	AEOLIAN ARC / ITALY / LIPARI	MOUNT S. ANGELO STRATOCONE, ERUPTIVE EPOCH 5	38.48	38.49	14.9	14.97	59.12	0.76	16.08	7.12	7.3	4.26	0.15	2.3	1.92	0.2					25		213	70	26.4	41						103	406	22.9	105	9				2.9	455	27.6	55.7	6.77	25.9	5.9	1.19	4.81	0.8
[19952]	AEOLIAN ARC / ITALY / LIPARI	MOUNT S. ANGELO-MOUNT CHIRICA STRATOCONES, ERUPTIVE EPOCH 6	38.48	38.48	14.93	14.93	59.12	0.73	16.66	6.4	6.76	2.27	0.15	3.35	3.01	0.22					23		158		20	13						110	898	25	149	8					659	46	82
[19952]	AEOLIAN ARC / ITALY / LIPARI	MOUNT S. ANGELO-MOUNT CHIRICA STRATOCONES, ERUPTIVE EPOCH 6	38.48	38.48	14.93	14.93	60.31	0.71	16.6	6.25	6.65	2.19	0.14	3.16	3.08	0.22					17		152	0	16.9	22						111	586	22	131	11				2.4	622	36.2	69.4	7.98	30.9	6.1	1.34	4.8	0.75
[19952]	AEOLIAN ARC / ITALY / LIPARI	SOUTHERN DOME FIELD, ERUPTIVE EPOCH 7	38.53	38.53	14.95	14.95	75.12	0.09	11.99	1.38	0.86	0.64	0.07	4.37	3.89	0.01					0		0	0	0	0						270	12.2	32.8	123	29				9.5	8	36.7	75.4	8.59	31	6.5	0.14	5.28	0.97
[19952]	AEOLIAN ARC / ITALY / LIPARI	SOUTHERN DOME FIELD, ERUPTIVE EPOCH 7	38.53	38.53	14.95	14.95	75.73	0.11	11.98	1.44	0.58	0.1	0.07	4.87	3.91	0.04					0		0	0	0	11						292	9.6	16.3	132	32				12.3	9	28.8	58.2	5.94	19	3.7	0.11	2.95	0.54
[19952]	AEOLIAN ARC / ITALY / LIPARI	SOUTHERN DOME FIELD, ERUPTIVE EPOCH 7	38.53	38.53	14.95	14.95	66.92	0.31	14.66	3.56	3.22	0.76	0.12	4.73	4.01	0.17					0		53	40	8.4	12						226	578	33.3	126	24				10.8	398	44	88.5	10.3	36.9	7.9	0.8	6.09	1.03
[19952]	AEOLIAN ARC / ITALY / LIPARI	SOUTHERN DOME FIELD, MOUNT GUARDIA-P.S. GUISEPPE, ERUPTIVE EPOCH 8	38.4	38.53	14.9	14.97	72.75	0.15	12.93	2.11	1.56	0.56	0.1	4.6	4.2	0.04					0		22	0	3.8	20						301	104	41.6	150	33				16	84.3	53.2	110	12.8	44	9.4	0.29	7.54	1.31
[19952]	AEOLIAN ARC / ITALY / LIPARI	SOUTHERN DOME FIELD, MOUNT GUARDIA-P.S. GUISEPPE, ERUPTIVE EPOCH 8	38.4	38.53	14.9	14.97	57.72	0.51	14.88	6.34	6.61	3.71	0.15	4.29	4.02	0.27					11		155	103	21	26						122	881	40	182	8					556	103	178		76	10
[19952]	AEOLIAN ARC / ITALY / LIPARI	SOUTHERN DOME FIELD, MOUNT GUARDIA-P.S. GUISEPPE, ERUPTIVE EPOCH 8	38.4	38.53	14.9	14.97	59.97	0.48	14.77	6.06	5.55	3.18	0.13	4.21	3.89	0.22					7		162	111	22	25						123	730	21	175	12					557	46	67		30	6
[19952]	AEOLIAN ARC / ITALY / LIPARI	SOUTHERN DOME FIELD, MOUNT GUARDIA-P.S. GUISEPPE, ERUPTIVE EPOCH 8	38.4	38.53	14.9	14.97	58.88	0.5	15.01	5.92	5.4	2.79	0.14	4.68	4.56	0.27					5		151	82	21	22						132	746	25	171	11					561	61	111		47	6
[19952]	AEOLIAN ARC / ITALY / LIPARI	SOUTHERN DOME FIELD, MOUNT GUARDIA-P.S. GUISEPPE, ERUPTIVE EPOCH 8	38.4	38.53	14.9	14.97	63.24	0.38	14.76	4.81	4.51	2.43	0.13	4.3	4.15	0.22					0		116	89	20	22						155	643	31	175	14					453	73	136		57	8
[19952]	AEOLIAN ARC / ITALY / LIPARI	VAL DE GABELOTTO-MOUNT PILATO, ERUPTIVE EPOCH 9	38.44	38.45	14.92	14.97	73.29	0.14	11.99	1.74	0.82	0.12	0.11	5.64	4.66	0					0		0	0	1.1	0						320	10.2	39.8	155	35				15.2	15	51.7	101	11.1	37.7	7.9	0.16	6.26	1.17
[19952]	AEOLIAN ARC / ITALY / LIPARI	VAL DE GABELOTTO-MOUNT PILATO, ERUPTIVE EPOCH 9	38.44	38.45	14.92	14.97	74.5	0.12	12.21	1.82	0.77	0.13	0.11	5.15	4.47	0					0		0	0	0	0						329	13.1	43.9	170	35				17.5	16.3	65.7	126	13.8	46.5	8.5	0.14	7.11	1.22
[19952]	AEOLIAN ARC / ITALY / LIPARI	VAL DE GABELOTTO-MOUNT PILATO, ERUPTIVE EPOCH 9	38.44	38.45	14.92	14.97	56.07	0.55	16.18	6.5	6.35	3.31	0.13	5.25	3.83	0.37					22.1		144.9	70.3	20.7	25.2						149	1015	30.2	203.2	17.8					891.2	70.8	132.4		50	9	0.4	7	0.7
[19952]	AEOLIAN ARC / ITALY / LIPARI	VAL DE GABELOTTO-MOUNT PILATO, ERUPTIVE EPOCH 9	38.44	38.45	14.92	14.97	55.54	0.58	15.87	6.73	7.05	3.83	0.14	4.93	3.55	0.39					26.3		163.3	43.8	23.1	22.9						144.9	1039.6	24.3	203.3	20					876.7	64.6	116.3		45.7	9.1	1.1	5.1	0.7
[19952]	AEOLIAN ARC / ITALY / LIPARI	VAL DE GABELOTTO-MOUNT PILATO, ERUPTIVE EPOCH 9	38.44	38.45	14.92	14.97	58.29	0.54	16.72	6.15	4.58	2.12	0.12	5.41	3.82	0.42					19.3		137.3	66.1	19.2	37.3						122.2	955.2	24.3	168.6	16.9					784.9	59.3	118.7		46.1	8.5	1.3	6.3	0.8
[19952]	AEOLIAN ARC / ITALY / LIPARI	VAL DE GABELOTTO-MOUNT PILATO, ERUPTIVE EPOCH 9	38.44	38.45	14.92	14.97	58.5	0.53	16.94	5.8	4.49	1.98	0.11	5.47	3.89	0.42					10.2		124.6	21.4	16.7	14.9						153.2	1131.7	30.7	188.7	19.5					944.3	68.3	157.5		58.2
[19952]	AEOLIAN ARC / ITALY / LIPARI	VAL DE GABELOTTO-MOUNT PILATO, ERUPTIVE EPOCH 9	38.44	38.45	14.92	14.97	56.36	0.56	14.9	6.86	7.35	4.02	0.14	4.7	3.6	0.34					24.3		158.9	79.5	21.3	8						125.3	929.5	25.2	176.9	18.1					767.6	60	111.9		44.5	7.7	0.6	4.9	0.6
[19952]	AEOLIAN ARC / ITALY / LIPARI	VAL DE GABELOTTO-MOUNT PILATO, ERUPTIVE EPOCH 9	38.44	38.45	14.92	14.97	55.65	0.58	15.61	6.87	6.94	3.79	0.14	5.05	3.64	0.38					23.1		157.6	64.9	19.9	27.2						133.5	1004.8	23.1	198.4	18.6					864.6	61.7	113.4		42.9	7.2	0.8	4.8	0.5
[19952]	AEOLIAN ARC / ITALY / LIPARI	VAL DE GABELOTTO-MOUNT PILATO, ERUPTIVE EPOCH 9	38.44	38.45	14.92	14.97	58.05	0.56	17.29	6.19	4.22	1.99	0.12	5.85	4.1	0.23					11.6		119.3	24.3	14.9	7.5						134.9	1035.1	25.6	193.5	19.3					889.6	68.9	131.6		49.9	9	1.1	5.9	0.7
[19952]	AEOLIAN ARC / ITALY / LIPARI	VAL DE GABELOTTO-MOUNT PILATO, ERUPTIVE EPOCH 9	38.44	38.45	14.92	14.97	59.15	0.52	16.85	5.79	4.12	1.73	0.11	5.72	3.96	0.42					2.3		120.5	45.1	15	16						169.6	1079.2	21.5	177.8	25.5					946	77.4	91.5		43.4
[19768]	AEOLIAN ARC / ITALY / PANAREA / PUNTA DEL CORVO / CASTELLO FORMATION		38.63	38.63	15.07	15.07	63.16	0.61	16.15	4.614	6.22	3.35	0.11	2.72	2.9	0.12							168	52.1	15.3	18.3		66.9				98	471	18.5	120	7.1				3.9	556	25	47.4		0	3.76	0.974	3.27	0.51
[19768]	AEOLIAN ARC / ITALY / PANAREA / PUNTA DEL CORVO / PIANOCONTE FORMATION		38.63	38.63	15.07	15.07	62.27	0.66	16.28	6.16	5.51	3.04	0.13	2.69	2.87	0.14							165	31.8	16.1	12.6		68.9				40.5	357	21.4	136	7.6				3.3	558	26.6	51.6		21.3	4.11	1.02	3.59	0.57
[19768]	AEOLIAN ARC / ITALY / PANAREA / PUNTA DEL CORVO / PIANOCONTE FORMATION		38.63	38.63	15.07	15.07	61.94	0.63	15.85	6.322	5.82	3.14	0.13	2.94	2.81	0.15							152	27.6	16.6	13.7		71.8				84.4	386	20.4	133	7.3				3.7	497	26.2	49.3		19.5	3.88	0.961	3.46	0.54
[19768]	AEOLIAN ARC / ITALY / PANAREA / PUNTA DEL CORVO / LA FOSSA FORMATION		38.63	38.63	15.07	15.07	67.71	0.54	15.33	3.443	4.05	1.57	0.09	3.39	3.63	0.11							89	24.5	7.8	4.9		57				104	342	19.8	151	7.4				3	654	27	49.2		20.4	3.7	0.914	3.21	0.53
[19768]	AEOLIAN ARC / ITALY / PANAREA / PUNTA DEL CORVO / LA FOSSA FORMATION		38.63	38.63	15.07	15.07	68.94	0.55	15.31	2.749	3.64	1.19	0.06	3.59	3.76	0.09							56	21.4	5.5	3.6		33.6				102	329	16.8	152	7.5				3.8	650	27.4	49.2		18.1	3.19	0.897	2.86	0.44
[19768]	AEOLIAN ARC / ITALY / PANAREA / PUNTA DEL CORVO / LA FOSSA FORMATION		38.63	38.63	15.07	15.07	68.49	0.55	15.71	2.301	4.05	1.31	0.06	3.51	3.83	0.12							48	17.9	5	5.7		52.3				103	338	19.3	144	7.4				4.7	637	30.5	54.8		16.5	3.85	0.948	3.34	0.52
[19768]	AEOLIAN ARC / ITALY / PANAREA / PUNTA DEL CORVO / GROTTA DEL TOBACCO FORMATION		38.63	38.63	15.07	15.07	62.1	0.63	15.85	5.955	5.82	3.27	0.1	2.96	2.79	0.15							147	74	14.8	16.7		63.4				97.3	402	20.4	150	8.2				2.5	486	29.8	61.3		19.9	4.24	1.05	3.58	0.58
[19768]	AEOLIAN ARC / ITALY / PANAREA / PUNTA DEL CORVO / PALISI FORMATION		38.63	38.63	15.07	15.07	60.98	0.64	16.1	6.777	6.77	2.91	0.13	2.48	2.72	0.14							202	25.1	20.7	12.4		73				74.8	448	19.5	110	6				2.1	520	22.9	45		21.9	3.76	0.944	3.39	0.53
[19768]	AEOLIAN ARC / ITALY / PANAREA / PUNTA DEL CORVO / PALISI FORMATION		38.63	38.63	15.07	15.07	62.1	0.6	15.62	5.868	6.41	3.38	0.13	2.7	2.89	0.14							165	60.8	17.7	20.1		67.5				86.2	417	21.8	127	6.8				3.4	540	26.4	50.8		17.8	4.15	1.01	3.65	0.58
[19768]	AEOLIAN ARC / ITALY / PANAREA / PUNTA DEL CORVO / DATTILO B FORMATION		38.63	38.63	15.07	15.07	60.53	0.68	15.35	5.986	6.76	3.86	0.11	3.33	2.87	0.14							161	96.7	19.1	34.4		65.6				14.3	259	28.9	129	9.8				4.3	637	23.7	47.5		19.6	5.69	1.61	5.3	0.81
[19768]	AEOLIAN ARC / ITALY / PANAREA / PUNTA DEL CORVO / GROTTA DEL TOBACCO FORMATION		38.63	38.63	15.07	15.07	62.41	0.58	16.17	5.324	6.3	3.15	0.11	2.71	2.98	0.14							151	35.3	17.1	18.4		79.6				85.6	437	21.1	124	7.3				3.5	542	25.9	50		10.8	4.05	0.979	3.53	0.54
[19768]	AEOLIAN ARC / ITALY / PANAREA / PUNTA DEL CORVO / PUNTA FALCONE FORMATION		38.63	38.63	15.07	15.07	66.28	0.59	15.62	3.866	4.88	2.22	0.08	3	3.03	0.21							137	18.1	14.7	10		120				108	393	31	146	16				4.38	589	30.9	61.5		30.1	6.56	1.21	6	0.929
[19768]	AEOLIAN ARC / ITALY / PANAREA / PUNTA DEL CORVO / PALISI FORMATION		38.63	38.63	15.07	15.07	63.26	0.6	16.3	5.037	5.68	2.65	0.09	2.84	2.99	0.21							164	29.4	14.1	12		69.6				96.9	426	19	140	17				3.83	562	30.2	56.2		24.3	5.3	1.07	4.24	0.598
[19768]	AEOLIAN ARC / ITALY / PANAREA / PUNTA DEL CORVO / BASILUZZO FORMATION		38.63	38.63	15.07	15.07	71.86	0.27	14.51	1.856	1.93	0.55	0.08	4.96	3.66	0.12							33	2	2.86	0		30.1				162	285	14	179	22				6.54	1070	52.1	83.4		26.9	4.58	0.802	3.51	0.476
[19768]	AEOLIAN ARC / ITALY / PANAREA / PUNTA DEL CORVO / GROTTA DEL TOBACCO FORMATION		38.63	38.63	15.07	15.07	62.63	0.61	16.56	4.783	6.65	3.51	0.11	2.25	2.5	0.22							182	33.5	18	17		113				85.1	472	20	128	17				3.7	504	27.3	53.7		24.7	5.19	1.11	4.6	0.628
[19768]	AEOLIAN ARC / ITALY / PANAREA / PUNTA DEL CORVO / LISCA BIANCA FORMATION		38.63	38.63	15.07	15.07	63.68	0.62	16.08	4.65	5.82	2.69	0.1	2.98	2.94	0.21							169	74.8	16.3	19		106				122	383	24	134	17				4.82	666	28.4	56.5		25.9	5.95	1.31	5.72	0.876
[13276]	AEOLIAN ARC / ITALY / STROMBOLI / STROMBOLI	15 MARCH 2007 ERUPTION, PUNTA LENA	38.79	38.79	15.21	15.21	49.15	0.92	17.53	7.926	11.61	6.39	0.16	1.88	2.53	0.56							255	49.8	31.5	45	107					54.8	679	24.1	138	14.9				3.5	843	40.1	81		38.2	7.7	2.1		0.88
[13276]	AEOLIAN ARC / ITALY / STROMBOLI / STROMBOLI	15 MARCH 2007 ERUPTION, CANNESTRA	38.79	38.79	15.21	15.21	49.91	0.93	16.97	8.044	11.33	6.52	0.16	2.15	2.54	0.56							269	67.4	33.5	46	86					65.9	699	25.9	155	17.6				4.3	944	45.5	92		42.2	8.4	2.2		0.95
[20172]	AEOLIAN ARC / ITALY / VULCANO / LA FOSSA DI VULCANO	SOMMATA, PIANO CALDERA	38.404	38.404	14.962	14.962	49.6	0.85	12.53	8.72	13.67	8.14	0.23	2.51	2.07	0.24	11.37															56.16	1111	18.54	70	6.56				1.67	555	25.5	49.67	6.85	27.93	6.01	1.53	5.33	0.64
[20172]	AEOLIAN ARC / ITALY / VULCANO / LA FOSSA DI VULCANO	PALIZZI-COMMENDA, PIANO CALDERA	38.404	38.404	14.962	14.962	60.6	0.48	17.01	4.46	5.24	1.1	0.12	5.86	4.11	0.33	47.42															186.67	1044	27.95	232	26.75				2.92	855	74.89	137.38	14.78	49.21	9.03	1.76	7.64	1.1
[20172]	AEOLIAN ARC / ITALY / VULCANO / LA FOSSA DI VULCANO	PIETRE COTTE, PIANO CALDERA, 1720 AD ERUPTION	38.404	38.404	14.962	14.962	59.68	0.53	16.17	5.07	6.25	1.78	0.13	5.34	3.74	0.39	34.56															171.01	1062	38.79	186	27.16				6.81	875	82.33	147.88	17.84	59.63	11.03	1.46	9.86	1.25
[20172]	AEOLIAN ARC / ITALY / VULCANO / LA FOSSA DI VULCANO	CONO DI LA FOSSA	38.404	38.404	14.962	14.962	61.91	0.48	14.37	4.92	5.85	1.85	0.14	5.18	3.6	0.25	44.64															174.47	807	30.07	184	27.54				8.79	664	63.16	116.23	14.49	48.87	9.23	1.29	7.93	1
[20172]	AEOLIAN ARC / ITALY / VULCANO / VULCANELLO	VULCANELLO PENINSULA, 1100-1250 AD ERUPTION	38.404	38.404	14.962	14.962	54.07	0.72	15.87	6.72	9.22	3	0.17	4.87	3.85	0.43	27.93															140.09	1313	23.98	153	19.57				6.18	1006	57.55	106.2	12.44	44.19	8.64	1.66	7.4	0.94
[20172]	AEOLIAN ARC / ITALY / VULCANO / VULCANELLO / ROVETO FLOW	VULCANELLO PENINSULA, ROVETO LAVA FLOW	38.404	38.404	14.962	14.962	58.83	0.57	15.33	5.54	6.84	1.94	0.14	5.18	3.57	0.35	32.98															179.99	1061	27.25	117	24.84				9.69	779	70.95	128.75	14.35	48.33	9.03	1.56	7.6	0.99
[4673]	AEOLIAN ARC / ITALY / STROMBOLI / STROMBOLI		38.79	38.79	15.21	15.21	54.37	0.78	18.11	6.804	9.1	5.36	0.14	1.76	2.71	0.31										33						48	603	17	131	17					644		64
[4673]	AEOLIAN ARC / ITALY / STROMBOLI / STROMBOLI		38.79	38.79	15.21	15.21	54.37	0.7	16.43	7.386	9.33	6.47	0.15	1.69	2.31	0.18										54						46	471	20	139	6
[4673]	AEOLIAN ARC / ITALY / STROMBOLI / STROMBOLI		38.79	38.79	15.21	15.21	54.39	0.69	15.61	7.196	9.43	6.8	0.15	1.56	2.78	0.2										57						45	533	23	118	10					522		57
[4673]	AEOLIAN ARC / ITALY / STROMBOLI / STROMBOLI		38.79	38.79	15.21	15.21	54.45	0.71	16.39	7.381	9.05	6.13	0.15	1.71	2.48	0.2										46						45	546	21	132	15
[4673]	AEOLIAN ARC / ITALY / STROMBOLI / STROMBOLI		38.79	38.79	15.21	15.21	54.7	0.69	15.83	7.544	9.47	6.63	0.16	1.53	2.31	0.18										60						43	535	21	123	12
[4673]	AEOLIAN ARC / ITALY / STROMBOLI / STROMBOLI		38.79	38.79	15.21	15.21	54.82	0.74	17.01	7.624	9.22	5.31	0.16	1.67	2.43	0.18										37						50	550	19	125	9					541		54
[4673]	AEOLIAN ARC / ITALY / STROMBOLI / STROMBOLI		38.79	38.79	15.21	15.21	54.82	0.69	16.1	7.291	9.31	6.47	0.15	1.61	2.31	0.17										53						45	497	21	124	15
[4673]	AEOLIAN ARC / ITALY / STROMBOLI / STROMBOLI		38.79	38.79	15.21	15.21	55.75	0.7	16.58	7.165	8.95	5.31	0.15	1.62	2.43	0.13										37						47	538	24	125	11					542		62
[4673]	AEOLIAN ARC / ITALY / STROMBOLI / STROMBOLI		38.79	38.79	15.21	15.21	55.81	0.67	16.13	7.029	9.06	6.17	0.15	1.59	2.3	0.25
[4673]	AEOLIAN ARC / ITALY / STROMBOLI / STROMBOLI		38.79	38.79	15.21	15.21	56.03	0.68	16.04	7.152	9.13	6.13	0.15	1.64	2.18	0.13										50						46	516	18	123	11					509		58
[4673]	AEOLIAN ARC / ITALY / STROMBOLI / STROMBOLI		38.79	38.79	15.21	15.21	56.14	0.71	15.42	7.3	9.23	6.3	0.15	1.62	2.23	0.17										51						41	509	21	117	8
[4673]	AEOLIAN ARC / ITALY / STROMBOLI / STROMBOLI		38.79	38.79	15.21	15.21	56.22	0.6	15.52	6.873	8.71	6.63	0.14	1.54	2.68	0.17										52						41	508	22	116	14
[4673]	AEOLIAN ARC / ITALY / STROMBOLI / STROMBOLI		38.79	38.79	15.21	15.21	51.55	0.93	17.49	8.177	10.11	5.14	0.16	1.95	2.63	0.32										32						56	703	24	138	17					851		81
[4673]	AEOLIAN ARC / ITALY / STROMBOLI / STROMBOLI		38.79	38.79	15.21	15.21	51.78	0.79	18.17	7.192	9.96	7.13	0.14	1.98	2.31	0.21										61						57	502	20	119	19					812		62
[4673]	AEOLIAN ARC / ITALY / STROMBOLI / STROMBOLI		38.79	38.79	15.21	15.21	52.46	0.95	19.88	7.188	9.39	3.81	0.14	2.25	2.85	0.39										18						56	727	32	160	20
[4673]	AEOLIAN ARC / ITALY / STROMBOLI / STROMBOLI		38.79	38.79	15.21	15.21	52.94	0.79	18.53	7.09	9.55	5.36	0.15	1.8	2.86	0.21										32						51	635	22	129	20					637		65
[4673]	AEOLIAN ARC / ITALY / STROMBOLI / STROMBOLI		38.79	38.79	15.21	15.21	53.06	0.9	18.81	7.257	8.97	4.64	0.15	2.35	2.89	0.31										22						65	638	28	167	22
[4673]	AEOLIAN ARC / ITALY / STROMBOLI / STROMBOLI		38.79	38.79	15.21	15.21	53.36	0.78	18.22	7.198	9.34	5.14	0.14	1.75	2.96	0.32										37						43	691	26	119	13
[4673]	AEOLIAN ARC / ITALY / STROMBOLI / STROMBOLI		38.79	38.79	15.21	15.21	53.39	0.86	17.71	6.896	9.12	5.77	0.15	2.43	2.71	0.27										51						65	653	40	115	32					874		94
[4673]	AEOLIAN ARC / ITALY / STROMBOLI / STROMBOLI		38.79	38.79	15.21	15.21	54.43	0.92	17.36	7.194	9.04	4.81	0.15	2.06	2.81	0.25										37						65	544	26	171	16					711		84
[4673]	AEOLIAN ARC / ITALY / STROMBOLI / STROMBOLI		38.79	38.79	15.21	15.21	55.24	0.89	18.34	6.808	7.77	4.64	0.14	1.84	3.06	0.26										41						53	554	25	145	20					573		85
[4673]	AEOLIAN ARC / ITALY / STROMBOLI / STROMBOLI		38.79	38.79	15.21	15.21	55.35	0.89	18.47	6.64	7.36	4.64	0.13	1.95	3.23	0.26										34						60	561	26	154	20					592		90
[4673]	AEOLIAN ARC / ITALY / STROMBOLI / STROMBOLI		38.79	38.79	15.21	15.21	56.01	0.8	17.83	6.093	8.51	3.31	0.14	2.95	3.28	0.4
[4673]	AEOLIAN ARC / ITALY / STROMBOLI / STROMBOLI		38.79	38.79	15.21	15.21	56.55	0.92	17.72	6.634	7.27	3.64	0.14	2.73	3.51	0.32										13						78	643	30	202	23
[4673]	AEOLIAN ARC / ITALY / STROMBOLI / STROMBOLI		38.79	38.79	15.21	15.21	58.45	0.84	17.37	6.11	6.98	3.47	0.14	2.62	2.85	0.23										13						81	500	29	197	15					789		87
[4673]	AEOLIAN ARC / ITALY / STROMBOLI / STROMBOLI		38.79	38.79	15.21	15.21	58.47	0.79	17.54	5.751	7.28	3.14	0.13	2.58	3.22	0.22										14						84	510	25	195	19					816		85
[4673]	AEOLIAN ARC / ITALY / STROMBOLI / STROMBOLI		38.79	38.79	15.21	15.21	58.85	0.8	17.11	5.887	6.9	3.31	0.14	2.6	3.09	0.24										13						87	506	26	194	17
[4673]	AEOLIAN ARC / ITALY / STROMBOLI / STROMBOLI		38.79	38.79	15.21	15.21	58.91	0.74	18.1	5.547	6.11	2.97	0.14	2.97	3.3	0.25										7						97	490	25	204	19
[4673]	AEOLIAN ARC / ITALY / STROMBOLI / STROMBOLI		38.79	38.79	15.21	15.21	51.29	0.85	18.22	7.45	10.04	5.8	0.15	2.54	2.44	0.44										40						72	758	29	183	26					1109		103
[4673]	AEOLIAN ARC / ITALY / STROMBOLI / STROMBOLI		38.79	38.79	15.21	15.21	50.29	0.96	18.29	8.163	10.22	5.92	0.17	1.9	2.44	0.46
[4673]	AEOLIAN ARC / ITALY / STROMBOLI / STROMBOLI		38.79	38.79	15.21	15.21	50.3	0.98	18.23	8.153	10.41	6.13	0.16	2.03	2.5	0.33										46						54	660	28	149	21					865		80
[4673]	AEOLIAN ARC / ITALY / STROMBOLI / STROMBOLI		38.79	38.79	15.21	15.21	50.68	0.97	17.77	8.01	10.33	6.13	0.16	2	2.43	0.32										46						53	651	26	135	16					841		78
[4673]	AEOLIAN ARC / ITALY / STROMBOLI / STROMBOLI		38.79	38.79	15.21	15.21	50.84	1.02	16.73	8.768	10.49	5.64	0.17	1.99	2.31	0.39										44						64	665	30	166	20					881		91
[4673]	AEOLIAN ARC / ITALY / STROMBOLI / STROMBOLI		38.79	38.79	15.21	15.21	50.9	0.97	18.02	8.061	10.36	4.47	0.15	2.42	2.5	0.37										29						77	788	29	180	18
[4673]	AEOLIAN ARC / ITALY / STROMBOLI / STROMBOLI		38.79	38.79	15.21	15.21	51.55	1.08	19.61	7.948	9.05	2.81	0.15	2.83	3.02	0.66										13						92	784	33	255	27					1053		108
[4673]	AEOLIAN ARC / ITALY / STROMBOLI / STROMBOLI		38.79	38.79	15.21	15.21	51.71	0.73	19.49	6.92	9.82	5.73	0.14	2.18	2.47	0.45										31						66	586	26	138	21					875		68
[4673]	AEOLIAN ARC / ITALY / STROMBOLI / STROMBOLI		38.79	38.79	15.21	15.21	51.9	0.91	19	7.562	8.9	4.81	0.15	2.53	2.81	0.43										26						67	683	30	166	28					1053		101
[4673]	AEOLIAN ARC / ITALY / STROMBOLI / STROMBOLI		38.79	38.79	15.21	15.21	52.25	1.05	18.35	8.028	8.66	4.12	0.16	2.7	3.15	0.5
[4673]	AEOLIAN ARC / ITALY / STROMBOLI / STROMBOLI		38.79	38.79	15.21	15.21	52.54	1.06	18.58	8.112	9.19	4.14	0.16	2.52	2.85	0.43										25						58	680	31	181	19					1124		107
[4673]	AEOLIAN ARC / ITALY / STROMBOLI / STROMBOLI		38.79	38.79	15.21	15.21	52.54	1.13	18.95	8.078	8.35	2.97	0.16	3.02	3.15	0.68										12						94	761	35	261	26
[4673]	AEOLIAN ARC / ITALY / STROMBOLI / STROMBOLI		38.79	38.79	15.21	15.21	52.89	1.19	17.85	8.494	8.16	3.64	0.21	2.59	3.22	0.44										14						77	648	32	181	21					1109		105
[4673]	AEOLIAN ARC / ITALY / STROMBOLI / STROMBOLI		38.79	38.79	15.21	15.21	52.9	1.12	18.47	7.983	8.74	2.81	0.16	2.92	3.17	0.72										15						90	766	33	237	26					1110		111
[4673]	AEOLIAN ARC / ITALY / STROMBOLI / STROMBOLI		38.79	38.79	15.21	15.21	52.94	0.96	18.38	7.526	8.69	4.47	0.15	2.61	2.89	0.5										28						72	686	28	169	19
[4673]	AEOLIAN ARC / ITALY / STROMBOLI / STROMBOLI		38.79	38.79	15.21	15.21	53.03	0.94	17.49	7.659	9.02	4.71	0.16	2.62	2.74	0.39
[4673]	AEOLIAN ARC / ITALY / STROMBOLI / STROMBOLI		38.79	38.79	15.21	15.21	53.11	1	18.09	7.368	8.21	4.47	0.15	2.65	2.89	0.37										27						78	613	33	195	23
[4673]	AEOLIAN ARC / ITALY / STROMBOLI / STROMBOLI		38.79	38.79	15.21	15.21	53.24	0.97	18.72	7.288	7.89	4.64	0.15	2.52	2.9	0.37										28						72	596	32	188	22					885		105
[4673]	AEOLIAN ARC / ITALY / STROMBOLI / STROMBOLI		38.79	38.79	15.21	15.21	53.29	0.97	17.67	7.454	8.64	5.14	0.15	2.46	2.88	0.35										31						77	609	30	193	24
[4673]	AEOLIAN ARC / ITALY / STROMBOLI / STROMBOLI		38.79	38.79	15.21	15.21	53.41	1.11	18.82	7.845	8.1	2.97	0.15	3.04	3.15	0.68										11						88	752	34	258	28
[4673]	AEOLIAN ARC / ITALY / STROMBOLI / STROMBOLI		38.79	38.79	15.21	15.21	53.62	0.89	17.89	6.669	10.75	3.31	0.16	2.69	2.98	0.24										27						95	552	28	212	14					891		88
[4673]	AEOLIAN ARC / ITALY / STROMBOLI / STROMBOLI		38.79	38.79	15.21	15.21	53.91	1.03	17.81	7.437	8.37	2.81	0.14	3.07	3	0.6										15						89	751	33	226	26					1132		108
[4673]	AEOLIAN ARC / ITALY / STROMBOLI / STROMBOLI		38.79	38.79	15.21	15.21	53.92	1.03	18.4	7.767	7.95	3.34	0.16	2.7	2.98	0.63
[4673]	AEOLIAN ARC / ITALY / STROMBOLI / STROMBOLI		38.79	38.79	15.21	15.21	54.03	0.98	18.4	7.285	8.31	3.47	0.15	2.78	2.98	0.55										21						80	693	30	205	25					1066		103
[4673]	AEOLIAN ARC / ITALY / STROMBOLI / STROMBOLI		38.79	38.79	15.21	15.21	54.09	0.98	19.46	6.912	7.86	2.73	0.14	2.97	3.21	0.69
[4673]	AEOLIAN ARC / ITALY / STROMBOLI / STROMBOLI		38.79	38.79	15.21	15.21	54.13	1.01	18.2	7.131	7.9	4.47	0.15	2.81	3.09	0.42										25						82	610	31	220	26
[4673]	AEOLIAN ARC / ITALY / STROMBOLI / STROMBOLI		38.79	38.79	15.21	15.21	54.3	0.99	17.44	7.232	8.26	4.31	0.15	2.78	3.22	0.37										26						86	618	31	196	20					897		97
[4673]	AEOLIAN ARC / ITALY / STROMBOLI / STROMBOLI		38.79	38.79	15.21	15.21	54.92	1.19	17.02	8.172	7.16	2.81	0.18	3.15	3.68	0.61										7						100	679	40	221	24					1237		118
[4673]	AEOLIAN ARC / ITALY / STROMBOLI / STROMBOLI		38.79	38.79	15.21	15.21	55.41	0.87	18.26	6.618	7.38	3.64	0.14	3.07	3.18	0.31										11						95	586	31	217	22					929		97
[4673]	AEOLIAN ARC / ITALY / STROMBOLI / STROMBOLI		38.79	38.79	15.21	15.21	56.2	0.78	18.68	5.971	6.04	3	0.16	3.69	3.26	0.34										28						117	609	35	267	32					1507		120
[4673]	AEOLIAN ARC / ITALY / STROMBOLI / STROMBOLI		38.79	38.79	15.21	15.21	57.07	0.73	17.96	5.931	6.07	3.14	0.15	3.6	3.56	0.38										12						119	596	35	266	32					1433		121
[4673]	AEOLIAN ARC / ITALY / STROMBOLI / STROMBOLI		38.79	38.79	15.21	15.21	57.98	0.77	17.52	5.731	6.39	2.81	0.15	3.64	3.59	0.39										15						119	624	34	273	31					1466		126
[4673]	AEOLIAN ARC / ITALY / STROMBOLI / STROMBOLI		38.79	38.79	15.21	15.21	58.08	0.78	17.36	5.913	6.17	2.81	0.15	3.66	3.35	0.37										15						118	612	33	272	28
[4673]	AEOLIAN ARC / ITALY / STROMBOLI / STROMBOLI		38.79	38.79	15.21	15.21	58.68	0.72	17.99	5.36	5.7	2.78	0.15	3.78	3.68	0.29										12						117	582	34	274	32					1400		123
[4673]	AEOLIAN ARC / ITALY / STROMBOLI / STROMBOLI		38.79	38.79	15.21	15.21	58.73	0.7	18.13	5.244	5.52	2.77	0.14	3.93	3.6	0.29										12						114	593	32	277	32					1410		125
[4673]	AEOLIAN ARC / ITALY / STROMBOLI / STROMBOLI		38.79	38.79	15.21	15.21	58.77	0.72	17.74	5.312	5.35	2.48	0.15	3.93	3.76	0.38										8						121	569	35	310	34
[4673]	AEOLIAN ARC / ITALY / STROMBOLI / STROMBOLI		38.79	38.79	15.21	15.21	58.78	0.73	17.61	5.517	5.67	2.8	0.14	3.92	3.57	0.42
[4673]	AEOLIAN ARC / ITALY / STROMBOLI / STROMBOLI		38.79	38.79	15.21	15.21	59.71	0.72	17.41	5.328	5.52	2.73	0.14	3.83	3.59	0.42
[4673]	AEOLIAN ARC / ITALY / STROMBOLI / STROMBOLI		38.79	38.79	15.21	15.21	59.77	0.73	17.32	5.435	5.44	2.48	0.15	3.7	3.64	0.38										11						117	575	35	285	31					1321		130
[4673]	AEOLIAN ARC / ITALY / STROMBOLI / STROMBOLI		38.79	38.79	15.21	15.21	60.37	0.67	17.31	5.036	4.96	2.48	0.13	3.65	3.65	0.37										5						115	543	33	275	31
[4673]	AEOLIAN ARC / ITALY / STROMBOLI / STROMBOLI		38.79	38.79	15.21	15.21	60.82	0.67	16.94	5.048	5.1	2.64	0.13	3.62	3.77	0.41										7						110	556	35	271	32
[4673]	AEOLIAN ARC / ITALY / STROMBOLI / STROMBOLI		38.79	38.79	15.21	15.21	60.86	0.69	16.78	5.196	5.06	2.64	0.13	3.68	3.75	0.39										7						115	552	31	273	31					1348		126
[4673]	AEOLIAN ARC / ITALY / STROMBOLI / STROMBOLI		38.79	38.79	15.21	15.21	61.06	0.67	17.28	4.932	4.33	1.89	0.15	4.04	4.07	0.67
[4673]	AEOLIAN ARC / ITALY / STROMBOLI / STROMBOLI		38.79	38.79	15.21	15.21	61.85	0.6	15.94	4.802	4.74	2.15	0.15	3.98	3.92	0.29										16						134	510	37	316	30					1325		132
[4673]	AEOLIAN ARC / ITALY / STROMBOLI / STROMBOLI		38.79	38.79	15.21	15.21	51.41	0.93	17.27	7.672	9.11	6.06	0.15	4.15	2.23	0.51										36						120	756	28	190	28					1717		110
[4673]	AEOLIAN ARC / ITALY / STROMBOLI / STROMBOLI		38.79	38.79	15.21	15.21	51.61	0.91	17.84	7.495	9.1	5.44	0.15	3.61	2.5	0.51										36						121	851	30	184	33					1829		129
[4673]	AEOLIAN ARC / ITALY / STROMBOLI / STROMBOLI		38.79	38.79	15.21	15.21	51.64	0.93	17.35	7.569	8.54	5.84	0.15	3.9	2.32	0.77
[4673]	AEOLIAN ARC / ITALY / STROMBOLI / STROMBOLI		38.79	38.79	15.21	15.21	51.64	0.97	17.73	7.791	8.56	4.64	0.15	3.51	2.56	0.68										31						160	877	35	218	31
[4673]	AEOLIAN ARC / ITALY / STROMBOLI / STROMBOLI		38.79	38.79	15.21	15.21	51.66	0.89	17.76	7.347	9.06	5.88	0.15	3.59	2.47	0.56										38						113	834	28	180	30					1825		121
[4673]	AEOLIAN ARC / ITALY / STROMBOLI / STROMBOLI		38.79	38.79	15.21	15.21	51.69	0.91	17.73	7.323	8.93	5.73	0.15	3.81	2.43	0.5										38						113	849	31	181	33					1879		130
[4673]	AEOLIAN ARC / ITALY / STROMBOLI / STROMBOLI		38.79	38.79	15.21	15.21	51.7	0.9	17.65	7.316	8.94	5.71	0.14	4.41	2.31	0.51										34						142	764	28	188	28					1706		109
[4673]	AEOLIAN ARC / ITALY / STROMBOLI / STROMBOLI		38.79	38.79	15.21	15.21	51.8	0.9	16.95	7.4	9.2	6.22	0.14	4.04	2.18	0.44										41						133	743	27	185	27					1684		99
[4673]	AEOLIAN ARC / ITALY / STROMBOLI / STROMBOLI		38.79	38.79	15.21	15.21	51.85	0.93	16.99	7.437	9.06	5.88	0.14	4.33	2.22	0.49										37						152	756	27	187	25					1692		104
[4673]	AEOLIAN ARC / ITALY / STROMBOLI / STROMBOLI		38.79	38.79	15.21	15.21	51.85	0.9	17.81	7.219	8.91	5.97	0.14	4.22	2.19	0.46										36						137	752	27	190	29					1511		92
[4673]	AEOLIAN ARC / ITALY / STROMBOLI / STROMBOLI		38.79	38.79	15.21	15.21	51.89	0.91	17.85	7.377	8.85	5.52	0.14	3.75	2.6	0.47										33						122	858	30	190	34					1865		129
[4673]	AEOLIAN ARC / ITALY / STROMBOLI / STROMBOLI		38.79	38.79	15.21	15.21	52.12	0.92	17.58	7.32	8.89	5.65	0.15	3.86	2.52	0.47										32						139	864	29	186	31					1844		129
[4673]	AEOLIAN ARC / ITALY / STROMBOLI / STROMBOLI		38.79	38.79	15.21	15.21	52.15	0.89	17.6	6.958	8.68	5.77	0.14	3.97	2.6	0.48										33						111	847	29	184	30					1970		114
[4673]	AEOLIAN ARC / ITALY / STROMBOLI / STROMBOLI		38.79	38.79	15.21	15.21	52.21	0.95	16.88	7.686	9.19	5.47	0.13	3.99	2.21	0.7										38						125	764	29	208	23
[4673]	AEOLIAN ARC / ITALY / STROMBOLI / STROMBOLI		38.79	38.79	15.21	15.21	52.24	0.95	16.91	7.674	9.27	5.31	0.16	3.46	2.31	0.61										38						117	862	28	206	27					1881		132
[4673]	AEOLIAN ARC / ITALY / STROMBOLI / STROMBOLI		38.79	38.79	15.21	15.21	52.24	0.89	17.33	7.179	8.94	5.8	0.14	4.24	2.19	0.59					30.4			126	31	36						149	757	29	187	28					1748	49	105		46	10	2.3		1.1
[4673]	AEOLIAN ARC / ITALY / STROMBOLI / STROMBOLI		38.79	38.79	15.21	15.21	52.27	0.93	17.02	7.294	9.24	5.31	0.14	3.53	2.52	0.68										39						111	869	29	200	29					1855		125
[4673]	AEOLIAN ARC / ITALY / STROMBOLI / STROMBOLI		38.79	38.79	15.21	15.21	52.35	0.93	16.89	7.65	8.73	5.17	0.16	3.91	2.3	0.71
[4673]	AEOLIAN ARC / ITALY / STROMBOLI / STROMBOLI		38.79	38.79	15.21	15.21	52.42	0.88	17.25	7.146	8.94	5.14	0.15	4.21	2.31	0.67										32						125	886	29	207	27
[4673]	AEOLIAN ARC / ITALY / STROMBOLI / STROMBOLI		38.79	38.79	15.21	15.21	52.51	0.79	17.42	7.025	8.99	5.31	0.14	3.68	2.52	0.77										37						126	846	32	195	29
[4673]	AEOLIAN ARC / ITALY / STROMBOLI / STROMBOLI		38.79	38.79	15.21	15.21	52.57	0.86	17.3	6.854	8.87	5.8	0.13	4.17	2.11	0.62										37						140	727	27	193	28
[4673]	AEOLIAN ARC / ITALY / STROMBOLI / STROMBOLI		38.79	38.79	15.21	15.21	52.58	0.85	17.28	6.912	8.67	5.79	0.14	3.82	2.3	0.7
[4673]	AEOLIAN ARC / ITALY / STROMBOLI / STROMBOLI		38.79	38.79	15.21	15.21	52.71	0.92	18.61	7.02	8	4.86	0.14	4.19	2.52	0.43										26						135	691	33	208	32					1654		111
[4673]	AEOLIAN ARC / ITALY / STROMBOLI / STROMBOLI		38.79	38.79	15.21	15.21	52.9	0.9	16.97	7.272	8.73	5.5	0.14	3.75	2.41	0.58
[4673]	AEOLIAN ARC / ITALY / STROMBOLI / STROMBOLI		38.79	38.79	15.21	15.21	53.5	0.96	17.53	7.803	8.47	3.31	0.17	4.1	2.63	0.62
[4673]	AEOLIAN ARC / ITALY / STROMBOLI / STROMBOLI		38.79	38.79	15.21	15.21	53.77	0.94	17.58	7.38	7.89	4.21	0.15	3.9	2.65	0.59
[4673]	AEOLIAN ARC / ITALY / STROMBOLI / STROMBOLI		38.79	38.79	15.21	15.21	54.04	0.89	17.78	6.966	7.84	4.24	0.14	3.88	2.73	0.64
[4673]	AEOLIAN ARC / ITALY / STROMBOLI / STROMBOLI		38.79	38.79	15.21	15.21	54.05	0.9	16.1	7.205	8.86	5.64	0.13	3.58	2.27	0.5										46						119	690	26	193	23					1532		106
[4673]	AEOLIAN ARC / ITALY / STROMBOLI / STROMBOLI		38.79	38.79	15.21	15.21	54.12	0.93	17.36	7.13	8.2	4.31	0.13	3.88	2.5	0.56										16						132	675	33	224	27					1536		104
[4673]	AEOLIAN ARC / ITALY / STROMBOLI / STROMBOLI		38.79	38.79	15.21	15.21	54.73	0.84	18.4	6.147	7.49	2.95	0.12	4.66	2.72	0.54
[4672]	AEOLIAN ARC / ITALY / ALICUDI / FILO DELL ARPA	STRATOVOLCANO	38.55	38.55	11.366	11.366	51.61	0.79	16.78	8.631	10.81	6.88	0.17	0.97	2.26	0.28										48						15	651	19	80	14					350
[4672]	AEOLIAN ARC / ITALY / ALICUDI / FILO DELL ARPA	STRATOVOLCANO	38.55	38.55	11.366	11.366	52.75	0.76	16.74	8.152	10.3	6.81	0.16	1.02	2.46	0.25										43						15	656	21	82	10					363
[4672]	AEOLIAN ARC / ITALY / ALICUDI / FILO DELL ARPA	STRATOVOLCANO	38.55	38.55	11.366	11.366	52.82	0.8	16.56	7.378	9.58	8.04	0.15	1.28	2.54	0.26										88						36	629	25	107	12					365
[4672]	AEOLIAN ARC / ITALY / STROMBOLI / STROMBOLI		38.79	38.79	15.21	15.21	53.2	0.78	16.15	7.494	9.61	7.13	0.14	1.27	2.68	0.25										93						32	547	20	104	7					328
[4672]	AEOLIAN ARC / ITALY / ALICUDI / FILO DELL ARPA	STRATOVOLCANO	38.55	38.55	11.366	11.366	53.49	0.83	17.66	7.723	9.18	5.42	0.15	1.79	2.99	0.22										45						58	679	20	109	10					584
[4672]	AEOLIAN ARC / ITALY / ALICUDI / FILO DELL ARPA	STRATOVOLCANO	38.55	38.55	11.366	11.366	54.04	0.8	18.65	6.902	9.14	5.38	0.14	1.58	2.77	0.32										38						33	724	14	102	8					475
[4672]	AEOLIAN ARC / ITALY / ALICUDI / FILO DELL ARPA	STRATOVOLCANO	38.55	38.55	11.366	11.366	54.98	0.71	16.19	7.14	8.98	6.25	0.15	1.43	2.86	0.3										55						32	598	18		14					520
[4672]	AEOLIAN ARC / ITALY / STROMBOLI / STROMBOLI		38.79	38.79	15.21	15.21	56.43	0.69	18.09	6.243	7.49	4.14	0.14	2.03	3.35	0.36										23						58	681	23	145	16					565
[4672]	AEOLIAN ARC / ITALY / ALICUDI / FILO DELL ARPA	STRATOVOLCANO	38.55	38.55	11.366	11.366	56.7	0.7	18.26	6.239	7.23	4.16	0.14	1.94	3.21	0.31										29						56	735	36	144	12					647
[4672]	AEOLIAN ARC / ITALY / ALICUDI / FILO DELL ARPA	STRATOVOLCANO	38.55	38.55	11.366	11.366	57.13	0.69	17.81	5.823	7.43	4.2	0.14	2.17	3.28	0.37										27						53	726	28	144	14					684
[4672]	AEOLIAN ARC / ITALY / ALICUDI / FILO DELL ARPA	STRATOVOLCANO	38.55	38.55	11.366	11.366	57.18	0.87	17.92	6.813	6.88	3.2	0.14	2.4	3.66	0.33										12						79	647	31	160	19					799
[4672]	AEOLIAN ARC / ITALY / ALICUDI / FILO DELL ARPA	STRATOVOLCANO	38.55	38.55	11.366	11.366	57.33	0.67	17.93	5.989	7.1	3.86	0.14	2.1	3.32	0.35																60	703	24	16	21					656
[4672]	AEOLIAN ARC / ITALY / ALICUDI / FILO DELL ARPA	STRATOVOLCANO	38.55	38.55	11.366	11.366	57.4	0.69	17.71	6.218	7.24	4.03	0.14	2	3.33	0.35																56	648	27	21	22					147
[4672]	AEOLIAN ARC / ITALY / ALICUDI / FILO DELL ARPA	STRATOVOLCANO	38.55	38.55	11.366	11.366	57.46	0.72	17.06	6.693	7.42	4.14	0.14	2.22	3.36	0.32										17						47	734	25	132	18					837
[4672]	AEOLIAN ARC / ITALY / ALICUDI / FILO DELL ARPA	STRATOVOLCANO	38.55	38.55	11.366	11.366	57.64	0.7	17.7	6.159	7.14	4.05	0.14	2.05	3.42	0.35										26						57	657	22	152	21					670
[4672]	AEOLIAN ARC / ITALY / ALICUDI / FILO DELL ARPA	STRATOVOLCANO	38.55	38.55	11.366	11.366	57.85	0.66	17.84	5.55	6.85	4.25	0.13	2.15	3.71	0.38										26						53	738	39	151	15					715
[4672]	AEOLIAN ARC / ITALY / STROMBOLI / STROMBOLI		38.79	38.79	15.21	15.21	57.86	0.63	16.51	6.315	7.41	4.47	0.13	2.1	3.38	0.32										25						49	722	21	138	16					680
[4672]	AEOLIAN ARC / ITALY / ALICUDI / FILO DELL ARPA	STRATOVOLCANO	38.55	38.55	11.366	11.366	57.9	0.67	17.82	5.993	7	3.98	0.14	2.04	3.34	0.36										28						55	657	24	145	20					662
[4672]	AEOLIAN ARC / ITALY / ALICUDI / FILO DELL ARPA	STRATOVOLCANO	38.55	38.55	11.366	11.366	58.07	0.68	17.99	5.912	6.58	3.66	0.14	2.13	3.4	0.4										21						58	679	22	154	22					715
[4672]	AEOLIAN ARC / ITALY / STROMBOLI / STROMBOLI		38.79	38.79	15.21	15.21	58.23	0.62	18.05	5.288	6.59	3.81	0.12	2.27	3.59	0.33										16						62	645	23	157	18					674
[4672]	AEOLIAN ARC / ITALY / ALICUDI / FILO DELL ARPA	STRATOVOLCANO	38.55	38.55	11.366	11.366	58.25	0.63	18.07	5.659	6.48	3.66	0.13	2.17	3.48	0.42										22						58	661	19	151	20					712
[4672]	AEOLIAN ARC / ITALY / STROMBOLI / STROMBOLI		38.79	38.79	15.21	15.21	58.64	0.62	17.76	5.469	6.59	3.97	0.12	2.27	3.65	0.37										18						61	666	19	151	15					659
[4672]	AEOLIAN ARC / ITALY / ALICUDI / FILO DELL ARPA	STRATOVOLCANO	38.55	38.55	11.366	11.366	58.77	0.64	17.97	5.567	6.53	3.65	0.13	2.22	3.53	0.38										23						58	664	21	149	20					735
[4672]	AEOLIAN ARC / ITALY / ALICUDI / FILO DELL ARPA	STRATOVOLCANO	38.55	38.55	11.366	11.366	59.49	0.78	18.03	5.424	5.97	2.67	0.11	2.41	4.07	0.43										15						55	761	39	172	23					909
[20689]	AEOLIAN ARC / ITALY / SALINA / MONTE DEI PORRI		38.5655	38.5655	14.8155	14.8155	62.2	0.54	16.46	5.71	5.57	2.29	0.17	2.56	3.76	0.11																65	588	19	114	10
[20689]	AEOLIAN ARC / ITALY / SALINA / MONTE DEI PORRI		38.5655	38.5655	14.8155	14.8155	61.59	0.53	17.15	5.35	5.98	1.97	0.17	2.57	3.97	0.13																68	610	20	120	10
[20689]	AEOLIAN ARC / ITALY / SALINA / MONTE DEI PORRI		38.5655	38.5655	14.8155	14.8155	62.87	0.54	16.44	5.33	5.09	1.84	0.17	2.65	4.36	0.12																67	578	19	118	10
[20689]	AEOLIAN ARC / ITALY / SALINA / MONTE DEI PORRI		38.5655	38.5655	14.8155	14.8155	62.26	0.52	16.2	5.07	4.87	1.91	0.16	2.61	5.72	0.11																65	560	19	115	10
[20689]	AEOLIAN ARC / ITALY / SALINA / MONTE DEI PORRI		38.5655	38.5655	14.8155	14.8155	64.41	0.53	15.87	5	4.93	1.53	0.17	2.9	3.98	0.11																69	606	20	121	10
[20689]	AEOLIAN ARC / ITALY / SALINA / MONTE DEI PORRI		38.5655	38.5655	14.8155	14.8155	61.93	0.5	16.88	5.28	5.49	2.42	0.15	2.34	4.3	0.11																59	568	16	106	9
[20689]	AEOLIAN ARC / ITALY / SALINA / MONTE DEI PORRI		38.5655	38.5655	14.8155	14.8155	62.98	0.51	16.67	5.03	5.01	1.93	0.15	2.56	4.47	0.11																62	568	17	111	10
[20689]	AEOLIAN ARC / ITALY / SALINA / MONTE DEI PORRI		38.5655	38.5655	14.8155	14.8155	61.31	0.5	16.6	5.38	5.39	2.75	0.16	2.25	4.95	0.11																57	549	16	103	9
[20689]	AEOLIAN ARC / ITALY / SALINA / MONTE DEI PORRI		38.5655	38.5655	14.8155	14.8155	62.61	0.51	16.3	4.94	5.54	2.4	0.16	2.47	4.42	0.11																58	560	15	99	9
[20689]	AEOLIAN ARC / ITALY / SALINA / MONTE DEI PORRI		38.5655	38.5655	14.8155	14.8155	61.98	0.53	16.55	5.24	5.43	2.01	0.17	2.67	4.72	0.12																66	585	19	116	10
[20689]	AEOLIAN ARC / ITALY / SALINA / MONTE DEI PORRI		38.5655	38.5655	14.8155	14.8155	59.59	0.44	14.69	4.31	4.59	3.16	0.14	2.44	10.05	0.1																56	512	16	96	8
[20689]	AEOLIAN ARC / ITALY / SALINA / MONTE DEI PORRI		38.5655	38.5655	14.8155	14.8155	60.43	0.5	16.04	5.14	4.66	2.55	0.16	2.2	7.64	0.1																57	494	15	99	9
[20689]	AEOLIAN ARC / ITALY / SALINA / MONTE DEI PORRI		38.5655	38.5655	14.8155	14.8155	52.26	0.66	19.62	8.1	9.75	3.65	0.18	1.46	3.34	0.09																36	664	14	69	6
[20689]	AEOLIAN ARC / ITALY / SALINA / MONTE DEI PORRI		38.5655	38.5655	14.8155	14.8155	52.06	0.67	19.26	8.3	10.14	3.91	0.18	1.47	3	0.09																36	679	13	66	6
[20689]	AEOLIAN ARC / ITALY / SALINA / MONTE DEI PORRI		38.5655	38.5655	14.8155	14.8155	51.34	0.71	18.62	9.62	10.45	4.6	0.19	1.14	2.19	0.08																28	599	13	57	5
[20689]	AEOLIAN ARC / ITALY / SALINA / MONTE DEI PORRI		38.5655	38.5655	14.8155	14.8155	50.54	0.74	19.62	9.83	10.53	3.83	0.2	1.16	2.37	0.09																30	627	15	61	4
[20689]	AEOLIAN ARC / ITALY / SALINA / MONTE DEI PORRI		38.5655	38.5655	14.8155	14.8155	51.5	0.73	18.42	9.87	10.22	4.76	0.19	1.08	2.05	0.08																31	586	14	56	5
[20689]	AEOLIAN ARC / ITALY / SALINA / MONTE DEI PORRI		38.5655	38.5655	14.8155	14.8155	50.48	0.74	19.36	9.9	10.62	4.11	0.2	1.11	2.3	0.09																28	604	15	59	4
[20689]	AEOLIAN ARC / ITALY / SALINA / MONTE DEI PORRI		38.5655	38.5655	14.8155	14.8155	50.81	0.72	19.51	9.61	10.48	4.1	0.19	1.1	2.32	0.09																28	619	15	57	4
[20689]	AEOLIAN ARC / ITALY / SALINA / MONTE DEI PORRI		38.5655	38.5655	14.8155	14.8155	53.68	0.7	18.62	8.43	9.3	2.99	0.18	1.58	3.42	0.17																30	694	15	64	6
[20689]	AEOLIAN ARC / ITALY / SALINA / MONTE DEI PORRI		38.5655	38.5655	14.8155	14.8155	53.34	0.67	18.23	8.37	9.81	4.41	0.18	1.39	2.59	0.08																33	652	14	66	6
[20689]	AEOLIAN ARC / ITALY / SALINA / MONTE DEI PORRI		38.5655	38.5655	14.8155	14.8155	53.41	0.67	18.43	8.25	9.78	4.27	0.17	1.4	2.61	0.08																33	659	14	67	6
[20689]	AEOLIAN ARC / ITALY / SALINA / MONTE DEI PORRI		38.5655	38.5655	14.8155	14.8155	52.93	0.68	18.91	8.48	10.13	3.79	0.19	1.16	2.71	0.09																23	626	14	51	5
[20689]	AEOLIAN ARC / ITALY / SALINA / MONTE DEI PORRI		38.5655	38.5655	14.8155	14.8155	52.03	0.7	18.11	8.54	9.78	3.79	0.18	1.45	4.36	0.1																33	643	15	66	5
[20689]	AEOLIAN ARC / ITALY / SALINA / MONTE DEI PORRI		38.5655	38.5655	14.8155	14.8155	52.6	0.67	18.65	8.19	9.72	3.74	0.17	1.51	3.75	0.1																35	634	15	67	5
[20689]	AEOLIAN ARC / ITALY / SALINA / MONTE DEI PORRI		38.5655	38.5655	14.8155	14.8155	51.8	0.7	19.03	8.8	10.53	3.98	0.19	1.38	2.51	0.12																30	717	14	62	6
[20689]	AEOLIAN ARC / ITALY / SALINA / MONTE DEI PORRI		38.5655	38.5655	14.8155	14.8155	52.92	0.71	19.01	8.64	10.05	3.54	0.19	1.18	2.72	0.08																26	636	15	57	5
[20689]	AEOLIAN ARC / ITALY / SALINA / MONTE DEI PORRI		38.5655	38.5655	14.8155	14.8155	52.31	0.64	18.53	7.95	9.59	4.62	0.19	1.1	4.1	0.07																22	563	13	50	5
[20689]	AEOLIAN ARC / ITALY / SALINA / MONTE DEI PORRI		38.5655	38.5655	14.8155	14.8155	52.57	0.8	18.79	9.63	9.42	3.39	0.19	1.49	2.53	0.13																38	748	16	73	7
[20689]	AEOLIAN ARC / ITALY / SALINA / MONTE DEI PORRI		38.5655	38.5655	14.8155	14.8155	52.45	0.73	18.54	8.94	10.47	3.76	0.19	1.25	2.61	0.08																28	649	15	59	5
[20689]	AEOLIAN ARC / ITALY / SALINA / MONTE DEI PORRI		38.5655	38.5655	14.8155	14.8155	56.08	0.76	18	8.13	8.41	2.51	0.2	1.6	3.29	0.12																37	663	19	76	7
[20689]	AEOLIAN ARC / ITALY / SALINA / MONTE DEI PORRI		38.5655	38.5655	14.8155	14.8155	52.01	0.7	19.37	8.49	10.4	3.73	0.18	1.34	2.73	0.1																28	698	14	57	5
[20689]	AEOLIAN ARC / ITALY / SALINA / MONTE DEI PORRI		38.5655	38.5655	14.8155	14.8155	57.72	0.66	17.9	7.15	8.06	2.3	0.17	1.83	3.24	0.16																33	661	15	70	7
[20689]	AEOLIAN ARC / ITALY / SALINA / MONTE DEI PORRI		38.5655	38.5655	14.8155	14.8155	55.21	0.65	19.41	7.43	8.87	2.7	0.17	1.47	3.1	0.16																34	667	15	72	7
[20689]	AEOLIAN ARC / ITALY / SALINA / MONTE DEI PORRI		38.5655	38.5655	14.8155	14.8155	58.16	0.65	17.74	7	7.84	2.34	0.17	1.92	3.24	0.16																34	674	16	73	7
[20689]	AEOLIAN ARC / ITALY / SALINA / MONTE DEI PORRI		38.5655	38.5655	14.8155	14.8155	54.77	0.66	19.13	7.85	8.88	3.16	0.18	1.42	2.95	0.13																31	673	15	70	7
[20689]	AEOLIAN ARC / ITALY / SALINA / MONTE DEI PORRI		38.5655	38.5655	14.8155	14.8155	56.41	0.66	18.43	7.4	8.54	2.49	0.18	1.73	3.17	0.17																35	673	17	74	7
[20689]	AEOLIAN ARC / ITALY / SALINA / MONTE DEI PORRI		38.5655	38.5655	14.8155	14.8155	56.07	0.7	17.56	7.86	8.98	2.9	0.18	1.85	2.87	0.16																35	683	16	70	6
[20689]	AEOLIAN ARC / ITALY / SALINA / MONTE DEI PORRI		38.5655	38.5655	14.8155	14.8155	56.83	0.67	18.12	7.46	8.32	2.67	0.17	1.69	3.09	0.15																33	678	16	71	7
[20689]	AEOLIAN ARC / ITALY / SALINA / MONTE DEI PORRI		38.5655	38.5655	14.8155	14.8155	53.39	0.7	18.7	8.35	9.68	3.34	0.18	1.41	3.19	0.13																31	657	15	65	6
[20689]	AEOLIAN ARC / ITALY / SALINA / MONTE DEI PORRI		38.5655	38.5655	14.8155	14.8155	55.11	0.73	17.52	8.38	9.07	3.04	0.19	1.8	3.08	0.16																32	659	15	66	6
[20689]	AEOLIAN ARC / ITALY / SALINA / MONTE DEI PORRI		38.5655	38.5655	14.8155	14.8155	53.37	0.73	18.13	8.64	9.9	4.23	0.17	1.16	2.65	0.07																27	619	15	62	6
[20689]	AEOLIAN ARC / ITALY / SALINA / MONTE DEI PORRI		38.5655	38.5655	14.8155	14.8155	57.79	0.67	18.1	7.14	7.94	2.27	0.18	1.79	3.17	0.16																35	671	18	80	8
[20689]	AEOLIAN ARC / ITALY / SALINA / MONTE DEI PORRI		38.5655	38.5655	14.8155	14.8155	55.93	0.7	17.97	7.9	8.77	2.98	0.18	1.72	2.79	0.16																36	676	17	77	7
[20689]	AEOLIAN ARC / ITALY / SALINA / MONTE DEI PORRI		38.5655	38.5655	14.8155	14.8155	53.01	0.74	18.1	8.82	10.06	4.14	0.19	1.23	2.65	0.08																27	617	15	63	6
[20689]	AEOLIAN ARC / ITALY / SALINA / MONTE DEI PORRI		38.5655	38.5655	14.8155	14.8155	56.36	0.7	18.88	7.58	7.84	2.85	0.18	1.36	3.31	0.1																33	632	18	73	7
[20689]	AEOLIAN ARC / ITALY / SALINA / MONTE DEI PORRI		38.5655	38.5655	14.8155	14.8155	56.46	0.76	17.89	7.86	8.28	2.72	0.19	1.57	3.28	0.13																33	687	17	70	7
[20689]	AEOLIAN ARC / ITALY / SALINA / MONTE DEI PORRI		38.5655	38.5655	14.8155	14.8155	54.78	0.67	18.78	7.94	8.98	3.37	0.17	1.4	2.91	0.12																30	662	15	70	7
[20689]	AEOLIAN ARC / ITALY / SALINA / MONTE DEI PORRI		38.5655	38.5655	14.8155	14.8155	54.82	0.68	18.77	8.07	8.88	3.2	0.18	1.46	2.92	0.12																31	674	15	70	7
[20689]	AEOLIAN ARC / ITALY / SALINA / MONTE DEI PORRI		38.5655	38.5655	14.8155	14.8155	41.54	0.48	14.78	7.08	7.63	4.45	0.14	0.71	22.34	0.04																17	471	11	38	3
[20689]	AEOLIAN ARC / ITALY / SALINA / MONTE DEI PORRI		38.5655	38.5655	14.8155	14.8155	52.05	0.81	18.54	9.55	10.02	3.7	0.19	1.42	2.54	0.12																36	685	17	69	6
[20689]	AEOLIAN ARC / ITALY / SALINA / MONTE DEI PORRI		38.5655	38.5655	14.8155	14.8155	53.62	0.74	17.93	9.04	9.8	3.44	0.2	1.56	2.52	0.15																34	712	16	68	6
[20689]	AEOLIAN ARC / ITALY / SALINA / MONTE DEI PORRI		38.5655	38.5655	14.8155	14.8155	52.01	0.81	19.14	9.45	10.08	2.96	0.18	1.64	2.56	0.12																41	779	17	77	6
[20689]	AEOLIAN ARC / ITALY / SALINA / MONTE DEI PORRI		38.5655	38.5655	14.8155	14.8155	53.18	0.7	18.54	8.79	10.02	3.29	0.19	1.52	2.65	0.13																31	703	16	65	5
[20689]	AEOLIAN ARC / ITALY / SALINA / MONTE DEI PORRI		38.5655	38.5655	14.8155	14.8155	52.17	0.83	18.19	10.19	9.67	3.33	0.21	1.67	2.47	0.14																40	758	18	76	6
[20689]	AEOLIAN ARC / ITALY / SALINA / MONTE DEI PORRI		38.5655	38.5655	14.8155	14.8155	56.3	0.7	17.96	7.89	8.62	2.57	0.19	1.79	2.95	0.16																34	677	17	72	7
[20689]	AEOLIAN ARC / ITALY / SALINA / MONTE DEI PORRI		38.5655	38.5655	14.8155	14.8155	52.54	0.82	18.14	9.45	9.99	3.52	0.2	1.57	2.58	0.13																36	693	17	70	6
[20689]	AEOLIAN ARC / ITALY / SALINA / MONTE DEI PORRI		38.5655	38.5655	14.8155	14.8155	52.04	0.81	18.77	9.48	10.09	3.35	0.19	1.56	2.54	0.12																37	774	17	74	6
[20689]	AEOLIAN ARC / ITALY / SALINA / MONTE DEI PORRI		38.5655	38.5655	14.8155	14.8155	53.1	0.76	18.29	8.62	9.26	3.27	0.18	1.59	2.96	0.14																34	654	16	68	6
[20689]	AEOLIAN ARC / ITALY / SALINA / MONTE DEI PORRI		38.5655	38.5655	14.8155	14.8155	53.57	0.77	18.45	8.69	9.34	3.3	0.18	1.6	2.99	0.14																34	654	16	68	6
[20689]	AEOLIAN ARC / ITALY / SALINA / MONTE DEI PORRI		38.5655	38.5655	14.8155	14.8155	53.66	0.7	18.81	8.41	9.53	3.3	0.18	1.48	2.85	0.13																30	661	15	63	5
[20689]	AEOLIAN ARC / ITALY / SALINA / MONTE DEI PORRI		38.5655	38.5655	14.8155	14.8155	53.18	0.69	18.64	8.34	9.45	3.28	0.18	1.47	2.82	0.13																30	661	15	63	5
[20689]	AEOLIAN ARC / ITALY / SALINA / MONTE DEI PORRI		38.5655	38.5655	14.8155	14.8155	53.17	0.73	18.9	8.68	9.45	3.63	0.18	1.47	2.66	0.16																37	724	14	53	3
[20689]	AEOLIAN ARC / ITALY / SALINA / MONTE DEI PORRI		38.5655	38.5655	14.8155	14.8155	53.02	0.89	17.74	9.59	9.83	2.86	0.21	1.81	2.79	0.17																35	811	18	60	2
[20689]	AEOLIAN ARC / ITALY / SALINA / MONTE DEI PORRI		38.5655	38.5655	14.8155	14.8155	53.17	0.77	19.44	8.76	9.57	2.67	0.19	1.59	2.72	0.15																34	620	17	56	4
[20689]	AEOLIAN ARC / ITALY / SALINA / MONTE DEI PORRI		38.5655	38.5655	14.8155	14.8155	53.99	0.75	19.09	8.22	9.3	2.69	0.18	1.61	3.07	0.19																39	761	19	65	5
[20689]	AEOLIAN ARC / ITALY / SALINA / MONTE DEI PORRI		38.5655	38.5655	14.8155	14.8155	57.94	0.71	18.04	7.39	7.54	2.05	0.18	1.71	3.45	0.18																38	663	21	74	4
[20689]	AEOLIAN ARC / ITALY / SALINA / MONTE DEI PORRI		38.5655	38.5655	14.8155	14.8155	56.22	0.76	18.37	7.93	8.12	2.3	0.19	1.65	3.4	0.17																40	653	25	72	3
[20689]	AEOLIAN ARC / ITALY / SALINA / MONTE DEI PORRI		38.5655	38.5655	14.8155	14.8155	53.28	0.76	18.53	9.04	9.46	3.2	0.19	1.54	2.8	0.19																53	717	17	58	5
[20689]	AEOLIAN ARC / ITALY / SALINA / MONTE DEI PORRI		38.5655	38.5655	14.8155	14.8155	53.85	0.73	18.8	8.52	9.25	3.22	0.18	1.49	2.85	0.16																54	768	17	56	3
[20689]	AEOLIAN ARC / ITALY / SALINA / MONTE DEI PORRI		38.5655	38.5655	14.8155	14.8155	54.29	0.79	19.15	8.79	8.66	2.63	0.19	1.55	2.76	0.2																54	719	19	66	3
[20689]	AEOLIAN ARC / ITALY / SALINA / MONTE DEI PORRI		38.5655	38.5655	14.8155	14.8155	57.56	0.74	17.82	7.64	7.65	2.28	0.18	1.66	3.45	0.18																58	648	21	75	4
[20689]	AEOLIAN ARC / ITALY / SALINA / MONTE DEI PORRI		38.5655	38.5655	14.8155	14.8155	55.37	0.79	18.59	8.26	8.57	2.29	0.2	1.68	3.15	0.17																55	666	22	69	5
[4923]	AEOLIAN ARC / ITALY / STROMBOLI / STROMBOLI		38.79	38.79	15.21	15.21	55.67	0.66	16.26	7.152	9.03	6.3	0.15	1.58	2.32	0.18																40	492
[5055]	AEOLIAN ARC / ITALY / STROMBOLI / STROMBOLI	LOWER SEQUENCE	38.79	38.79	15.21	15.21	52.24	0.8	18.05	7.638	9.83	5.99	0.15	1.61	2.38	0.25
[5055]	AEOLIAN ARC / ITALY / STROMBOLI / STROMBOLI	LOWER SEQUENCE	38.79	38.79	15.21	15.21	53.98	0.84	17.75	7.394	8.81	5.11	0.15	1.96	2.58	0.26
[5055]	AEOLIAN ARC / ITALY / STROMBOLI / STROMBOLI	LOWER SEQUENCE	38.79	38.79	15.21	15.21	51.94	0.82	17.94	7.867	10.12	5.74	0.15	1.49	2.35	0.22
[5055]	AEOLIAN ARC / ITALY / STROMBOLI / STROMBOLI	LOWER SEQUENCE	38.79	38.79	15.21	15.21	52.07	0.77	17.36	7.391	9.78	7.38	0.15	1.58	2.09	0.2
[5055]	AEOLIAN ARC / ITALY / STROMBOLI / STROMBOLI	LOWER SEQUENCE	38.79	38.79	15.21	15.21	52.94	0.81	18.03	7.636	9.37	5.38	0.15	1.81	2.25	0.23
[5055]	AEOLIAN ARC / ITALY / STROMBOLI / STROMBOLI	TRENCH 1, UPPER SEQUENCE, SADDLE UPSLOPE OF THE SCORIA RAMPART BUILT BY THE VENT OF NEL CANNESTRA	38.79	38.79	15.21	15.21	51.36	0.9	16.45	7.991	10.7	6.52	0.15	1.89	2.44	0.39
[5055]	AEOLIAN ARC / ITALY / STROMBOLI / STROMBOLI	TRENCH 1, UPPER SEQUENCE, SADDLE UPSLOPE OF THE SCORIA RAMPART BUILT BY THE VENT OF NEL CANNESTRA	38.79	38.79	15.21	15.21	51.57	0.91	16.75	7.918	10.33	6.18	0.15	2.1	2.62	0.41
[5055]	AEOLIAN ARC / ITALY / STROMBOLI / STROMBOLI	TRENCH 1, UPPER SEQUENCE, SADDLE UPSLOPE OF THE SCORIA RAMPART BUILT BY THE VENT OF NEL CANNESTRA	38.79	38.79	15.21	15.21	52.6	1	17.31	8.296	9.42	4.61	0.16	2.08	2.85	0.37
[5055]	AEOLIAN ARC / ITALY / STROMBOLI / STROMBOLI	LOWEST TEPHRA LAYER, NE FLANK OF THE VOLCANO	38.79	38.79	15.21	15.21	51.55	0.87	16.2	8.109	10.62	6.64	0.16	1.94	2.45	0.38
[4275]	AEOLIAN ARC / ITALY / STROMBOLI / STROMBOLI		38.79	38.79	15.21	15.21	49.85	1	17.76	8.317	10.83	6.24	0.17	1.96	2.47	0.45							271	60	33	44						68	733	28	156	19	1.56			5	964	46	92	10.9	42	8.3	2.1	7.2	0.98
[4275]	AEOLIAN ARC / ITALY / STROMBOLI / STROMBOLI		38.79	38.79	15.21	15.21	49.72	0.97	16.71	8.485	11.46	6.62	0.17	1.81	2.53	0.45							259	44	33	43						53	700	26	129	16	1.15			3.7	819	39	80	9.6	38	7.8	2	7	0.96
[5056]	AEOLIAN ARC / ITALY / STROMBOLI / STROMBOLI		38.79	38.79	15.21	15.21	49.51	0.95	17.72	7.84	10.83	6.01	0.16	2.18	2.69	0.62
[5056]	AEOLIAN ARC / ITALY / STROMBOLI / STROMBOLI		38.79	38.79	15.21	15.21	51.76	1.6	15.59	9.86	7.1	3.53	0.19	4.44	3.46	1.17
[4721]	AEOLIAN ARC / ITALY / VULCANO / LENTIA COMPLEX	MASTRO MINICO	38.404	38.404	14.962	14.962	57	0.57	15.22	6.73	7.21	4.12	0.13	4.08	3.88	0.31
[4721]	AEOLIAN ARC / ITALY / VULCANO / LA FOSSA DI VULCANO	PUNTE NERE	38.404	38.404	14.962	14.962	57.31	0.66	16.43	6.83	4.53	2.4	0.31	6.25	4.04	0.49
[4721]	AEOLIAN ARC / ITALY / VULCANO / LA FOSSA DI VULCANO	PALIZZI	38.404	38.404	14.962	14.962	57.36	0.66	17.54	6.56	4.32	1.96	0.14	5.9	4.35	0.48
[4721]	AEOLIAN ARC / ITALY / VULCANO / LA FOSSA DI VULCANO	PALIZZI	38.404	38.404	14.962	14.962	61.6	0.61	17.51	4.3	2.25	1.25	0.1	7.25	4.42	0.22
[4721]	AEOLIAN ARC / ITALY / VULCANO / LA FOSSA DI VULCANO	PALIZZI	38.404	38.404	14.962	14.962	65.43	0.38	14.71	4.45	3.25	1.72	0.11	5.27	3.99	0.21
[5164]	AEOLIAN ARC / ITALY / PANAREA / PUNTA DEL CORVO	PUNTA MUZZA	38.63	38.63	15.07	15.07	63.3	0.56	16.04	4.88	5.84	2.72	0.1	2.86	3	0.16					17.7		137	25	11	13						99	456	26	135	10				3.2	549	22.5	50		22.1	4.82	1.01		0.54
[5164]	AEOLIAN ARC / ITALY / PANAREA / PUNTA DEL CORVO	GROTTA TABACCO	38.63	38.63	15.07	15.07	61.49	0.58	16.58	4.56	7.24	3.48	0.1	2.3	3	0.16					21.5		176	31	16	17						83	510	26	131	10				2.8	486	18	44.9		21.3	4.81	0.99		0.51
[5164]	AEOLIAN ARC / ITALY / PANAREA / PUNTA DEL CORVO	CALA BIANCA-1	38.63	38.63	15.07	15.07	59.98	0.6	16.78	6.38	7.47	2.65	0.1	2.31	2.84	0.18					22.6		193	13	14	10						70	503	24	108	8				1.6	430	17.5	42.1		20.2	4.35	0.94		0.48
[5164]	AEOLIAN ARC / ITALY / PANAREA / PUNTA DEL CORVO	CALA BIANCA-1	38.63	38.63	15.07	15.07	63.77	0.65	16.56	4.77	5.99	2.65	0.13	2.15	2.65	0.15					23.9		171	20.1	17.4	8						43	324	38	109	5				3.8	388	25.6	45.4		20.9	4.05	1.03	3.67	0.55
[5164]	AEOLIAN ARC / ITALY / PANAREA / PUNTA DEL CORVO	PUNTA FALCONE-1	38.63	38.63	15.07	15.07	66.95	0.49	15.39	4.16	3.75	2.33	0.11	2.85	3.43	0.08					15.4		113	12.6	9.1	6						102	390	27	139	10				4.3	595	24.4	45.1		18.8	3.44	0.96	3.15	0.54
[5164]	AEOLIAN ARC / ITALY / PANAREA / PUNTA DEL CORVO	PUNTA FALCONE-1	38.63	38.63	15.07	15.07	67.61	0.51	16.14	4.09	3.54	1.32	0.11	3.01	3.06	0.16					15.7		106	11.5	9	7						113	365	29	153	8				4.7	604	19.1	53.9		22.8	4.07	0.98	3.81	0.57
[5164]	AEOLIAN ARC / ITALY / PANAREA / PUNTA DEL CORVO	PUNTA FALCONE-1	38.63	38.63	15.07	15.07	66.61	0.52	15.2	4.34	4.31	1.73	0.11	3.25	3.32	0.13					13.3		96	9	9	7						111	372	26	145	10				4.2	563	23.2	48.3		22.3	4.46	0.93		0.53
[5164]	AEOLIAN ARC / ITALY / PANAREA / PUNTA DEL CORVO	PANARELLI	38.63	38.63	15.07	15.07	52.81	0.81	16.9	6.92	10.19	6.8	0.11	1.91	2.56	0.23					36.3		127	210	23	45						42	425	19	71	12				1.6	609	17.8	40.8		19.1	4.09	1.01		0.48
[5164]	AEOLIAN ARC / ITALY / PANAREA / PUNTA DEL CORVO	PANARELLI	38.63	38.63	15.07	15.07	52.86	0.74	17.55	6.53	10.1	6.58	0.14	2.28	2.34	0.15					23		261	13	23	43						57	425	20	81	10				1.7	593	19.8	35.8		17.8	3.65	1.1	3.28	0.52
[5164]	AEOLIAN ARC / ITALY / PANAREA / PUNTA DEL CORVO	PANARELLI	38.63	38.63	15.07	15.07	66.81	0.5	15.31	4.21	4.02	2.27	0.11	3.07	3.13	0.1					15.8		106	26	10.9	8						106	355	20	160	11				2.8	510	27.8	49		20.6	3.56	0.91	3.37	0.5
[5164]	AEOLIAN ARC / ITALY / PANAREA / PUNTA DEL CORVO	DATTILO	38.63	38.63	15.07	15.07	59.79	0.66	16.08	6.7	6.26	3.8	0.11	2.98	2.73	0.14					26.6		164	192	18.4	49						106	396	35	101	12				2.6	617	25.5	47.8		20.9	4.29	1.16	4.47	0.69
[5164]	AEOLIAN ARC / ITALY / PANAREA / PUNTA DEL CORVO	FORMICHE	38.63	38.63	15.07	15.07	57.7	0.67	16.55	5.89	7.88	5.57	0.13	2.56	2.26	0.13					33.6		205	80.7	26.2	36						86	404	23	91	11				2.3	537	20.2	38.5		17.6	3.53	1.03	3.21	0.52
[5164]	AEOLIAN ARC / ITALY / PANAREA / PUNTA DEL CORVO	LISCA NERA	38.63	38.63	15.07	15.07	64.28	0.62	15.86	4.82	5.76	2.69	0.12	2.91	2.26	0.14					22.2		152	110	11	10						104	383	23	125	14				5	520	26.3	47		20.2	3.92	0.96	3.82	0.58
[5164]	AEOLIAN ARC / ITALY / PANAREA / PUNTA DEL CORVO	LISCA BIANCA	38.63	38.63	15.07	15.07	65.81	0.49	16.21	4.16	4.34	2.35	0.11	2.87	3.09	0.11					18.7		134	65	10	10						109	352	20	107	9				5.3	594	29.3	52.5		19.7	3.97	0.87	3.52	0.5
[5164]	AEOLIAN ARC / ITALY / PANAREA / PUNTA DEL CORVO	CASTELLO	38.63	38.63	15.07	15.07	65.34	0.56	15.69	5	4.56	2.15	0.1	2.68	3.23	0.13					19.6		145	20.1	12.9	9						97	384	29	131	9				4.3	567	26.6	47.9		22.1	4.22	1.04	3.91	0.63
[5164]	AEOLIAN ARC / ITALY / PANAREA / PUNTA DEL CORVO	CASTELLO	38.63	38.63	15.07	15.07	60.9	0.6	17.09	6.29	6.11	3.32	0.12	2.11	2.62	0.14					25.5		193	23	19	10						80	479	24	107	7				3.5	418	22	40		17.7	3.67	1.01	3.03	0.46
[5164]	AEOLIAN ARC / ITALY / PANAREA / PUNTA DEL CORVO	CASTELLO	38.63	38.63	15.07	15.07	61.17	0.55	15.98	6.25	6.63	3.36	0.11	2.53	2.55	0.17					21		173	35	17	21						84	475	26	123	9				2.6	495	25.9	56.4		25.7	4.89	0.95		0.53
[5164]	AEOLIAN ARC / ITALY / PANAREA / PUNTA DEL CORVO	CASTELLO	38.63	38.63	15.07	15.07	68.18	0.51	15.57	4.35	4.36	1.13	0.11	3.04	2.12	0.15					17.2		117	13	11	9						105	365	28	146	7				4.2	576	27.3	49.9		21.6	4.01	0.96	4.04	0.57
[5164]	AEOLIAN ARC / ITALY / PANAREA / PUNTA DEL CORVO	SUBMARINE	38.63	38.63	15.07	15.07	55	0.87	17.8	8.13	8.62	3.89	0.15	1.61	2.8	0.23					20.2		260	60	21	18						50	583	27	105	18				3.3	525	35.1	63.3		29	5.49	1.49	4.65	0.7
[5164]	AEOLIAN ARC / ITALY / PANAREA / PUNTA DEL CORVO	SUBMARINE	38.63	38.63	15.07	15.07	65.35	0.73	16.16	5	5.62	2.06	0.12	2.18	3.08	0.14					24.8		169	28	13.5	3						80	429	26	126	9				2.9	436	25.4	49.4		20.4	4.73	1.16	4.47	0.71
[5164]	AEOLIAN ARC / ITALY / PANAREA / PUNTA DEL CORVO	PUNTA FALCONE-2	38.63	38.63	15.07	15.07	58.5	0.84	18.22	5.26	4.25	2.49	0.15	6.15	3.32	0.23					8.9		136	14.3	11.2	10						219	805	45	371	55				16.4	928	98.6	194		74	12.6	2.72	10.4	1.42
[5164]	AEOLIAN ARC / ITALY / PANAREA / PUNTA DEL CORVO	PUNTA FALCONE-2	38.63	38.63	15.07	15.07	59.75	0.63	18.07	3.96	3.97	1.78	0.17	7.43	3.69	0.11					4.1		74	7.3	4.5	6						286	407	49	460	67				16.9	359	117	213		77.8	12.9	2.23	10.1	1.45
[4468]	AEOLIAN ARC / ITALY / LIPARI	CYCLE II, COSTA D^AGOSTO I, M. CHIRICA	38.28	38.53	14.58	14.9	59.3	0.81	17.1	7.35	6.76	2.94	0.13	2.58	2.07	0.17							214	60		36						98	476	33	134	10					491	34	64		28.5	5.63
[4468]	AEOLIAN ARC / ITALY / LIPARI	CYCLE II, COSTA D^AGOSTO I, M. CHIRICA	38.28	38.53	14.58	14.9	54.3	0.65	16	7.71	10.5	6.55	0.15	1.22	1.88	0.12							243	323		67						39	487	13	68	6					297	16	31		15.1	3.29
[4468]	AEOLIAN ARC / ITALY / LIPARI	CYCLE III, M. SANT^ANGELO I	38.28	38.53	14.58	14.9	59.1	0.79	17.3	7.22	6.64	2.98	0.13	2.55	2.32	0.18							212	59		27						98	485	26	133	9					467	35	70		27.8	5.52
[4468]	AEOLIAN ARC / ITALY / LIPARI	CYCLE III, M. SANT^ANGELO I	38.28	38.53	14.58	14.9	62.7	0.6	18.6	3.99	5.48	1.01	0.09	3.66	3.28	0.2								4		6						120	801	28	174	12									33.3	6.2
[4468]	AEOLIAN ARC / ITALY / LIPARI	CYCLE III, M. SANT^ANGELO I	38.28	38.53	14.58	14.9	56.3	0.89	12.5	8.45	9.66	7.86	0.16	1.19	1.94	0.11																53	723	21	90	8									22	4.56
[4468]	AEOLIAN ARC / ITALY / LIPARI	CYCLE III, M. SANT^ANGELO I	38.28	38.53	14.58	14.9	57.6	0.78	18.4	7.08	7.63	2.21	0.14	2.57	2.66	0.19							211	19		12						84	788	23	122	9					560	34	67		27.2	5.34
[4468]	AEOLIAN ARC / ITALY / LIPARI	CYCLE III, M. SANT^ANGELO I	38.28	38.53	14.58	14.9	54.2	0.67	16.7	8.24	10.3	6.01	0.17	0.92	1.78	0.13							314	118		43						25	567	20	53	5					410	15	31		14.3	3.21
[4468]	AEOLIAN ARC / ITALY / LIPARI	CYCLE III, M. SANT^ANGELO I	38.28	38.53	14.58	14.9	55.3	0.82	17.9	7.85	9.08	4.21	0.14	1.52	2.11	0.2							289	94		29						73	611	23	88	7					468	30	57		25.4	5.23
[4468]	AEOLIAN ARC / ITALY / LIPARI	CYCLE III, M. SANT^ANGELO I	38.28	38.53	14.58	14.9	62.2	0.65	18.1	5.39	5.74	1.69	0.1	2.92	2.41	0.22							157	19		10						93	562	22	145	10					608	38	74		32.1	6.14
[4468]	AEOLIAN ARC / ITALY / LIPARI	CYCLE III, M. SANT^ANGELO I	38.28	38.53	14.58	14.9	59.3	0.69	16.7	6.11	6.37	2.55	0.1	3.28	3.95	0.23							175	21		14						103	662	28	153	10					626	35	72		30.9	5.98
[4468]	AEOLIAN ARC / ITALY / LIPARI	CYCLE III, M. SANT^ANGELO I	38.28	38.53	14.58	14.9	54.7	0.77	18	8.27	8.37	3.07	0.14	2.22	3.27	0.2							286	17		16						64	809	19	98	4					499	25	49		24.4	5.01
[4468]	AEOLIAN ARC / ITALY / LIPARI	CYCLE IV, M. SANT^ANGELO II	38.28	38.53	14.58	14.9	63	0.65	17.3	5.69	4.36	2.32	0.14	3.89	1.77	0.2							103	37		23						145	487	34	184	16					597	47	96		36.7	6.85
[4468]	AEOLIAN ARC / ITALY / LIPARI	CYCLES IV-V-V1, M. SANT^ANGELO II AND III, COSTA D^AGOSTO II	38.28	38.53	14.58	14.9	61.9	0.7	20.5	4.95	4.31	1.91	0.08	2.87	1.99	0.27							74	5		4						103	912	22	162	12					646	71	141		42.1	6.39
[4468]	AEOLIAN ARC / ITALY / LIPARI	CYCLES IV-V-V1, M. SANT^ANGELO II AND III, COSTA D^AGOSTO II	38.28	38.53	14.58	14.9	60.5	0.72	17.3	5.94	6.29	2.09	0.12	3.38	2.73	0.23							156	20		12						109	643	26	160	12					634	38	82		31.6	6.08
[4468]	AEOLIAN ARC / ITALY / LIPARI	CYCLES VII-VIII, M. GUARDIA I AND II	38.28	38.53	14.58	14.9	64.7	0.39	14.1	4.86	4.56	2.97	0.11	4.08	3.59	0.14							100	69		18						193	541	40	127	21					356	39	90		34.4	7.18
[4468]	AEOLIAN ARC / ITALY / LIPARI	CYCLES VII-VIII, M. GUARDIA I AND II	38.28	38.53	14.58	14.9	75.9	0.09	13.2	1.65	0.65	0.06	0.05	4.77	3.4	0								3		2						280	12	59	153	31					15	39	86		34.3	7.42
[4468]	AEOLIAN ARC / ITALY / LIPARI	CYCLES VII-VIII, M. GUARDIA I AND II	38.28	38.53	14.58	14.9	67.2	0.29	15.5	3.55	3.26	0.86	0.09	4.63	4.04	0.18							54	16		7						211	692	46	138	24					405	44	90		36.8	7.51
[4468]	AEOLIAN ARC / ITALY / LIPARI	CYCLES VII-VIII, M. GUARDIA I AND II	38.28	38.53	14.58	14.9	76.1	0.08	12.7	1.44	0.62	0.12	0.06	4.79	3.95	0.01								2		2						284	25	50	147	32					24	35	75		32	7.06
[4468]	AEOLIAN ARC / ITALY / LIPARI	CYCLES VII-VIII, M. GUARDIA I AND II	38.28	38.53	14.58	14.9	60.3	0.47	17.5	5.19	5.46	2	0.12	4.4	3.73	0.31							106	23		8						131	1231	30	131	18					721	48	98		38	7.3
[4468]	AEOLIAN ARC / ITALY / VULCANO / LA FOSSA DI VULCANO	OLDER GROUP	38.38	38.42	14.97	15	54.3	0.75	18.9	7.33	7.36	2.11	0.14	3.62	3.71	0.36							213	17		11						89	1103	20	146	10					821	46	80		32.4	5.83
[4468]	AEOLIAN ARC / ITALY / VULCANO / LA FOSSA DI VULCANO	OLDER GROUP	38.38	38.42	14.97	15	52.1	0.79	17.5	8.64	9.84	3.87	0.16	2.76	2.97	0.31							259	61		27						59	852	23	108	10					592	28	65		27	5.52
[4468]	AEOLIAN ARC / ITALY / VULCANO / LA FOSSA DI VULCANO	OLDER GROUP	38.38	38.42	14.97	15	54.4	0.74	18.8	7.21	7.35	2.9	0.14	3.31	3.61	0.33							232	17		19						86	1004	23	148	12					764	44	92		35.9	6.59
[4468]	AEOLIAN ARC / ITALY / VULCANO / LENTIA COMPLEX	MASTRO MINICO	38.404	38.404	14.962	14.962	69.9	0.19	14	2.58	1.88	0.69	0.08	4.77	3.86	0.08							32	19		3						267	219	51	185	33					168	60	119		41.4
[4468]	AEOLIAN ARC / ITALY / VULCANO / LENTIA COMPLEX	MASTRO MINICO	38.404	38.404	14.962	14.962	70	0.22	13.7	2.89	2.17	0.9	0.09	4.7	4.06	0.08							46	32		5						258	241	52	181	32					176	58	127		42.1	8.19
[4468]	AEOLIAN ARC / ITALY / VULCANO / VULCANELLO	VULCANELLO PENINSULA	38.404	38.404	14.963	14.963	56.5	0.59	14.9	6.97	7.9	4.01	0.12	3.98	3.39	0.28							209	176		39						142	773	28	139	15					594	44	95		32.6	7.09
[4468]	AEOLIAN ARC / ITALY / VULCANO / VULCANELLO	VULCANELLO PENINSULA	38.404	38.404	14.963	14.963	54	0.59	18	6.68	6.97	2.39	0.14	5.29	4.67	0.48							180	44		18						149	1049	25	165	17					1018	63	110		44
[4994]	AEOLIAN ARC / ITALY / VULCANO / LA FOSSA DI VULCANO		38.404	38.404	14.962	14.962	48.5	0.8	13	9.82	12.6	8.7	0.2	2.2	2.5	0.32								149	10	38	133	73				50	1090	15	46						695	27	53
[4994]	AEOLIAN ARC / ITALY / VULCANO / LA FOSSA	FOSSA CALDERA	38.404	38.404	14.962	14.962	55.4	0.7	18.3	6.215	4.9	2.5	0.13	5.8	4.2	0.52							150	23	16	13	159	68				230	1400	14	177						1318	51	129
[4994]	AEOLIAN ARC / ITALY / VULCANO / LA FOSSA	FOSSA CALDERA	38.404	38.404	14.962	14.962	58.6	0.6	16.3	5.825	4.9	2.6	0.12	5.6	4.1	0.34							120	23	12	12	93	55				235	930	25	277						971	58	143
[4994]	AEOLIAN ARC / ITALY / VULCANO / LENTIA COMPLEX	MASTRO MINICO	38.404	38.404	14.962	14.962	69.3	0.19	13.85	2.885	1.9	0.82	0.06	4.95	4.15	0.09							35	34	4	8	81	51				350	227	41	205						167	56	132
[4994]	AEOLIAN ARC / ITALY / SALINA / MONTE DEI PORRI	STRATOVOLCANO, S OF MALFA	38.5	38.55	14.85	15	54.2	0.56	19.3	7.93	9.2	3.1	0.17	1.6	2.7	0.22							220	14	17	4	116	67				38	740	0	47						492	26	46
[4994]	AEOLIAN ARC / ITALY / SALINA / FOSSA DELLE FELCI	LAVA FLOW PAOLONOCI	38.5	38.75	15	15.5	61.4	0.45	17.1	5.8	5.6	2	0.15	2.4	3.7	0.21							180	11	8	5	56	59				65	667	23	100						609	21	68
[4994]	AEOLIAN ARC / ITALY / SALINA / FOSSA DELLE FELCI	S COAST AT PUNTA DELLE TRE PIETRE	38.5	38.75	15	15.5	65.8	0.36	16.2	4.12	4.2	1.7	0.12	2.7	3.95	0.17							90	15	9	3	38	55				88	600	29	129						690	19	71
[20980]	AEOLIAN ARC / ITALY / STROMBOLI / STROMBOLI	LA PETRAZZA, ALONG SE COAST	38.79	38.79	15.21	15.21	56.72	0.888	16.94	6.87	7.48	3.52	0.166	2.59	3.21	0.31				702
[20980]	AEOLIAN ARC / ITALY / STROMBOLI / STROMBOLI	LA PETRAZZA, ALONG SE COAST	38.79	38.79	15.21	15.21	55.57	0.686	14.87	7.44	10.22	6.57	0.16	1.59	2.37	0.19				419
[20980]	AEOLIAN ARC / ITALY / STROMBOLI / STROMBOLI	LA PETRAZZA, ALONG SE COAST	38.79	38.79	15.21	15.21	55.67	0.706	15.49	7.35	9.61	5.81	0.156	1.68	2.56	0.2
[20980]	AEOLIAN ARC / ITALY / STROMBOLI / STROMBOLI	SPIAGGIA LUNGA	38.8103	38.8103	15.2252	15.2252	53.19	0.917	16.63	7.28	9.72	5.21	0.145	3.86	2.57	0.6				315
[20980]	AEOLIAN ARC / ITALY / STROMBOLI / STROMBOLI	SAN BARTOLO LAVA FIELD	38.79	38.79	15.21	15.21	52.7	0.745	16.67	7.3	10.77	7.09	0.148	1.76	2.38	0.28				536
[20980]	AEOLIAN ARC / ITALY / STROMBOLI / STROMBOLI	SAN BARTOLO LAVA FIELD	38.79	38.79	15.21	15.21	50.99	0.932	17.17	7.92	11.58	6.12	0.158	2.18	2.58	0.58				374
[20980]	AEOLIAN ARC / ITALY / STROMBOLI / STROMBOLI	SAN BARTOLO LAVA FIELD	38.79	38.79	15.21	15.21	50.75	0.839	15.81	7.69	12.46	7.48	0.155	1.91	2.34	0.51				782
[4371]	AEOLIAN ARC / ITALY / SALINA		38.53	38.6	14.87	14.87	53.18	0.67	18.85	7.727	10.04	3.98	0.14	1.14	2.5	0.22					41			51	26	13						42	674	18	48	3.2	1.6	5.1		0.86	360	15.4	33	3.8	16.5	3.3	0.93	2.7	0.43
[4371]	AEOLIAN ARC / ITALY / SALINA		38.53	38.6	14.87	14.87	53.11	0.72	19.37	8.544	9.79	2.53	0.15	1.04	2.71	0.21					30			4	23	4						29	756	20	51	2.7	1.2	1.5		0.45	260	11.8	25	2.9	13	2.7	0.82	2.4	0.38
[5294]	AEOLIAN ARC / ITALY / STROMBOLI / STROMBOLI	MALPASSO, PALEOSTROMBOLI I	38.79	38.79	15.21	15.21	58.8	0.73	17.45	5.89	6.6	2.9	0.13	2.98	3.52	0.27
[5294]	AEOLIAN ARC / ITALY / STROMBOLI / STROMBOLI	LA PETRAZZA, PALEOSTROMBOLI I	38.79	38.79	15.21	15.21	56.35	0.91	17.33	6.95	7.56	3.69	0.16	2.61	3.32	0.35
[5294]	AEOLIAN ARC / ITALY / STROMBOLI / STROMBOLI	VALLONE DI RINA, PALEOSTROMBOLI II	38.79	38.79	15.21	15.21	54.65	0.71	15.05	7.44	10.23	6.72	0.17	1.65	2.33	0.21
[5294]	AEOLIAN ARC / ITALY / STROMBOLI / STROMBOLI	LA PETRAZZA-VALLONAZZO, OMO, PALEOSTROMBOLI II	38.79	38.79	15.21	15.21	55.06	0.69	15.12	7.46	10.02	6.67	0.16	1.54	2.32	0.18
[5294]	AEOLIAN ARC / ITALY / STROMBOLI / STROMBOLI	LA PETRAZZA, OMO, PALEOSTROMBOLI II	38.79	38.79	15.21	15.21	55	0.7	15.92	7.59	10.02	6.49	0.17	1.55	2.32	0.2
[5294]	AEOLIAN ARC / ITALY / STROMBOLI / STROMBOLI	SCARI-VALLONAZZO, SCARI LAVA	38.79	38.79	15.21	15.21	52.52	0.98	17.66	7.51	9.32	5.08	0.16	2.58	3.01	0.37
[5294]	AEOLIAN ARC / ITALY / STROMBOLI / STROMBOLI	VALLONE SCHICCIOLE, LOWER VANCORI	38.79	38.79	15.21	15.21	51.05	0.97	18.27	8.08	10.12	5.16	0.16	2.07	2.87	0.37
[5294]	AEOLIAN ARC / ITALY / STROMBOLI / STROMBOLI	VANCORI FRONTONE, MIDDLE VANCORI	38.79	38.79	15.21	15.21	52.59	1.03	19	7.68	8.77	3.38	0.16	2.82	3.08	0.63
[5294]	AEOLIAN ARC / ITALY / STROMBOLI / STROMBOLI	VANCORI FRONTONE, MIDDLE VANCORI	38.79	38.79	15.21	15.21	53.29	1.14	18.67	7.69	8.28	2.95	0.14	3.12	3.31	0.56
[5294]	AEOLIAN ARC / ITALY / STROMBOLI / STROMBOLI	VANCORI GRAMIGNA, UPPER VANCORI	38.79	38.79	15.21	15.21	58.42	0.76	17.58	5.92	5.7	2.7	0.16	3.85	3.86	0.39
[5294]	AEOLIAN ARC / ITALY / STROMBOLI / STROMBOLI	GINOSTRA PORTO, NEOSTROMBOLI	38.79	38.79	15.21	15.21	51.34	0.93	16.66	7.67	10.01	5.58	0.16	3.61	2.53	0.65
[5294]	AEOLIAN ARC / ITALY / STROMBOLI / STROMBOLI	PUNTO LABRONZO, NEOSTROMBOLI	38.79	38.79	15.21	15.21	51.51	0.92	16.45	7.64	9.84	5.51	0.15	4.23	2.25	0.69
[5089]	AEOLIAN ARC / ITALY / STROMBOLI / STROMBOLI		38.79	38.79	15.21	15.21	49.91	0.99	17.77	8.268	10.87	6.3	0.16	2.07	2.51	0.45								49		35						67	707			25
[5089]	AEOLIAN ARC / ITALY / STROMBOLI / STROMBOLI		38.79	38.79	15.21	15.21	49.13	1.02	17.06	8.852	12.21	6.25	0.17	1.65	2.3	0.45								30		37						48	720			18
[5089]	AEOLIAN ARC / ITALY / STROMBOLI / STROMBOLI		38.79	38.79	15.21	15.21	49.77	0.95	18.19	8.055	10.98	6.37	0.16	1.96	2.53	0.43								51		34						61	702			21
[5089]	AEOLIAN ARC / ITALY / STROMBOLI / STROMBOLI		38.79	38.79	15.21	15.21	50.04	1.07	17.75	8.461	10.67	5	0.17	2.22	2.64	0.49								44		31						69	723			21
[5089]	AEOLIAN ARC / ITALY / STROMBOLI / STROMBOLI		38.79	38.79	15.21	15.21	49.9	1.02	18.24	8.318	10.69	5.92	0.16	2.14	2.52	0.47								41		32						65	732			20
[5089]	AEOLIAN ARC / ITALY / STROMBOLI / STROMBOLI		38.79	38.79	15.21	15.21	50.01	0.99	18.25	8.059	10.69	6.09	0.16	2.11	2.59	0.46								42		32						66	723			19
[13175][9492]	AEOLIAN ARC / ITALY / STROMBOLI / STROMBOLI		38.79	38.79	15.21	15.21	49.4	0.79	15.75	7.62	12.73	7.96	0.15	1.85	2.27	0.43								259		75															920	45					2
[4671][5056]	AEOLIAN ARC / ITALY / STROMBOLI / STROMBOLI		38.79	38.79	15.21	15.21	50.03	0.89	17.28	7.926	11.2	6.3	0.15	2.25	2.66	0.56					26		281	74	35	41						62	660	26	165	18					911	63	113		42
[4671][5056]	AEOLIAN ARC / ITALY / STROMBOLI / STROMBOLI		38.79	38.79	15.21	15.21	50.23	0.89	16.55	7.761	11.68	6.65	0.16	2.21	2.52	0.58					25		283	110	42	53						63	717	27	194	19					1003	59	109		44
[5055][4275]	AEOLIAN ARC / ITALY / STROMBOLI / STROMBOLI		38.79	38.79	15.21	15.21	49.89	0.98	18.05	8.374	10.78	5.97	0.16	2.07	2.6	0.45							264	49	33	41						66	734	27	152	19	1.52			4.9	956	45	91	10.8	42	8.1	2	7	0.98
[10248][4013]	AEOLIAN ARC / ITALY / STROMBOLI / STROMBOLI		38.79	38.79	15.21	15.21	53.41	0.99	17.76	7.26	8.63	4.96	0.17	2.55	3.07	0.28
[10248][3973]	AEOLIAN ARC / ITALY / STROMBOLI / STROMBOLI		38.79	38.79	15.21	15.21	59.01	0.79	17.32	5.601	6.67	3.41	0.15	2.6	3.32	0.27
[4353][10248][4369]	AEOLIAN ARC / ITALY / STROMBOLI / STROMBOLI		38.79	38.79	15.21	15.21	57.94	0.77	16.96	9.282	6.69	2.98	0.15	2.94	3.45	0.29					15		152	17	16	8						90	508	27	195	16					889	47.7	85		34.7	6.32	1.64		0.83
[4353][10248][4369]	AEOLIAN ARC / ITALY / STROMBOLI / STROMBOLI		38.79	38.79	15.21	15.21	50.24	0.91	16.37	11.443	9.84	5.59	0.15	3.54	2.31	0.66							233	76		37						102	846	32	189	26					1732
[4369][10248][4862][4353][3375][2842]	AEOLIAN ARC / ITALY / STROMBOLI / STROMBOLI		38.79	38.79	15.21	15.21	50.82	0.89	15.86	7.63	10.05	5.99	0.15	3.95	2.41	0.59			26.8		31		234	105	29	38						132	776	29	192	25					1543	55.4	106.3		53.9	10.7	2.53		1.16
[4369][10248][4353]	AEOLIAN ARC / ITALY / STROMBOLI / STROMBOLI		38.79	38.79	15.21	15.21	53.49	0.78	17	7.26	9.81	5.55	0.14	1.68	2.83	0.27					14		237	121	25	33						44	641	23	121	12					656	32.8	62.1		29.6	5.7	1.54		0.77
[4369][10248]	AEOLIAN ARC / ITALY / STROMBOLI / STROMBOLI		38.79	38.79	15.21	15.21	56.12	0.8	17.75	6.61	7.36	3.26	0.14	3.07	3.55	0.36					17		170	30	18	9						96	590	30	212	22					968	54.7	97.4		43.2	7.5	1.83		0.93
[4369][10248]	AEOLIAN ARC / ITALY / STROMBOLI / STROMBOLI		38.79	38.79	15.21	15.21	50.05	0.87	16.78	8.14	11.44	6.47	0.16	2.24	2.52	0.46					34		260	79	32	36						65	816	28	160	21					1307	59.2	108		48.6	9.4	2.34		1.14
[4353][10248][3852]	AEOLIAN ARC / ITALY / STROMBOLI / STROMBOLI		38.79	38.79	15.21	15.21	57.38	0.7	17.05	8.153	6.62	3.24	0.16	3.01	3.43	0.32					7		118	65	18	22						99	530	31	213	22					929	55.1	102.7		42.6	7.57	1.84		1.03
[4370][4923]	AEOLIAN ARC / ITALY / STROMBOLI / STROMBOLI		38.79	38.79	15.21	15.21	54.68	0.81	18	6.399	7.98	5.14	0.13	2.05	3.35	0.25					25			99	28	38						53	523	25	159	22					699	40	80		42	6.8	1.6		0.9
[4370][4923]	AEOLIAN ARC / ITALY / STROMBOLI / STROMBOLI		38.79	38.79	15.21	15.21	58.61	0.69	18.41	5.271	6.06	3.14	0.12	3.19	3.42	0.25																96	555	29	212	24					997		94
[4370]	AEOLIAN ARC / ITALY / STROMBOLI / STROMBOLI		38.79	38.79	15.21	15.21	55.38	0.97	17.97	6.804	7.38	3.31	0.14	3.28	3.28	0.47					19			30	25	21						97	633	38	234	25					1166	69	119		40	10.3	2.1		1.1
[4673][11126]	AEOLIAN ARC / ITALY / STROMBOLI / STROMBOLI		38.79	38.79	15.21	15.21	52.25	0.95	16.49	7.671	9.28	5.31	0.15	3.98	2.27	0.76	10.7				25.4		201		25.1	32.3						117	804	26.8	196	25.5				10.3	1660	44.9	91.9	11.7	47.8	9.78	2.39	9.15	1.1
[4923][11126][4370][4371]	AEOLIAN ARC / ITALY / STROMBOLI / STROMBOLI		38.79	38.79	15.21	15.21	55.13	0.68	16.01	7.397	9.2	6.47	0.15	1.43	2.31	0.19	11.6				28.9		198	211	25.2	42						46.5	543	19.3	107	9.31	1.7	3.1		2.21	520	22.5	43.7	5.22	20.7	4.2	1.15	4.42	0.6
[4370][11126][4673]	AEOLIAN ARC / ITALY / STROMBOLI / STROMBOLI		38.79	38.79	15.21	15.21	52.47	0.85	17.64	7.076	9.24	6.63	0.15	2.02	2.61	0.29	11.5				25.8		210	226	26.7	55.2						64.3	612	26.1	150	16.8				1.54	737	34.8	67.6	8.14	32	6.22	1.62	6.48	0.85
[4923][4370]	AEOLIAN ARC / ITALY / STROMBOLI / STROMBOLI		38.79	38.79	15.21	15.21	55.09	0.87	18.45	6.339	7	3.14	0.12	4.86	2.68	0.51										15						183	758	27	248	30					1723		114
[4923][11126][4862][4371]	AEOLIAN ARC / ITALY / STROMBOLI / STROMBOLI		38.79	38.79	15.21	15.21	55.58	0.67	16.08	7.038	9.02	6.47	0.15	1.63	2.35	0.23	11.6	1.1	14.2		29.6		203	271	25.8	51.7						46.2	551	19.2	108	9.86	1.6	3.3		1.56	524	23.2	44.7	5.37	21.1	4.23	1.17	4.48	0.6
[4924][4370][8428][4371]	AEOLIAN ARC / ITALY / STROMBOLI / STROMBOLI		38.79	38.79	15.21	15.21	53.93	0.77	17.17	6.889	9.65	6.13	0.15	1.33	2.59	0.18					34		218	226	34	55						39	427	22	106	9					328	26	49		27	4.6	1.3		0.58
[4370]	AEOLIAN ARC / ITALY / STROMBOLI / STROMBOLI		38.79	38.79	15.21	15.21	50.84	0.95	18.09	7.627	10.19	5.8	0.15	2.43	2.64	0.55					30			101	33	40						72	758	29	183	26					1109	57	102		42	9.9	2.2		0.94
[4923][11126][8183]	AEOLIAN ARC / ITALY / STROMBOLI / STROMBOLI		38.79	38.79	15.21	15.21	50.05	0.93	18.61	7.914	10.17	6.13	0.15	1.94	2.43	0.37	9.32				26.2		216	73	27.9	40.5	86.3	68.5	16.1			58.3	668	26.1	131	16.6				2.06	845	36.9	71.4	8.85	35.1	6.77	1.77	6.99	0.89
[4673][11126]	AEOLIAN ARC / ITALY / STROMBOLI / STROMBOLI		38.79	38.79	15.21	15.21	56.41	0.85	18.37	6.189	7.11	3.64	0.14	3.07	3.26	0.31	15.1				15.1		168		18.6	13.1						89.2	622	28.6	207	23				4.24	976	43.2	81.9	9.54	35.9	6.75	1.67	7	0.91
[7254]	AEOLIAN ARC / ITALY / STROMBOLI / STROMBOLI		38.79	38.79	15.21	15.21	60.64	0.54	16.85	5.124	6.57	2.81	0.12	2.77	3.52	0.18					16			14	15	3						80	620	17	95	10					594	32	46		18	4.9	1.1		0.41
[4923][4371]	AEOLIAN ARC / ITALY / STROMBOLI / STROMBOLI		38.79	38.79	15.21	15.21	52.84	0.68	16.9	7.514	9.99	7.13	0.14	1.44	2.44	0.25																36	597			8.4						25	51
[4923][4371][15104][4672]	AEOLIAN ARC / ITALY / STROMBOLI / STROMBOLI		38.79	38.79	15.21	15.21	50.57	0.68	15.97	8.417	10.97	8.94	0.16	0.97	2.18	0.3					40			511	44							20	774	21		13	1.9	1.9		0.41		33	62	6.8	26	4.7	1.2	3.6	0.51
[4371][4862][15104]	AEOLIAN ARC / ITALY / STROMBOLI / STROMBOLI		38.79	38.79	15.21	15.21	50.41	0.71	16.56	8.387	10.55	8.78	0.16	1.02	2.23	0.31		0.9	4.7							104						22	772	19	93	9.5	1.7	2.1		0.56	403	28	60	6.8	28	4.6	1.3	3.8	0.54
[4371][4672]	AEOLIAN ARC / ITALY / STROMBOLI / STROMBOLI		38.79	38.79	15.21	15.21	51.73	0.65	15.74	8.054	10.55	8.78	0.16	0.93	2.23	0.2										114						31	547	14	81	5.2					263	22	39
[4923][4371][8428][4672]	AEOLIAN ARC / ITALY / STROMBOLI / STROMBOLI		38.79	38.79	15.21	15.21	50.92	0.79	17.03	8.454	10.98	6.8	0.17	1.02	2.48	0.29					35		300	281	36	58						20	631	20	90	9.7					296	21	36		18	4.1	1.1		0.68
[4371][4672]	AEOLIAN ARC / ITALY / STROMBOLI / STROMBOLI		38.79	38.79	15.21	15.21	51.45	0.72	16.34	8.193	11.03	6.96	0.16	1.07	2.1	0.23										66						27	611	21	79	9					269	21	37
[4672]	AEOLIAN ARC / ITALY / STROMBOLI / STROMBOLI		38.79	38.79	15.21	15.21	58.22	0.67	17.61	5.849	6.82	3.97	0.13	2.27	3.6	0.39					21			47		21						63	678	23	134	19				1.2	659	42	78		29	4.9	1.6		0.7
[4923][4673][4370]	AEOLIAN ARC / ITALY / STROMBOLI / STROMBOLI		38.79	38.79	15.21	15.21	51.92	0.91	17.68	7.419	9.12	5.53	0.14	3.54	2.52	0.51					29.8			93	31.1	37						137	862	30	183	30					1878	58	121		51	10.3	2.5		1.2
[4924][11126]	AEOLIAN ARC / ITALY / STROMBOLI / STROMBOLI		38.79	38.79	15.21	15.21	51.69	0.9	17.22	7.49	9.11	6.22	0.15	3.97	2.21	0.54	10.8				27.6		192	153	25.2	34.6						123	750	26.8	187	25.3				9.81	1540	44.7	92.5	11.8	48.5	10.2	2.49	9.48	1.14
[4673][11126]	AEOLIAN ARC / ITALY / STROMBOLI / STROMBOLI		38.79	38.79	15.21	15.21	51.94	0.92	17.68	7.178	8.8	5.48	0.14	4.05	2.44	0.54	11.1				24.6		200		23.5	29.7						120	887	28.3	194	29.9				7.86	1790	49.5	93.3	12.6	50.5	10.1	2.62	9.71	1.18
[4370]	AEOLIAN ARC / ITALY / STROMBOLI / STROMBOLI		38.79	38.79	15.21	15.21	49.62	1	18.07	8.478	11	6.01	0.16	1.98	2.42	0.57					32			86	34	38						61	751	28	193	28					998	52	99		40	9.4	2.1		1
[4923][11126][4370]	AEOLIAN ARC / ITALY / STROMBOLI / STROMBOLI		38.79	38.79	15.21	15.21	49.51	0.9	18.01	8.21	10.87	6.5	0.16	2.12	2.68	0.42	9.49				27.1		219	130	26.8	37.6						72.5	730	25.8	161	22.3				4.86	1010	39.7	78.9	9.64	37.9	7.48	1.95	7.45	0.93
[4923][4370][8428]	AEOLIAN ARC / ITALY / STROMBOLI / STROMBOLI		38.79	38.79	15.21	15.21	51.38	0.93	17.67	7.58	9.18	5.47	0.15	3.65	2.6	0.51					27		227	100	28	34						122	874	21	231	19					1896	63	108		52	10.6	2.3		0.96
[4370][11126]	AEOLIAN ARC / ITALY / STROMBOLI / STROMBOLI		38.79	38.79	15.21	15.21	53.05	0.96	18.34	7.273	8.54	5.13	0.15	2.68	2.89	0.39	13.6				19.7		190	87	20.8	25.9						82.1	632	28.3	180	20.2				3.97	872	41.9	81	9.59	37.2	7.11	1.82	7.28	0.96
[4923][11126]	AEOLIAN ARC / ITALY / STROMBOLI / STROMBOLI		38.79	38.79	15.21	15.21	65.03	0.57	15.95	3.922	3.11	1.15	0.15	4.35	4.28	0.23	24.8				4		40.7		3.7	1.28						105	400	25.1	275	32.4				8.11	1390	38.8	83.2	8.93	33	5.99	1.53	6.14	0.83
[4673][8183]	AEOLIAN ARC / ITALY / STROMBOLI / STROMBOLI		38.79	38.79	15.21	15.21	51.55	0.88	18.24	7.9	10.29	5.47	0.16	2.09	2.21	0.36					31		262	34.7	32.3	43.3	115.2	68.4	15.8			72.2	659	26.2	138	16				4.15	740	33.7	64.5	8.01	32.2	6.34	1.65	5.89	0.79
[4923][8183]	AEOLIAN ARC / ITALY / STROMBOLI / STROMBOLI		38.79	38.79	15.21	15.21	51.28	0.9	18.18	7.943	10.28	5.64	0.16	2.12	2.36	0.37					31.5		270	34.8	32.2	41.3	85.9	69	15.8			71.5	657	26.1	139	15.9				4.11	739	33.5	64	7.99	32.1	6.29	1.62	5.79	0.8
[4673][8183]	AEOLIAN ARC / ITALY / STROMBOLI / STROMBOLI		38.79	38.79	15.21	15.21	53.59	1	18.26	7.622	8.43	3.31	0.15	2.69	3.06	0.54					20.9		262	25.3	27.6	27.2	96.6	81.6	17.6			89	697	36	194	22.5				3.61	942	48.5	92	11.41	45.3	8.54	2.11	7.96	1.06
[4923][11126][4370]	AEOLIAN ARC / ITALY / STROMBOLI / STROMBOLI		38.79	38.79	15.21	15.21	52.12	0.89	17.85	7.122	8.99	5.14	0.14	3.64	2.31	0.64	10.4				24.9		202	78	24.1	30.2						127	865	29.1	191	29.3				8.96	1780	55.8	108	14.7	58.7	11.6	2.81	10.9	1.3
[4923][11126][8183]	AEOLIAN ARC / ITALY / STROMBOLI / STROMBOLI		38.79	38.79	15.21	15.21	54.09	1.02	18.78	7.236	8.25	2.81	0.14	2.98	3.11	0.63	14				12.2		199	4	18	9.64	136	76.9	18.5			70.2	727	30.3	212	24.3				3.97	1020	45	90.5	10.9	43.7	8.45	2.2	8.45	1.09
[4673][8183]	AEOLIAN ARC / ITALY / STROMBOLI / STROMBOLI		38.79	38.79	15.21	15.21	54.01	0.99	19.08	7.105	8.08	2.81	0.14	2.92	3.14	0.66					16.4		263	3.7	22.2	12.9	127.8	77.9	18.9			95.6	758	34.3	215	24.7				3.38	1024	54.4	100.2	12.48	49	8.92	2.19	7.88	1.06
[4673][8183]	AEOLIAN ARC / ITALY / STROMBOLI / STROMBOLI		38.79	38.79	15.21	15.21	54.24	1.09	18.36	7.635	7.52	2.64	0.16	2.93	3.18	0.69					15.5		254	2.4	22.3	11.2	121.5	90	18.3			100.1	744	40.9	234	26.6				4.81	1116	60.9	111.3	13.96	55.1	10.1	2.47	9.2	1.25
[4923][11126][8183]	AEOLIAN ARC / ITALY / STROMBOLI / STROMBOLI		38.79	38.79	15.21	15.21	61.32	0.67	17.14	4.906	4.35	1.98	0.14	3.94	4.11	0.36	21.4				8		96	5.7	9.7	5.45	45.9	68.6	17.7			113	534	29.4	238	32.9				5.16	1360	52.7	96.7	11.9	44.6	8.15	2.07	8.06	1.03
[4924][8183][4923]	AEOLIAN ARC / ITALY / STROMBOLI / STROMBOLI		38.79	38.79	15.21	15.21	59.47	0.73	17.26	5.538	5.56	2.48	0.16	3.73	3.59	0.39					13.7		142	8.8	16.1	10.9	66.1	76.1	17.3			131.6	599	44.5	268	30				6.95	1327	62.7	112.3	13.62	52	9.18	2.19	8.58	1.18
[4923][8183]	AEOLIAN ARC / ITALY / STROMBOLI / STROMBOLI		38.79	38.79	15.21	15.21	55.62	0.81	17.84	6.46	7.28	3.81	0.15	3.5	2.89	0.43					21.1		194	23.6	23	24.3	63.2	68.6	17			127.7	690	41.3	228	25.8				7.07	1455	54.2	101.4	12.87	51.6	9.66	2.35	9.02	1.2
[4673][4923]	AEOLIAN ARC / ITALY / STROMBOLI / STROMBOLI		38.79	38.79	15.21	15.21	54.29	0.76	18.23	6.796	9.05	5.34	0.14	1.78	2.68	0.19										34						48	636	22	118	15					665		66
[4673][11126]	AEOLIAN ARC / ITALY / STROMBOLI / STROMBOLI		38.79	38.79	15.21	15.21	52.82	0.9	17.3	6.975	8.56	5.14	0.14	4.26	2.59	0.68	11.9				23.8		204		24.4	28.4						136	935	29.6	206	32.7				8.93	1830	53.2	100	13.3	53.4	10.5	2.66	10.1	1.22
[4923][11126][4673]	AEOLIAN ARC / ITALY / STROMBOLI / STROMBOLI		38.79	38.79	15.21	15.21	55.43	0.89	18.22	6.394	7.06	3.31	0.13	4.87	2.63	0.51	14				14.7		162	34	17.8	15.3						170	745	26.8	235	31.6				9.48	1640	46.2	93.4	11.4	45.1	8.85	2.18	8.5	1.04
[4923][11126]	AEOLIAN ARC / ITALY / STROMBOLI / STROMBOLI		38.79	38.79	15.21	15.21	51.99	0.8	18.05	7.425	10.26	6.47	0.14	1.83	2.18	0.22	9.02				28.7		206		26.2	50.9						64.2	514	21.2	118	13.6				4.58	786	25.1	50	6.02	24.1	5.01	1.35	5.15	0.7
[4923][11126][4370]	AEOLIAN ARC / ITALY / STROMBOLI / STROMBOLI		38.79	38.79	15.21	15.21	58.48	0.84	17.39	6.041	7.05	3.31	0.14	2.6	3.26	0.25	16.6				14.2		175	15	17	7.59						65.6	581	26.5	180	19.2				4.26	777	40	78.1	9	34.7	6.46	1.65	6.62	0.86
[4370][11126][4862]	AEOLIAN ARC / ITALY / STROMBOLI / STROMBOLI		38.79	38.79	15.21	15.21	55.73	0.69	15.98	7.36	9.24	6.3	0.16	1.58	2	0.13	12	1.1	15.5		29.8		197	240	25.8	45						46.3	513	19.1	103	8.88				2.11	487	21.8	42.4	5.09	20.3	4.11	1.13	4.38	0.59
[4370][4651]	AEOLIAN ARC / ITALY / STROMBOLI / STROMBOLI		38.79	38.79	15.21	15.21	57.61	0.84	17.34	6.18	7.09	3.31	0.14	2.54	3.14	0.26										11						82	580	28	188	17					1073
[4923][11126]	AEOLIAN ARC / ITALY / STROMBOLI / STROMBOLI		38.79	38.79	15.21	15.21	52.24	0.76	17.82	7.206	10.14	6.8	0.14	1.74	2.09	0.24	8.95				29		203		26.9	59.3						60.7	495	20.6	109	12.4				4.29	775	23.8	47.6	5.75	23.1	4.77	1.32	5.04	0.68
[4923][4370][8428]	AEOLIAN ARC / ITALY / STROMBOLI / STROMBOLI		38.79	38.79	15.21	15.21	51.82	0.78	18.01	7.12	10.16	6.63	0.14	1.79	2.23	0.23					31		220	200	31	60						61	502	23	129	15					779	31	54		24	5.5	1.3		0.63
[4673][4370][4651]	AEOLIAN ARC / ITALY / STROMBOLI / STROMBOLI		38.79	38.79	15.21	15.21	52.41	0.97	16.95	7.753	8.95	4.64	0.15	3.48	2.63	0.68					25			38	29	31						113	921	31	217	30					1063	67	124		45	11.5	2.5		0.91
[4923][11126]	AEOLIAN ARC / ITALY / STROMBOLI / STROMBOLI		38.79	38.79	15.21	15.21	51.8	0.97	17.68	7.797	8.67	4.81	0.16	3.51	2.56	0.69	13.8				22.2		205		25.7	25.6						126	955	30.8	216	35.8				9.76	2050	54.5	104	13.5	54.4	10.6	2.73	10.3	1.24
[4923][4370]	AEOLIAN ARC / ITALY / STROMBOLI / STROMBOLI		38.79	38.79	15.21	15.21	54.81	0.81	16.78	7.174	9.42	5.8	0.15	1.32	2.47	0.16					33			260	31	52						40	452	22	110	9					396	27	53		22	4.5	1.3		0.56
[4673][4651]	AEOLIAN ARC / ITALY / STROMBOLI / STROMBOLI		38.79	38.79	15.21	15.21	52.31	0.95	16.74	7.585	9.06	5.14	0.15	3.8	2.47	0.64										36						143	891	29	213	29					1032		128
[4673][11126]	AEOLIAN ARC / ITALY / STROMBOLI / STROMBOLI		38.79	38.79	15.21	15.21	51.85	0.96	17	7.592	9.41	5.8	0.14	3.79	2.18	0.49	10.4				26.5		208		25.4	43.1						128	714	27.1	186	24.2				2.88	1460	40.8	83.3	10.4	42.1	8.61	2.17	8.4	1.05
[4923][4673][4370]	AEOLIAN ARC / ITALY / STROMBOLI / STROMBOLI		38.79	38.79	15.21	15.21	52.72	0.94	16.65	7.405	9.01	5.64	0.15	3.61	2.36	0.56					29.6			182	31.2	45						113	708	32	198	21					1538	50	103		42	8.8	2.1		1
[4923][4673][4370]	AEOLIAN ARC / ITALY / STROMBOLI / STROMBOLI		38.79	38.79	15.21	15.21	52.12	0.9	17.82	6.862	8.51	5.56	0.14	4.22	2.53	0.46					28.1			95	29.4	31						106	864	28	177	30					2001	57	116		51	10.5	2.4		1.2
[4370][4924]	AEOLIAN ARC / ITALY / STROMBOLI / STROMBOLI		38.79	38.79	15.21	15.21	51.08	0.92	17.16	7.642	10.62	6.3	0.15	2.34	2.31	0.48					33			162	34	52						68	750	27	177	25					1095	50	102		50	8.8	2.1		1
[4673][4651]	AEOLIAN ARC / ITALY / STROMBOLI / STROMBOLI		38.79	38.79	15.21	15.21	54.05	0.94	19.83	6.934	7.9	3.31	0.13	2.73	2.98	0.47										17						84	711	27	192	23					987
[4541][4721]	AEOLIAN ARC / ITALY / VULCANO / LA FOSSA	PIETRE COTTE, FOSSA CORVO	38.404	38.404	14.962	14.962	74.31	0.11	13.09	2	0.83	0.24	0.07	4.89	4.22	0.03	161	12.5	199	4557	2.1	507	4	0	1.9	0						295	73	36.5	233	31			1.3	17	110	68.5	144.7		36	8.7	0.3	5.4	1
[4541][4721]	AEOLIAN ARC / ITALY / VULCANO / VULCANELLO	VULCANELLO PENINSULA	38.404	38.404	14.963	14.963	53.79	0.7	15.08	8.16	7.67	4.7	0.16	4.89	3.55	0.39					14.7			37	25.9	158						167	1069		208				0.6	7.4	1115	62	107.9			7.8	1.8		0.7
[3483][10253]	AEOLIAN ARC / ITALY / SALINA / CORVO		38.5	38.75	15	15.5	51.96	0.65	16.91	8.763	10.68	6.27	0.17	1.24	2.32	0.19							300	45.2	29.2	31.4	144	76				29.7	642	15.1	50.1	2.89	1.12			1.2	316	15.26	30.33	3.47	13.92	3.23	0.94	2.9	0.44
[3483][4994]	AEOLIAN ARC / ITALY / SALINA / RIVI		38.5	38.75	15	15.5	51.88	0.66	18.74	8.81	10.64	4.68	0.16	0.99	2.45	0.14							381	27	27	11	134	73				19	661	16	49						284	11	40
[4370]	AEOLIAN ARC / ITALY / STROMBOLI / STROMBOLI		38.79	38.79	15.21	15.21	51.14	0.98	16.87	7.745	9.45	5.31	0.15	3.85	2.56	0.82										35						142	884	30	211	33
[4370]	AEOLIAN ARC / ITALY / STROMBOLI / STROMBOLI		38.79	38.79	15.21	15.21	52.28	1.02	18.14	7.988	8.78	4.31	0.15	2.58	2.85	0.49										30						74	682	28	171	19					1075		102
[4370]	AEOLIAN ARC / ITALY / STROMBOLI / STROMBOLI		38.79	38.79	15.21	15.21	53.47	0.96	19.09	7.138	8.19	3.47	0.15	3.07	3.15	0.39										14						96	703	30	218	23
[4370]	AEOLIAN ARC / ITALY / STROMBOLI / STROMBOLI		38.79	38.79	15.21	15.21	58.3	0.77	17.55	5.594	5.72	2.81	0.15	3.73	3.59	0.42										16						109	587	36	270	28					1445		148
[4370]	AEOLIAN ARC / ITALY / STROMBOLI / STROMBOLI		38.79	38.79	15.21	15.21	54.81	0.9	18.56	6.605	7.42	4.97	0.13	2	3.18	0.29										34						58	565	29	154	21
[4370]	AEOLIAN ARC / ITALY / STROMBOLI / STROMBOLI		38.79	38.79	15.21	15.21	55.35	0.92	18.04	6.651	8.29	3.64	0.14	2.43	3.28	0.32										20						72	675	26	190	24					817		112
[4370]	AEOLIAN ARC / ITALY / STROMBOLI / STROMBOLI		38.79	38.79	15.21	15.21	56.38	0.87	17.97	6.316	7.39	3.57	0.15	2.67	3.17	0.34										11						83	606	30	181	21					760		98
[4370]	AEOLIAN ARC / ITALY / STROMBOLI / STROMBOLI		38.79	38.79	15.21	15.21	56.7	0.81	17.63	6.087	7.6	3.64	0.15	2.42	3.14	0.22										14						72	506	29	188	14					757		81
[4370]	AEOLIAN ARC / ITALY / STROMBOLI / STROMBOLI		38.79	38.79	15.21	15.21	58.48	0.84	17.39	6.041	7.05	3.31	0.14	2.6	3.26	0.25										12						82	590	28	192	17					782		95
[4370]	AEOLIAN ARC / ITALY / STROMBOLI / STROMBOLI		38.79	38.79	15.21	15.21	60.02	0.78	16.93	5.36	6.47	2.14	0.12	2.83	3.39	0.25										11						83	500	27	192	16					825		91
[4370]	AEOLIAN ARC / ITALY / STROMBOLI / STROMBOLI		38.79	38.79	15.21	15.21	51.83	0.79	17.88	7.441	10.21	6.63	0.14	1.79	2.23	0.24										59						60	505	22	130	16
[4370]	AEOLIAN ARC / ITALY / STROMBOLI / STROMBOLI		38.79	38.79	15.21	15.21	56.74	0.71	16.88	6.58	7.97	4.81	0.13	1.78	3.15	0.25										34						47	591	22	131	15					500		60
[6128]	AEOLIAN ARC / ITALY / LIPARI	CYCLE VII, WESTERN DOMES	38.28	38.53	14.58	14.9	76.42	0.08	12.28	1.584	0.44	0.15	0.1	4.47	3.92	0.01																			187
[6128]	AEOLIAN ARC / ITALY / LIPARI	CYCLE VII, EASTERN DOMES	38.28	38.53	14.58	14.9	66.14	0.31	15.12	3.708	3.55	0.89	0.1	4.5	4.21	0.2					6		62	15	9	5						208	739	34	160	22.9				11	492	45	89	10.4	38	7.5	0.81	6.3	0.99
[6128]	AEOLIAN ARC / ITALY / LIPARI	CYCLE VIII, MONTE GUARDIA AND GIARDINA, WESTERN PYROCLASTIC PRODUCTS	38.28	38.53	14.58	14.9	74.81	0.08	12.61	1.611	0.61	0.19	0.1	4.6	4.34	0.01																			182
[6128]	AEOLIAN ARC / ITALY / LIPARI	CYCLE VIII, MONTE GUARDIA AND GIARDINA, WESTERN DOMES	38.28	38.53	14.58	14.9	74.68	0.09	12.4	1.71	0.67	0.15	0.1	4.55	3.94	0.01																			184
[6128]	AEOLIAN ARC / ITALY / LIPARI	CYCLE VIII, MONTE GUARDIA AND GIARDINA, EASTERN DOMES	38.28	38.53	14.58	14.9	58.86	0.54	15.08	5.993	5.27	5.26	0.13	4.37	3.14	0.32																			93
[6128]	AEOLIAN ARC / ITALY / LIPARI	CYCLE VIII, MONTE GUARDIA AND GIARDINA, EASTERN DOMES	38.28	38.53	14.58	14.9	73.35	0.1	12.7	1.953	0.92	0.34	0.11	4.6	4.02	0.02					3		10	10	2	3						267	52	44.1	202	32				17	42	50	97	11	39	8.1	0.17	6.7	1.12
[6128]	AEOLIAN ARC / ITALY / LIPARI	CYCLE VIII, MONTE GUARDIA AND GIARDINA, EASTERN DOMES	38.28	38.53	14.58	14.9	59.76	0.48	14.27	5.71	5.63	4.78	0.13	4.03	3.37	0.26					21		155	170	23	33						170	706	32.3	105	19.6				9.3	523	53	102	11.9	43	8.7	1.08	6.9	0.98
[6128]	AEOLIAN ARC / ITALY / LIPARI	CYCLE IX, POMICIAZZO	38.28	38.53	14.58	14.9	74.5	0.09	12.56	1.764	0.68	0.27	0.11	4.59	4.4	0.01					2		1	1	0	1						273	16	44.5	224	33.4				17.3	16	56	105	12	41	8.5	0.13	7.2	1.13
[6128]	AEOLIAN ARC / ITALY / LIPARI	CYCLE X, PILATO	38.28	38.53	14.58	14.9	74.32	0.09	12.75	1.863	0.67	0.16	0.11	4.69	4.14	0.01					3		1	0	0	1						284	16	45.1	239	34.6				18.1	18	68	123	13.4	46	8.8	0.13	7	1.17
[6128]	AEOLIAN ARC / ITALY / VULCANO	MASTRO MINICO	38.404	38.404	14.963	14.963	56.3	0.6	14.83	6.603	7.14	5.55	0.14	3.79	3.26	0.34					25		180	199	28	39						137	878	25	83	16.3				5.1	648	44	84	9.7	36	7.3	1.44	5.6	0.84
[6128]	AEOLIAN ARC / ITALY / VULCANO	MASTRO MINICO	38.404	38.404	14.963	14.963	67.2	0.33	13.91	3.838	3.21	2.09	0.12	4.42	3.67	0.16					11		94	64	11	13						226	460	35	154	26.1				13.6	346	50	93	10.5	37	7.6	0.72	5.8	0.97
[6128]	AEOLIAN ARC / ITALY / VULCANO	MASTRO MINICO	38.404	38.404	14.963	14.963	66.61	0.3	14.07	3.771	3.62	1.55	0.09	4.58	4.06	0.14					11		87	62	12	12						231	466	35	168	25.7				13.3	350	48	93	10.6	38	7.5	0.57	5.9	0.97
[6128]	AEOLIAN ARC / ITALY / VULCANO	MASTRO MINICO	38.404	38.404	14.963	14.963	67.45	0.28	13.95	3.528	3.29	1.51	0.08	4.28	4.32	0.17					11		91	65	12	14						216	479	33	161	24.8				5.9	359	45	89	10.2	36	7.3	0.65	5.8	0.94
[6128]	AEOLIAN ARC / ITALY / VULCANO	MASTRO MINICO	38.404	38.404	14.963	14.963	64.28	0.41	14.3	4.797	4.13	2	0.09	4.59	4.11	0.23					13		123	70	15	15						203	673	31.2	168	23.4				5.3	504	46	90	10.3	37	7.4	0.83	5.8	0.89
[6128]	AEOLIAN ARC / ITALY / VULCANO	LENTIA	38.404	38.404	14.963	14.963	70.14	0.23	13.96	2.862	2.03	0.71	0.06	4.95	4.25	0.13					7		60	21	7	7						257	341	39	187	29.9				5.9	264	58	110	12.2	42	8.1	0.48	6.5	1.07
[6128]	AEOLIAN ARC / ITALY / VULCANO	LENTIA	38.404	38.404	14.963	14.963	68.65	0.26	14.3	3.222	2.39	0.83	0.08	4.8	4.32	0.12					6		69	28	8	6						255	404	37	189	28.3				14.8	311	57	109	12	41	8.1	0.5	6.4	1.05
[6128]	AEOLIAN ARC / ITALY / VULCANO / VULCANELLO	VULCANELLO PENINSULA	38.404	38.404	14.963	14.963	59.86	0.56	16.28	5.888	4.68	2.87	0.14	5.27	3.35	0.37					15		158	36	19	17						196	886	29	170	24.9				10.2	808	70	126	13.7	47	8.4	1.49	6.4	0.92
[6128]	AEOLIAN ARC / ITALY / VULCANO / VULCANELLO	VULCANELLO PENINSULA	38.404	38.404	14.963	14.963	53.6	0.73	16.58	7.576	6.77	4.28	0.15	4.6	3.96	0.48					20		202	60	27	22						161	1178	24	97	20				7.6	1069	61	111	12.6	45	8.3	1.83	6.6	0.81
[6128]	AEOLIAN ARC / ITALY / VULCANO / LA FOSSA		38.404	38.404	14.963	14.963	72.76	0.13	13.24	2.358	0.99	0.34	0.11	4.83	4.25	0.04					4		13	4	2	2						280	81	44	264	35.9				18.6	85	77	136	14.5	49	9.3	0.26	7.3	1.16
[6128]	AEOLIAN ARC / ITALY / VULCANO / LA FOSSA		38.404	38.404	14.963	14.963	57.9	0.62	16.85	6.132	4.71	2.81	0.14	5.43	3.9	0.44					14		148	35	18	14						177	978	28	177	25.1				7.2	947	75	135	14.6	52	9.1	1.59	6.8	0.91
[22337]	AEOLIAN ARC / ITALY / VULCANO / LA FOSSA DI VULCANO	PALIZZI	38.404	38.404	14.962	14.962	60.7	0.48	17	4.97	5.25	1.1	0.12	5.87	4.12	0.33																187	1044	28	232	26.8				2.92	855	74.9	137	14.8	49.2	9.03	1.76	7.64	1.1
[22337]	AEOLIAN ARC / ITALY / VULCANO / LA FOSSA DI VULCANO	PALIZZI	38.404	38.404	14.962	14.962	61.4	0.44	17.2	4.52	4	1.67	0.1	5.88	4.46	0.29					11.5		92	21	16	10						188	831	20	222	26				2.4	733	59.3	114	11.8	42.6	7.39	1.36		0.85
[22337]	AEOLIAN ARC / ITALY / VULCANO / LA FOSSA DI VULCANO	PALIZZI	38.404	38.404	14.962	14.962	60.2	0.5	16.6	5.54	4.78	2.39	0.12	5.4	4.21	0.27					11.7		116	29	21	13						198	839	23	231	24				7.54	665	57.2	115	11.3	40.7	7.06	1.28		0.85
[22337]	AEOLIAN ARC / ITALY / VULCANO / LA FOSSA DI VULCANO	PALIZZI	38.404	38.404	14.962	14.962	59.8	0.65	18	6.4	2.71	1.37	0.13	6.93	3.75	0.29							80		11.4	6						234	293	27	270	26					2307	82	113
[22337]	AEOLIAN ARC / ITALY / VULCANO / LA FOSSA DI VULCANO	PALIZZI	38.404	38.404	14.962	14.962	60.8	0.64	18.1	5.46	2.38	1.23	0.13	7.25	3.76	0.22							62		8.3	6						249	707	29	273	29					1505	79	120
[22337]	AEOLIAN ARC / ITALY / VULCANO / LA FOSSA DI VULCANO	PUNTE NERE	38.404	38.404	14.962	14.962	58.2	0.67	17.8	6.98	4.2	2.15	0.15	5.84	3.55	0.43							107	8.2		5						193	1372	23.1	201	22.4					1354
[22337]	AEOLIAN ARC / ITALY / VULCANO / LA FOSSA DI VULCANO	PUNTE NERE	38.404	38.404	14.962	14.962	57.6	0.69	17.7	7.41	4.65	2.06	0.14	5.61	3.63	0.47							121.2	9		5						187	1426	23.9	194	21					1042
[22337]	AEOLIAN ARC / ITALY / VULCANO / LA FOSSA DI VULCANO	PUNTE NERE	38.404	38.404	14.962	14.962	58.7	0.64	17.7	6.94	4.35	2.26	0.16	5.68	3.27	0.35							99.7	8.7		7						184	1512	21.9	194	20.8					1930
[22337]	AEOLIAN ARC / ITALY / VULCANO / LA FOSSA / COMMENDA LAVA FLOW	COMMENDA LAVA	38.42	38.42	14.96	14.96	57.4	0.58	17.2	6.63	5.09	2.66	0.13	5.81	4.05	0.39					15.7		133	23	21	13						182	1017	28	193	22				8.2	970	64.6	131	13.9	51.2	9.72	1.81		1.15
[22337]	AEOLIAN ARC / ITALY / VULCANO / LA FOSSA / COMMENDA LAVA FLOW	COMMENDA LAVA	38.42	38.42	14.96	14.96	59.8	0.52	16.7	5.47	5	2.36	0.11	5.51	4.23	0.3					12.9		15	47	18	15						197	875	19	173	23				8.07	804	59.4	114	11.6	41.9	7.35	1.4		0.89
[22337]	AEOLIAN ARC / ITALY / VULCANO / LA FOSSA	PIETRE COTTE, FOSSA CORVO	38.404	38.404	14.962	14.962	59.2	0.56	16.4	6.77	4.5	2.35	0.13	5.63	4.14	0.38							130	28	18.3	16						189	866	34	252	25					964	121	179
[22337]	AEOLIAN ARC / ITALY / VULCANO / LA FOSSA	PIETRE COTTE, FOSSA CORVO	38.404	38.404	14.962	14.962	57.3	0.62	16.9	7.26	4.9	2.59	0.15	5.77	4.05	0.46					11.8		145	31	19.7	22						193	936	26	244	22					1071	61.4	111	12	45.2	8.36	1.58	8.2	1
[22337]	AEOLIAN ARC / ITALY / VULCANO / LA FOSSA	PIETRE COTTE, FOSSA CORVO	38.404	38.404	14.962	14.962	59	0.56	16.4	6.84	4.47	2.19	0.14	5.87	4.14	0.42					11.5		122	20	21.9	19						195	894	30.4	246	24					1006	56.6	103	11.3	43	8.12	1.45	8.31	1.05
[22337]	AEOLIAN ARC / ITALY / VULCANO / LA FOSSA	PIETRE COTTE, FOSSA CORVO	38.404	38.404	14.962	14.962	59.9	0.53	16.2	5.66	6.27	1.79	0.13	5.36	3.75	0.39													9.86			171	1062	38.8	186	27.2				6.81	875	82.3	148	17.8	59.6	11.03	1.46		1.25
[22337]	AEOLIAN ARC / ITALY / VULCANO / LA FOSSA	FOSSA ERUPTION 1888-1890	38.38	38.42	14.97	15	59.7	0.66	18	6.44	2.74	1.36	0.13	6.95	3.74	0.29					11.8		81		11.1	9						237	902	20.6	271	26				15	2355	51	101	10.4	39.3	7.41	1.32	7.11	0.85
[22337]	AEOLIAN ARC / ITALY / VULCANO / LA FOSSA	FOSSA ERUPTION 1888-1890	38.38	38.42	14.97	15	62.3	0.48	14.8	5.5	5.89	1.86	0.14	5.21	3.62	0.25
[22337]	AEOLIAN ARC / ITALY / VULCANO / VULCANELLO	VULCANELLO PENINSULA, ERUPTIVE UNIT I	38.404	38.404	14.963	14.963	54.2	0.72	15.9	7.49	9.24	3.01	0.17	4.88	3.96	0.43																140	1313	24	153	19.6				6.18	1006	57.6	106	12.4	44.2	8.64	1.66	7.4	0.94
[22337]	AEOLIAN ARC / ITALY / VULCANO / VULCANELLO	VULCANELLO PENINSULA, ERUPTIVE UNIT III	38.404	38.404	14.963	14.963	59.5	0.58	15.5	6.23	6.92	0.14	1.96	5.24	3.61	0.35																180	1061	27.3	117	24.8				9.69	779	71	129	14.4	48.3	9.03	1.56	7.6	0.99
[4353][4369]	AEOLIAN ARC / ITALY / SALINA		38.53	38.6	14.87	14.87	52.14	0.65	19.19	8.244	10.4	4.03	0.17	1.08	2.27	0.19					13		236	27	26	12						26	737	18	64	4					270	13.4	26.8		16	3.24	1.05		0.56
[4353][4369]	AEOLIAN ARC / ITALY / SALINA		38.53	38.6	14.87	14.87	54.48	0.61	17.45	8.091	9.23	4.53	0.17	1.35	2.75	0.17					14		231	32	25	6						32	629	20	71	5					398	16.9	31.6		17.9	3.51	1.08		0.57
[4353][4369]	AEOLIAN ARC / ITALY / SALINA		38.53	38.6	14.87	14.87	61.35	0.55	17.08	5.715	6	2.15	0.15	2.34	3.41	0.23					7		111	10	13	5						58	648	24	107	8					585	24.2	45.7		23.3	4.35	1.21		0.64
[4369][4353]	AEOLIAN ARC / ITALY / SALINA		38.53	38.6	14.87	14.87	52.45	0.63	17.43	8.51	10.33	5.67	0.15	1.1	1.99	0.13					17		265	64	30	21						25	698	16	58	5					386	17	29.9		16.5	3.4	1.09		0.53
[4353][4369]	AEOLIAN ARC / ITALY / SALINA		38.53	38.6	14.87	14.87	53.17	0.67	17.67	8.604	10.35	4.52	0.16	1.19	2.27	0.2					18		279	32	30	18						30	658	18	64	5					373	15.9	30.7		17.6	3.56	1.13		0.58
[4353][4369]	AEOLIAN ARC / ITALY / SALINA		38.53	38.6	14.87	14.87	60.56	0.55	17.09	6.039	6.25	2.49	0.15	2.43	3.33	0.22					7		113	16	14	3						62	660	24	108	8					565	23.1	45.2		22.6	4.36	1.21		0.65
[4353][4369]	AEOLIAN ARC / ITALY / SALINA		38.53	38.6	14.87	14.87	53.82	0.68	19.13	7.839	9.58	3.39	0.15	1.48	2.59	0.25					11		230	26	22	8						33	750	16	74	6					433	19.4	37.7		20.7	3.87	1.21		0.63
[4371][4862]	AEOLIAN ARC / ITALY / SALINA		38.53	38.6	14.87	14.87	52.89	0.57	17.46	8.181	9.98	6.38	0.16	1.04	2.02	0.18		0.9	11.3		45			104	40	31						26	641	16	48	3.3		1.5		0.77	376	16.7	35.1	4.1	17.2	2.9	0.82	2.3	0.32
[3226][7480][4862][4371][8262]	AEOLIAN ARC / ITALY / ALICUDI / FILO DELL ARPA	STRATOVOLCANO	38.55	38.55	11.366	11.366	54.79	0.77	16.77	7.247	9.05	6.09	0.14	1.48	2.78	0.27		1	4.6		32			203	31	55						25	618	24	100	14	2.1	2.4		0.45	506	26.4	52.9	6.2	23.3	4.22	1.51	4.2	0.67
[3226][4371][7244]	AEOLIAN ARC / ITALY / ALICUDI / FILO DELL ARPA	STRATOVOLCANO	38.55	38.55	11.366	11.366	51.19	0.8	17.16	8.615	10.7	6.98	0.17	0.94	2.27	0.3					41			132		47						13	651	20	74	10	1.8	2.1		0.48	370	23.1	45.8	5.3	20.6	4.08	1.45	3.5	0.57
[3226][7480][7244]	AEOLIAN ARC / ITALY / ALICUDI / FILO DELL ARPA	STRATOVOLCANO	38.55	38.55	11.366	11.366	51.6	0.72	16.48	7.732	10.81	7.42	0.16	1.15	2.5	0.21					38.8			480	31	73						28	690	16	90	8				0.81	396	20.8	40.3		15.3	3.23	1.19		0.51
[3226][7480][4371][7244]	AEOLIAN ARC / ITALY / ALICUDI / FILO DELL ARPA	STRATOVOLCANO	38.55	38.55	11.366	11.366	50.55	0.67	15.41	7.767	10.91	9.61	0.15	1.33	2.28	0.25					38.3			724	36	123						34	710	12	86	6	1.7	2.1		0.77	403	22.7	42.2	5.3	17.3	3.38	1.22	4.3	0.49
[3226][7480][7244]	AEOLIAN ARC / ITALY / ALICUDI / FILO DELL ARPA	STRATOVOLCANO	38.55	38.55	11.366	11.366	50.89	0.79	18.48	8.125	10.61	6.11	0.16	1.06	2.68	0.26					32.9			172	31	48						24	814	14	84	6				0.61	347	17.3	35.2		15	3.23	1.15		0.56
[3226][7244]	AEOLIAN ARC / ITALY / ALICUDI / FILO DELL ARPA	STRATOVOLCANO	38.55	38.55	11.366	11.366	51.74	0.65	16.27	7.899	10.01	9	0.16	1.03	2.34	0.23					41			696	35	103						27	644	23	78	5				0.72	311	18.5	37.1		15.6	3.07	1.04		0.46
[3226][7480][7244]	AEOLIAN ARC / ITALY / ALICUDI / FILO DELL ARPA	STRATOVOLCANO	38.55	38.55	11.366	11.366	56.8	0.63	17.58	6.154	7.54	4.79	0.14	2.08	3.32	0.33					27.3			124	23	25						42	886	25	107	13				0.8	787	38.8	69.4		29.3	4.76	1.49		0.59
[3226][7480][7244]	AEOLIAN ARC / ITALY / ALICUDI / FILO DELL ARPA	STRATOVOLCANO	38.55	38.55	11.366	11.366	58.5	0.64	18.16	5.383	6.51	3.65	0.13	2.33	3.63	0.45					20.8			69	17	21						57	778	23	171	16				1.48	745	47.1	80.2		29.9	4.64	1.45		0.63
[4672][7244]	AEOLIAN ARC / ITALY / ALICUDI / FILO DELL ARPA	STRATOVOLCANO	38.55	38.55	11.366	11.366	59.51	0.78	17.85	5.461	6.24	2.65	0.12	2.46	3.99	0.41										13						56	797	34	175	25					898
[4672][7244]	AEOLIAN ARC / ITALY / ALICUDI / FILO DELL ARPA	STRATOVOLCANO	38.55	38.55	11.366	11.366	56.23	0.68	17.65	5.752	6.38	5.07	0.13	2.09	4.2	0.5					41			134		25						56	725	36	149	11				1.79	695	25	48		21	4.1	1.5		0.54
[3226][7480][7244]	AEOLIAN ARC / ITALY / ALICUDI / FILO DELL ARPA	STRATOVOLCANO	38.55	38.55	11.366	11.366	56.3	0.82	17.05	6.871	8.3	2.44	0.13	2.07	3.84	0.36					22.6			45	19	16						63	674	23	137	19				0.56	713	25.3	60.1		24.4	4.37	1.43		0.64
[4672][7244]	AEOLIAN ARC / ITALY / ALICUDI / FILO DELL ARPA	STRATOVOLCANO	38.55	38.55	11.366	11.366	54.88	0.67	16.97	7.26	9.2	5.46	0.14	1.34	2.71	0.21					33			146		47						26	570	23	99	11				0.5	307	23	44		19	3.6	1.2		0.5
[4672][7244]	AEOLIAN ARC / ITALY / ALICUDI / FILO DELL ARPA	STRATOVOLCANO	38.55	38.55	11.366	11.366	57.72	0.73	17.11	4.84	7.82	5.89	0.15	1.47	3.04	0.28										48						25	539	19	103	13					549
[3226][7244]	AEOLIAN ARC / ITALY / ALICUDI / FILO DELL ARPA	STRATOVOLCANO	38.55	38.55	11.366	11.366	50.57	0.68	15.97	8.417	10.97	8.94	0.16	0.97	2.18	0.3					38			426		111						20	774	21	91	14				0.55	405	29.3	56.9		22.9	4.43	1.63		0.59
[3226][7244]	AEOLIAN ARC / ITALY / ALICUDI / FILO DELL ARPA	STRATOVOLCANO	38.55	38.55	11.366	11.366	51.73	0.65	15.74	8.054	10.55	8.78	0.16	0.93	2.23	0.2					42.8			817	37	114						31	547	14	81	6				0.85	263	19.1	39.6		16.9	3.02	1.04		0.52
[3226][7244]	AEOLIAN ARC / ITALY / ALICUDI / FILO DELL ARPA	STRATOVOLCANO	38.55	38.55	11.366	11.366	50.92	0.79	17.03	8.454	10.98	6.8	0.17	1.02	2.48	0.29					37			27		58						20	631	20	90	12				0.82	296	18.9	39.9		18	3.58	1.47		0.62
[5935]	AEOLIAN ARC / ITALY / FILICUDI / FOSSA DELLE FELCI	FILO DEL BANCO	38.58	38.58	14.58	14.58	56.76	0.59	17.49	7.12	7.75	3.2	0.14	2.08	3.07	0.16
[5935]	AEOLIAN ARC / ITALY / FILICUDI	MONTAGNOLA	38.58	38.58	14.58	14.58	61.87	0.58	16.74	5.84	5.38	1.84	0.14	2.5	3.66	0.22
[5935]	AEOLIAN ARC / ITALY / FILICUDI / FOSSA DELLE FELCI	MOLO PECORINO	38.58	38.58	14.58	14.58	56.79	0.63	17.96	6.78	7.92	2.94	0.14	2.11	3.12	0.19
[5935]	AEOLIAN ARC / ITALY / SALINA	PUNTA SCARIO	38.5	38.75	15	15.5	58.89	0.7	18.08	7.18	6.86	2.38	0.13	1.74	3.07	0.17
[5935]	AEOLIAN ARC / ITALY / SALINA	PUNTA SCARIO	38.5	38.75	15	15.5	57.93	0.72	17.88	7.61	7.15	2.83	0.15	1.65	3.07	0.16
[5935]	AEOLIAN ARC / ITALY / SALINA / MONTE DEI PORRI	VALDICHIESA-LENI	38.5	38.75	15	15.5	54.74	0.66	18.19	8.66	8.33	4.23	0.15	1.38	2.54	0.16
[5935]	AEOLIAN ARC / ITALY / SALINA / MONTE FOSSA DELLE FELCI	FINAL LAVA FLOW ALONG THE RIM OF THE CRATER	38.5	38.75	15	15.5	56.72	0.6	18.1	7.86	7.61	3.55	0.15	1.45	2.75	0.14
[5935]	AEOLIAN ARC / ITALY / SALINA / MONTE FOSSA DELLE FELCI	LAVA FLOWS ON THE WESTERN SIDE OF VOLCANO	38.5	38.75	15	15.5	56.01	0.62	17.99	8.1	8.11	3.88	0.16	1.41	3.88	0.12
[5935]	AEOLIAN ARC / ITALY / SALINA / RIVI-CAPO VOLCANIC COMPLEX	LAVA FLOW COMING FROM THE TOP OF THE VOLCANIC STRUCTURE	38.5	38.75	15	15.5	52.85	0.68	19.25	8.82	9.38	4.25	0.16	0.98	2.54	0.12
[5935]	AEOLIAN ARC / ITALY / SALINA	PUNTA DELLE TRE PIETRE	38.5	38.75	15	15.5	64.03	0.52	16.35	5.32	4.98	1.9	0.12	2.42	3.62	0.16
[5935]	AEOLIAN ARC / ITALY / SALINA	WEST OF RINELLA, BALLISTIC BOMBS OF THE PORRI TUFF-RING	38.5	38.75	15	15.5	54.15	0.62	18.41	8.39	9.07	3.55	0.17	1.32	2.72	0.15
[5935]	AEOLIAN ARC / ITALY / LIPARI / MONTE ROSA	LAVA FLOW ALONG THE CLIFF	38.38	38.53	14.8	14.9	57.21	0.74	16.84	8.16	7.47	3.77	0.14	1.95	2.65	0.16
[5935]	AEOLIAN ARC / ITALY / LIPARI / MONTE CHIRICA	LAVA FLOW AT VALLEYNE BEZZOTTO ABOVE THE BASAL PYROCLASTIC DEPOSITS	38.38	38.53	14.8	14.9	54.47	0.66	16.44	8.33	9.21	6.2	0.15	1.24	2.55	0.12
[5935]	AEOLIAN ARC / ITALY / LIPARI	CHIESA VECCHIA, LAVA FLOW ALONG THE RIM	38.38	38.53	14.8	14.9	60.42	0.76	16.62	7.29	5.89	3.04	0.12	2.63	2.26	0.16
[5935]	AEOLIAN ARC / ITALY / LIPARI	COSTA D^AGOSTA, LAVA FLOW OUTPURED FROM THE RIM	38.38	38.53	14.8	14.9	60.09	0.69	16.86	6.54	6.11	2.83	0.12	3.26	2.59	0.18
[5935]	AEOLIAN ARC / ITALY / LIPARI	PORTO IGNATARO, LAVA FLOW ABOVE THE PYROCLASTIC SEQUENCE	38.38	38.53	14.8	14.9	61.38	0.56	18.48	4.18	5.64	0.89	0.08	3.82	3.11	0.19
[5935]	AEOLIAN ARC / ITALY / LIPARI	FOSSA DELLA VALLE, LAVA FLOW FROM THE SAN ANGELO RIM	38.38	38.53	14.8	14.9	59.37	0.69	16.63	6.56	6.52	2.61	0.12	3.21	2.86	0.2
[5935]	AEOLIAN ARC / ITALY / VULCANO / LA FOSSA DI VULCANO	GELSO, BASAL LAVA FLOW OF THE PRIMORDIAL VOLCANO	38.38	38.42	14.97	15	55.85	0.69	18.81	7.21	6.38	2.45	0.13	3.67	3.73	0.29
[5935]	AEOLIAN ARC / ITALY / VULCANO / LA FOSSA DI VULCANO	GELSO, LAVA FLOW OF OLD-VOLCANO SAMPLED CLOSE TO THE AIRBORN	38.38	38.42	14.97	15	54.74	0.69	18.09	7.95	7.12	3.67	0.14	3.23	3.22	0.26
[5935]	AEOLIAN ARC / ITALY / VULCANO / LA FOSSA DI VULCANO	QUADRARA, LAVA FLOW OF CORVO	38.38	38.42	14.97	15	55.8	0.7	18.68	7.34	6.41	2.48	0.14	3.64	3.7	0.29
[5935]	AEOLIAN ARC / ITALY / VULCANO / LENTIA COMPLEX	MASTRO MINICO, LAVA FLOW OF THE LENTIA COMPLEX	38.38	38.42	14.97	15	62.95	0.48	16.07	5.36	3.59	1.77	0.09	5.04	3.84	0.21
[5935]	AEOLIAN ARC / ITALY / VULCANO / LENTIA COMPLEX	MONTE SARACENO, LAVA FLOW OF THE LENTIA COMPLEX	38.38	38.42	14.97	15	69.38	0.24	13.94	3.33	2.51	1.1	0.09	4.77	3.98	0.09
[5935]	AEOLIAN ARC / ITALY / VULCANO / LA FOSSA DI VULCANO	GELSO, LAVA FLOW 50M ABOVE GELSO VILLAGE	38.38	38.42	14.97	15	54.17	0.68	18.22	7.79	6.94	2.95	0.14	3.44	3.61	0.31
[4353][4369]	AEOLIAN ARC / ITALY / VULCANO / LA FOSSA DI VULCANO	SPIGAGGIA LUNGA-CAPO SECCO, PRIMORDIAL VULCANO	38.404	38.404	14.962	14.962	52.25	0.72	16.17	8.532	9.08	5.21	0.16	2.87	2.95	0.32					15				27							75	1113	19	122	9						36.7	69.7		32.1	6.36	1.61		0.77
[4353][4369]	AEOLIAN ARC / ITALY / VULCANO / LA FOSSA DI VULCANO	SPIGAGGIA LUNGA-CAPO SECCO, PRIMORDIAL VULCANO	38.404	38.404	14.962	14.962	53.43	0.72	17.93	7.65	7.69	3.17	0.2	3.54	3.5	0.38							180	48		15						90	1258	30	138	12					916
[4353][4369]	AEOLIAN ARC / ITALY / VULCANO / LA FOSSA DI VULCANO	SPIGAGGIA LUNGA-CAPO SECCO, PRIMORDIAL VULCANO	38.404	38.404	14.962	14.962	53.58	0.74	17.89	7.695	7.63	3.85	0.13	3.21	3.23	0.35					9		192	30	21	13						82	1130	54	144	12					803	47.3	91.8		46.2	9.8	2.46		1.37
[4353][4369]	AEOLIAN ARC / ITALY / VULCANO / LA FOSSA DI VULCANO	SPIGAGGIA LUNGA-CAPO SECCO, PRIMORDIAL VULCANO	38.404	38.404	14.962	14.962	53	0.76	17.53	8.208	7.91	3.99	0.15	3.41	3.75	0.38					10		207	49	25	15						86	1102	44	138	12					892	49.4	91		44.1	8.52	2.07		1.13
[4353][4369]	AEOLIAN ARC / ITALY / VULCANO / LA FOSSA DI VULCANO	SPIGAGGIA LUNGA-CAPO SECCO, PRIMORDIAL VULCANO	38.404	38.404	14.962	14.962	66.17	0.29	14.86	3.735	2.66	1.17	0.1	5.53	4.27	0.18							105	27		5						253	392	40	243	33					722
[4353][4369]	AEOLIAN ARC / ITALY / VULCANO / LA FOSSA DI VULCANO	SPIGAGGIA LUNGA-CAPO SECCO, PRIMORDIAL VULCANO	38.404	38.404	14.962	14.962	58.64	0.51	15.97	6.021	5.13	2.47	0.12	5.51	3.85	0.32					6		184	66	16	20						196	869	30	259	27					1020	71.2	129.4		51.3	8.91	1.43		1.22
[4353][4369]	AEOLIAN ARC / ITALY / VULCANO / LA FOSSA DI VULCANO	SPIGAGGIA LUNGA-CAPO SECCO, PRIMORDIAL VULCANO	38.404	38.404	14.962	14.962	57.32	0.53	15.14	6.66	6.38	3.49	0.14	5.04	3.8	0.34					8		248	27	22	15						193	923	30	208	24					1075	67.3	122.2		50.6	9.12	1.51		1.34
[4353][4369]	AEOLIAN ARC / ITALY / VULCANO / LA FOSSA DI VULCANO	SPIGAGGIA LUNGA-CAPO SECCO, PRIMORDIAL VULCANO	38.404	38.404	14.962	14.962	52.53	0.73	16.76	8.361	8.44	4.51	0.23	3.19	3.32	0.37					12		223	43	32	21						80	1112	34	128	12					869	48.5	91		44.7	8.71	2.08		1.15
[4369]	AEOLIAN ARC / ITALY / VULCANO / LA FOSSA DI VULCANO	SPIGAGGIA LUNGA-CAPO SECCO, PRIMORDIAL VULCANO	38.404	38.404	14.962	14.962	73.16	0.12	14.03	2.01	0.98	0.27	0.08	5.36	4.2	0.03					1		9	31	2							306	74	50	228	45					75	84.7	152.2		57.9	10.1	0.28		1.17
[4353][4369]	AEOLIAN ARC / ITALY / VULCANO / LA FOSSA DI VULCANO	SPIGAGGIA LUNGA-CAPO SECCO, PRIMORDIAL VULCANO	38.404	38.404	14.962	14.962	59.82	0.48	16.15	5.697	4.58	2.14	0.13	5.68	4.06	0.31							30	32		4						211	827	33	278	28					152
[4353][4369]	AEOLIAN ARC / ITALY / VULCANO / LA FOSSA DI VULCANO	SPIGAGGIA LUNGA-CAPO SECCO, PRIMORDIAL VULCANO	38.404	38.404	14.962	14.962	70.6	0.18	13.87	2.664	2.02	0.85	0.09	5.01	3.99	0.1					3		52	33	5	7						270	202	47	196	34					270	63.3	124.8		52.2	9.51	0.43		1.09
[4353][4369]	AEOLIAN ARC / ITALY / VULCANO / LA FOSSA DI VULCANO	SPIGAGGIA LUNGA-CAPO SECCO, PRIMORDIAL VULCANO	38.404	38.404	14.962	14.962	68.74	0.24	14.29	3.267	2.57	1.27	0.08	5.03	4.16	0.11																249	349	40	182	30
[4925]	AEOLIAN ARC / ITALY / FILICUDI / FOSSA DELLE FELCI		38.58	38.58	14.58	14.58	52.7	0.7	19.1	8.47	9.3	4.7	0.16	1.4	2.5	0.19										18						34	665	21	77	13					387	17	42
[6917]	AEOLIAN ARC / ITALY / STROMBOLI / STROMBOLI	ERUPTION NOVEMBER 11, 1975	38.79	38.79	15.21	15.21	49.4	1	16.6	8.313	11.5	6.66	0.18	2.11	2.43	0.41					30.8		260	82	34.9	46						70	722	29	176	22					1055	49.7	106		46	8.9	2.3		0.87
[6917]	AEOLIAN ARC / ITALY / STROMBOLI / STROMBOLI	ERUPTION DECEMBER 6, 1985	38.79	38.79	15.21	15.21	49.3	1.01	18.4	8.396	11.1	5.66	0.17	2.16	2.56	0.41					30.8		269	75	33.9	36	88	73				83	757	27	160	21					989	48.5	97		51	8.5	2.2		0.94
[6917]	AEOLIAN ARC / ITALY / STROMBOLI / STROMBOLI	ERUPTION JANUARY 1, 1986	38.79	38.79	15.21	15.21	49.5	1.02	17.8	8.36	11.2	5.89	0.17	2.18	2.54	0.42					31.2		278	71	33.2	39	92	74				82	757	27	162	22					1014	47.7	98		47	8.3	2.1		0.83
[6917]	AEOLIAN ARC / ITALY / STROMBOLI / STROMBOLI	ERUPTION APRIL 17, 1986	38.79	38.79	15.21	15.21	49.3	1.01	17.8	8.553	11.2	6.08	0.18	2.13	2.51	0.41					30		274	67	34.6	42	92	74				82	740	28	161	22					988	47	98		42	8.8	2.1		1.1
[6814]	AEOLIAN ARC / ITALY / STROMBOLI / STROMBOLI	ERUPTION SEPTEMBER 6, 1994	38.79	38.79	15.21	15.21	49	0.96	18	8.627	11.2	6.56	0.17	2.03	2.55	0.37					31.5		267	67	34	34	92	74				80	756	21	164	15					967	51	96		36	9.1	2.18		1
[6814]	AEOLIAN ARC / ITALY / STROMBOLI / STROMBOLI	ERUPTION MARCH 3, 1995	38.79	38.79	15.21	15.21	48.6	1.05	18.1	8.979	11.4	5.84	0.18	2.13	2.43	0.39							260	60	30	33	103	73				85	797	28	164	22					966	53	98		45
[6814]	AEOLIAN ARC / ITALY / STROMBOLI / STROMBOLI	ERUPTION MARCH 15, 1995	38.79	38.79	15.21	15.21	49.2	1.02	18	9.02	11.2	5.72	0.18	2.09	2.4	0.39							265	63	30	35	96	74				83	768	27	162	22					986	49	83		40
[6814]	AEOLIAN ARC / ITALY / STROMBOLI / STROMBOLI	ERUPTION JULY 8, 1995	38.79	38.79	15.21	15.21	49	0.96	18.3	8.49	11	6.53	0.17	2.02	2.5	0.37							264	70	28	32	96	72				80	760	23	177	21					959	46	93		42
[6814]	AEOLIAN ARC / ITALY / STROMBOLI / STROMBOLI	ERUPTION SEPTEMBER 7, 1995	38.79	38.79	15.21	15.21	49.2	0.97	18	8.469	11.1	6.57	0.17	2.04	2.5	0.38							266	64	30	35	106	73				79	751	23	177	20					970	42	101		45
[6814]	AEOLIAN ARC / ITALY / STROMBOLI / STROMBOLI	ERUPTION APRIL 19, 1996	38.79	38.79	15.21	15.21	49.3	0.99	18.1	8.593	11.2	6.08	0.17	2.07	2.42	0.38							271	65	31	38	99	75				82	758	28	162	22					988	45	100		47
[6814]	AEOLIAN ARC / ITALY / STROMBOLI / STROMBOLI	ERUPTION AUGUST 5, 1996	38.79	38.79	15.21	15.21	49.4	0.98	18	8.597	11.3	6.05	0.17	2.06	2.4	0.38					31.8		275	61	33	38	100	74				80	760	28	162	22					987	50	96		39	8.7	2.19		0.98
[6814]	AEOLIAN ARC / ITALY / STROMBOLI / STROMBOLI	ERUPTION SEPTEMBER 4, 1996	38.79	38.79	15.21	15.21	49.5	1	18.2	8.34	10.9	6.1	0.17	2.17	2.37	0.43					31.4		271	60	32.8	33	94	70				78	752	27	156	20					1027	51	96		37	9	2.17		0.95
[6814]	AEOLIAN ARC / ITALY / STROMBOLI / STROMBOLI	ERUPTION JULY 19, 1998	38.79	38.79	15.21	15.21	49	1	18.6	8.473	11	6.37	0.17	2.09	2.62	0.38							261	48	26	34	107	74				67	776	27	157	20					971	46	100		45
[6814]	AEOLIAN ARC / ITALY / STROMBOLI / STROMBOLI	ERUPTION AUGUST 23, 1998	38.79	38.79	15.21	15.21	49.2	0.99	18.3	8.397	11.1	6.4	0.16	2.05	2.49	0.37							267	55	32	39	108	75				65	761	27	156	21					969	49	93		43
[6814]	AEOLIAN ARC / ITALY / STROMBOLI / STROMBOLI	ERUPTION AUGUST 23, 1998	38.79	38.79	15.21	15.21	48.9	0.98	18.2	8.657	11.1	6.43	0.17	2.05	2.59	0.37							268	54	31	39	101	76				67	765	27	158	20					954	51	98		45
[6814]	AEOLIAN ARC / ITALY / STROMBOLI / STROMBOLI	ERUPTION AUGUST 23, 1998	38.79	38.79	15.21	15.21	48.1	1.1	16.6	9.745	12.1	6.54	0.19	1.78	2.36	0.38							277	46	36	45	110	77				55	779	27	144	18					820	42	87		41
[6814]	AEOLIAN ARC / ITALY / STROMBOLI / STROMBOLI	ERUPTION AUGUST 23, 1998	38.79	38.79	15.21	15.21	48.6	1.05	17	9.387	11.8	6.58	0.19	1.91	2.46	0.38							277	50	35	44	111	77				60	777	27	150	19					886	50	89		41
[6814]	AEOLIAN ARC / ITALY / STROMBOLI / STROMBOLI	ERUPTION AUGUST 23, 1998	38.79	38.79	15.21	15.21	49.4	1.03	18.2	8.653	11	6.09	0.17	2.14	2.58	0.38							267	51	33	36	105	75				69	774	27	161	21					976	47	96		47
[6814]	AEOLIAN ARC / ITALY / STROMBOLI / STROMBOLI	ERUPTION SEPTEMBER 8, 1998	38.79	38.79	15.21	15.21	49.1	0.99	18.3	8.576	11.2	6.08	0.17	2.07	2.63	0.36							267	51	34	38	105	74				67	774	27	159	21					953	47	103		46
[6991]	AEOLIAN ARC / ITALY / STROMBOLI / STROMBOLI	DEC 85 ERUPTION	38.79	38.79	15.21	15.21	49.98	0.97	18.17	8.22	10.4	6	0.16	2.16	2.8	0.43							255	64	32	37						73	724	26	163	19	1.34			4.8	1029	50	100	11.4	44	8.8	2.4	6.8	0.94
[6991]	AEOLIAN ARC / ITALY / STROMBOLI / STROMBOLI	APR 86 ERUPTION	38.79	38.79	15.21	15.21	50	0.94	18.09	8.202	10.7	6.25	0.16	2.09	2.43	0.42							256	76	32	39						71	735	26	164	19	1.32			4.7	993	48	96	11.5	43	8.7	2.2	6.9	0.95
[6991]	AEOLIAN ARC / ITALY / STROMBOLI / STROMBOLI	SEPT 94 ERUPTION	38.79	38.79	15.21	15.21	49.21	1.01	17.88	8.679	11.16	6.32	0.17	2.07	2.48	0.41					23		267	63	30	46						70	744	26	162	19					968	47	94	10.6	44	8.4	2.3	7	0.95
[6991]	AEOLIAN ARC / ITALY / STROMBOLI / STROMBOLI	AUG 98 PRE-23RD ERUPTION	38.79	38.79	15.21	15.21	49.61	1	18.15	8.597	10.86	6.01	0.17	2.15	2.26	0.46					29		259	50	32	41						71	754	28	159	20	1.52			5.3	997	47	95	11.3	44	8.6	2.1	7.1	0.99
[6991]	AEOLIAN ARC / ITALY / STROMBOLI / STROMBOLI	23 AUG 98 ERUPTION	38.79	38.79	15.21	15.21	49.89	0.98	18.05	8.374	10.78	5.97	0.16	2.07	2.6	0.45					30		264	49	33	41						66	734	27	152	19	1.52			4.9	956	45	91	10.8	42	8.1	2	7	0.98
[6991]	AEOLIAN ARC / ITALY / STROMBOLI / STROMBOLI	23 AUG 98 ERUPTION	38.79	38.79	15.21	15.21	49.85	1	17.76	8.517	10.83	6.24	0.17	1.96	2.47	0.45					31		271	60	33	44						68	733	28	156	19	1.56			5	964	46	92	10.9	42	8.3	2.1	7.2	0.98
[6991]	AEOLIAN ARC / ITALY / STROMBOLI / STROMBOLI	AUG 98 PRE-23RD ERUPTION	38.79	38.79	15.21	15.21	49.75	0.99	18.12	8.31	10.69	6.27	0.16	2.08	2.56	0.45					30		264	50	32	42						69	743	28	158	20	1.5			5.1	982	46	93	11.1	43	8.3	2.1	7.4	1.01
[6991]	AEOLIAN ARC / ITALY / STROMBOLI / STROMBOLI	8 SEPT 98 ERUPTION	38.79	38.79	15.21	15.21	49.93	0.97	17.67	8.443	10.91	6.42	0.17	1.99	2.41	0.44					30		260	54	33	43						64	722	27	148	18	1.43			4.8	927	44	89	10.6	42	8.1	2	7.1	0.98
[6991]	AEOLIAN ARC / ITALY / STROMBOLI / STROMBOLI	8 SEPT 98 ERUPTION	38.79	38.79	15.21	15.21	49.79	0.98	18.12	8.293	10.79	6.19	0.16	1.99	2.41	0.43					31		268	54	32	43						67	738	28	153	19	1.52			4.9	958	45	92	10.9	43	8.3	2.1	7.1	0.98
[6991]	AEOLIAN ARC / ITALY / STROMBOLI / STROMBOLI	8 SEPT 98 ERUPTION	38.79	38.79	15.21	15.21	50.23	0.98	17.87	8.311	10.74	6.22	0.16	2.04	2.33	0.44					30		257	51	32	42						67	742	28	153	19	1.49			5	961	45	92	10.9	42	8.4	2	6.9	0.95
[6991]	AEOLIAN ARC / ITALY / STROMBOLI / STROMBOLI	21 SEPT 98 ERUPTION	38.79	38.79	15.21	15.21	50.21	0.99	18.1	8.401	10.76	5.8	0.16	2.09	2.38	0.46					30		263	50	32	41						70	760	28	158	20	1.55			5.1	991	47	95	11.3	44	8.3	2.1	7.2	0.98
[6991]	AEOLIAN ARC / ITALY / STROMBOLI / STROMBOLI	21 SEPT 98 ERUPTION	38.79	38.79	15.21	15.21	50.95	0.99	17.95	8.375	11	5.08	0.17	2.06	2.3	0.45					31		264	55	31	42						68	739	28	155	19	1.53			5	964	45	91	10.9	43	8.2	2	7.2	0.99
[6991]	AEOLIAN ARC / ITALY / STROMBOLI / STROMBOLI	26 AUG 99 ERUPTION	38.79	38.79	15.21	15.21	50.05	0.94	17.83	8.205	10.53	6.15	0.16	1.98	2.98	0.45							246	48	31	35						67	713	25	153	18	1.36			4.3	946	46	92	10.7	42	8.5	2.3	6.9	1.02
[6991]	AEOLIAN ARC / ITALY / STROMBOLI / STROMBOLI	26 AUG 99 ERUPTION	38.79	38.79	15.21	15.21	50.4	0.95	17.83	8.112	10.73	6.27	0.16	1.97	2.52	0.44							264	55	31	34						65	708	25	153	18	1.31			4.2	912	44	89	10.8	43	8.5	2.2	6.7	0.93
[6991]	AEOLIAN ARC / ITALY / STROMBOLI / STROMBOLI	18 JUN 00 ERUPTION	38.79	38.79	15.21	15.21	50.21	0.96	17.82	8.348	10.78	6.2	0.16	2	2.37	0.42							259	57	32	37						67	705	25	159	18	1.6			4.2	918	45	89	10.7	42	8.4	2.1	6.8	0.97
[6991]	AEOLIAN ARC / ITALY / STROMBOLI / STROMBOLI	18 JUN 00 ERUPTION	38.79	38.79	15.21	15.21	50.28	0.94	17.77	8.125	10.71	6.37	0.16	1.98	2.52	0.44							268	62	31	36						65	694	25	152	17	1.37			4.1	916	45	91	10.6	40	8.1	2.2	6.9	1
[6991]	AEOLIAN ARC / ITALY / STROMBOLI / STROMBOLI	23 AUG 98 ERUPTION	38.79	38.79	15.21	15.21	49.05	0.97	17.14	8.54	11.59	6.93	0.16	1.62	2.38	0.42							278	51	34	46						52	701	26	132	16	1.18			3.7	816	39	81	9.8	39	7.8	2	6.7	0.95
[6994]	AEOLIAN ARC / ITALY / STROMBOLI / STROMBOLI	PALEOSTROMBOLI II	38.79	38.79	15.21	15.21	72.97	0.55	11.48	4.04	2.27	0.68	0.07	4.24	2.81	0.11
[6994]	AEOLIAN ARC / ITALY / STROMBOLI / STROMBOLI	PALEOSTROMBOLI II	38.79	38.79	15.21	15.21	73.11	0.44	10.46	4.68	2.63	0.53	0.09	4.48	2.59	0.07
[6994]	AEOLIAN ARC / ITALY / STROMBOLI / STROMBOLI	PALEOSTROMBOLI II	38.79	38.79	15.21	15.21	68.06	0.74	12.16	6.42	2.99	1.05	0.17	3.37	3.25	0.13
[6994]	AEOLIAN ARC / ITALY / STROMBOLI / STROMBOLI	PALEOSTROMBOLI II	38.79	38.79	15.21	15.21	70.96	0.61	12.06	4.42	2.83	0.86	0.13	4.24	3.5	0.13
[6996]	AEOLIAN ARC / ITALY / LIPARI	VALLONE MURIA	38.45	38.52	14.9	14.98	75.66	0.1	12.58	1.776	0.88	0.45	0.05	4.99	3.35	0.02
[6996]	AEOLIAN ARC / ITALY / LIPARI	VALLONE MURIA	38.45	38.52	14.9	14.98	66.8	0.36	13.76	4.803	3.73	2.47	0.09	4.12	3.27	0.12
[6996]	AEOLIAN ARC / ITALY / LIPARI	VALLONE MURIA	38.45	38.52	14.9	14.98	68.78	0.3	13.57	4.155	3.07	2.03	0.09	4.27	3.25	0.09
[6996]	AEOLIAN ARC / ITALY / LIPARI	MT. S. ANGELO	38.45	38.52	14.9	14.98	75.64	0.11	12.52	1.862	0.87	0.38	0.05	4.98	3.44	0.01
[6996]	AEOLIAN ARC / ITALY / LIPARI	MT. S. ANGELO	38.45	38.52	14.9	14.98	66.56	0.38	14.3	4.984	3.27	1.99	0.11	4.52	3.39	0.08
[6996]	AEOLIAN ARC / ITALY / LIPARI	MT. S. ANGELO	38.45	38.52	14.9	14.98	59.21	0.58	15.63	7.113	5.53	3.71	0.13	4.04	3.48	0.1
[6996]	AEOLIAN ARC / ITALY / LIPARI	VALLONE MURIA	38.45	38.52	14.9	14.98	75.79	0.09	13	1.629	0.6	0.56	0.05	5.16	2.91	0.01
[6996]	AEOLIAN ARC / ITALY / LIPARI	MT. GUARDIA, DOME LAVA	38.45	38.52	14.9	14.98	76.79	0.08	12.27	1.403	0.52	0.13	0.05	4.91	3.73	0
[6996]	AEOLIAN ARC / ITALY / LIPARI	MT. GIARDINA, DOME LAVA	38.45	38.52	14.9	14.98	76.86	0.08	12.3	1.332	0.47	0.14	0.04	4.9	3.74	0
[6996]	AEOLIAN ARC / ITALY / LIPARI	MT. GIARDINA, DOME LAVA	38.45	38.52	14.9	14.98	77.05	0.08	12.4	1.47	0.54	0.15	0.05	4.98	3.2	0
[6996]	AEOLIAN ARC / ITALY / LIPARI	MT. GIARDINA, DOME LAVA	38.45	38.52	14.9	14.98	76.51	0.08	12.49	1.475	0.52	0.14	0.05	4.86	3.76	0
[6996]	AEOLIAN ARC / ITALY / LIPARI	MONTE GUARDIA ERUPTION (CYCLE VIII)	38.45	38.45	14.95	14.95	75.65	0.12	12.9	1.37	0.65	0	0.11	5.32	3.57	0				3200
[6996]	AEOLIAN ARC / ITALY / LIPARI	MONTE GUARDIA ERUPTION (CYCLE VIII)	38.45	38.45	14.95	14.95	69.62	0.25	16.06	1.9	1.7	0.21	0.11	5.32	4.49	0				3260
[6996]	AEOLIAN ARC / ITALY / LIPARI	MONTE GUARDIA ERUPTION (CYCLE VIII)	38.45	38.45	14.95	14.95	75.32	0.13	13.01	1.37	0.62	0.06	0.12	5.49	3.53	0.01				3400
[6996]	AEOLIAN ARC / ITALY / LIPARI	MONTE GUARDIA ERUPTION (CYCLE VIII)	38.45	38.45	14.95	14.95	71.53	0.28	14.6	2.2	1.2	0.22	0.09	5.92	3.63	0.01				3550
[6996]	AEOLIAN ARC / ITALY / LIPARI	MONTE GUARDIA ERUPTION (CYCLE VIII)	38.45	38.45	14.95	14.95	75.67	0.11	12.9	1.25	0.59	0.01	0.09	5.34	3.73	0.01				3200
[6996]	AEOLIAN ARC / ITALY / LIPARI	MONTE GUARDIA ERUPTION (CYCLE VIII)	38.45	38.45	14.95	14.95	75.73	0.14	12.91	1.37	0.6	0	0.1	5.08	3.71	0.06				3100
[4371][4862]	AEOLIAN ARC / ITALY / LIPARI / FORGIA VECCHIA FLOW		38.28	38.53	14.58	14.9	53.76	0.61	16.27	8.264	9.86	6.25	0.16	1.15	2.14	0.17		1	14.4		42			128	32	33						27	580	18	58	3.6	1.4	1.9		1.1	319	13	28.2	3.4	14.7	3.2	0.9	2.9	0.48
[4371][4862]	AEOLIAN ARC / ITALY / LIPARI / FORGIA VECCHIA FLOW		38.28	38.53	14.58	14.9	53.64	0.57	15.96	7.931	9.87	7	0.16	1.13	2.16	0.18		0.9	12.1		44			177	36	48						40	562	18	58	3.3	1.4	1.9		1.2	310	12.5	28	3.4	14.3	2.9	0.84	2.5	0.37
[4721][4541]	AEOLIAN ARC / ITALY / VULCANO / LA FOSSA DI VULCANO	TUFI DI GROTTE DIE ROSSI	38.404	38.404	14.962	14.962	53.12	0.77	15.46	9.2	7.57	4.34	0.19	4.86	3.04	0.43					17.8				30.7	20.2						157.4	1271		148				0.4	6	899	51.4	102.7			8.4	2.1		0.8
[7254]	AEOLIAN ARC / ITALY / FILICUDI / ZUCCO GRANDE		38.58	38.58	14.58	14.58	51.96	0.76	21.04	7.483	10.3	3.25	0.15	1.57	2.78	0.17					19			10	21	8						47	802	18	96	8				1.3	468	24.2	45		20	3.93	1.48		0.5
[4670][7254]	AEOLIAN ARC / ITALY / FILICUDI / ZUCCO GRANDE		38.58	38.58	14.58	14.58	52.93	0.61	19.26	7.883	9.62	5.18	0.15	1.42	2.43	0.15					32			28	30	19						33	707	20	80	11					383	18	33		17	4.9	1.1		0.54
[4670][4923]	AEOLIAN ARC / ITALY / FOSSA DELLE FELCI / FILICUDI / MONTE PALMIERI FORMATION		38.58	38.58	14.58	14.58	63	0.54	16.56	4.679	5.64	2.31	0.11	2.85	3.43	0.19										1						85	579	17	132	12					613	27	57
[7254]	AEOLIAN ARC / ITALY / FILICUDI / FILI DI SCIACCA	MONTE GUARDIA	38.58	38.58	14.58	14.58	54.27	0.64	17.61	7.376	9.82	4.22	0.15	1.79	2.69	0.15					26			26	25	16						46	616	20	81	6				1.3	402	24.1	47		20	4.09	1.2		0.5
[7180]	AEOLIAN ARC / ITALY / STROMBOLI / STROMBOLI	SUMMIT CRATER, FEBRUARY 8TH 2004 EXPLOSION	38.79	38.79	15.21	15.21	52.55	1.59	16.23	10.09	8.02	3.66	0.12	4.1	3.08	0.5
[7180]	AEOLIAN ARC / ITALY / STROMBOLI / STROMBOLI	SUMMIT CRATER, FEBRUARY 8TH 2004 EXPLOSION	38.79	38.79	15.21	15.21	52.36	1.69	16.31	9.8	7.69	3.91	0.28	4.15	3.13	0.63
[7180]	AEOLIAN ARC / ITALY / STROMBOLI / STROMBOLI	SUMMIT CRATER, FEBRUARY 8TH 2004 EXPLOSION	38.79	38.79	15.21	15.21	52.52	1.34	16.32	9.86	8.31	4.1	0.07	3.97	2.78	0.54
[7180]	AEOLIAN ARC / ITALY / STROMBOLI / STROMBOLI	SUMMIT CRATER, FEBRUARY 8TH 2004 EXPLOSION	38.79	38.79	15.21	15.21	52.5	1.6	16.51	9.57	7.9	3.74	0.34	4.1	3.11	0.52
[7180]	AEOLIAN ARC / ITALY / STROMBOLI / STROMBOLI	SUMMIT CRATER, FEBRUARY 8TH 2004 EXPLOSION	38.79	38.79	15.21	15.21	52.21	1.57	16.28	9.81	7.89	3.75	0.6	4.07	3.12	0.54
[7180]	AEOLIAN ARC / ITALY / STROMBOLI / STROMBOLI	SUMMIT CRATER, FEBRUARY 8TH 2004 EXPLOSION	38.79	38.79	15.21	15.21	52.78	1.24	16.56	9.82	7.99	3.72	0.33	4.11	2.8	0.56
[7180]	AEOLIAN ARC / ITALY / STROMBOLI / STROMBOLI	SUMMIT CRATER, FEBRUARY 8TH 2004 EXPLOSION	38.79	38.79	15.21	15.21	52.58	1.48	16.43	9.94	8.09	3.66	0	4.28	2.9	0.48
[7180]	AEOLIAN ARC / ITALY / STROMBOLI / STROMBOLI	SUMMIT CRATER, FEBRUARY 8TH 2004 EXPLOSION	38.79	38.79	15.21	15.21	52.74	1.5	16.39	9.73	8.13	3.48	0.35	3.99	2.99	0.52
[7180]	AEOLIAN ARC / ITALY / STROMBOLI / STROMBOLI	SUMMIT CRATER, FEBRUARY 8TH 2004 EXPLOSION	38.79	38.79	15.21	15.21	52.59	1.48	16.52	9.7	7.81	3.62	0.32	4.19	3.17	0.45
[7180]	AEOLIAN ARC / ITALY / STROMBOLI / STROMBOLI	SUMMIT CRATER, FEBRUARY 8TH 2004 EXPLOSION	38.79	38.79	15.21	15.21	52.61	1.64	16.39	9.87	7.71	3.75	0.26	4.11	3.01	0.52
[7180]	AEOLIAN ARC / ITALY / STROMBOLI / STROMBOLI	SUMMIT CRATER, FEBRUARY 8TH 2004 EXPLOSION	38.79	38.79	15.21	15.21	53	1.61	16.03	9.67	7.77	3.68	0.46	4.04	3.11	0.47
[7180]	AEOLIAN ARC / ITALY / STROMBOLI / STROMBOLI	SUMMIT CRATER, FEBRUARY 8TH 2004 EXPLOSION	38.79	38.79	15.21	15.21	52.14	1.7	16.24	9.86	7.88	3.62	0.39	4.28	3.24	0.55
[7180]	AEOLIAN ARC / ITALY / STROMBOLI / STROMBOLI	SUMMIT CRATER, FEBRUARY 25TH 2004 EXPLOSION	38.79	38.79	15.21	15.21	52.53	1.55	16.09	10.06	7.71	3.62	0.46	4.47	2.94	0.4
[7180]	AEOLIAN ARC / ITALY / STROMBOLI / STROMBOLI	SUMMIT CRATER, FEBRUARY 25TH 2004 EXPLOSION	38.79	38.79	15.21	15.21	52.79	1.52	16.08	10.35	7.9	3.62	0.21	3.95	2.91	0.58
[7180]	AEOLIAN ARC / ITALY / STROMBOLI / STROMBOLI	SUMMIT CRATER, FEBRUARY 25TH 2004 EXPLOSION	38.79	38.79	15.21	15.21	52.99	1.48	16.27	9.96	7.77	3.29	0.24	4.35	3	0.51
[7180]	AEOLIAN ARC / ITALY / STROMBOLI / STROMBOLI	SUMMIT CRATER, FEBRUARY 25TH 2004 EXPLOSION	38.79	38.79	15.21	15.21	52.84	1.55	15.85	10.08	7.7	3.36	0.44	4.32	3.1	0.6
[7180]	AEOLIAN ARC / ITALY / STROMBOLI / STROMBOLI	SUMMIT CRATER, FEBRUARY 25TH 2004 EXPLOSION	38.79	38.79	15.21	15.21	53.01	1.68	15.72	10.05	7.72	3.35	0.37	4.3	2.95	0.66
[7180]	AEOLIAN ARC / ITALY / STROMBOLI / STROMBOLI	SUMMIT CRATER, FEBRUARY 25TH 2004 EXPLOSION	38.79	38.79	15.21	15.21	52.53	1.69	16.3	10.13	7.74	3.56	0.26	4.15	2.96	0.49
[7180]	AEOLIAN ARC / ITALY / STROMBOLI / STROMBOLI	SUMMIT CRATER, FEBRUARY 25TH 2004 EXPLOSION	38.79	38.79	15.21	15.21	52.8	1.74	16.08	9.88	8.17	3.48	0.41	4	2.75	0.52
[7180]	AEOLIAN ARC / ITALY / STROMBOLI / STROMBOLI	SUMMIT CRATER, FEBRUARY 25TH 2004 EXPLOSION	38.79	38.79	15.21	15.21	52.52	1.42	16.39	10.38	7.83	3.44	0.35	4.12	2.9	0.5
[7180]	AEOLIAN ARC / ITALY / STROMBOLI / STROMBOLI	SUMMIT CRATER, FEBRUARY 25TH 2004 EXPLOSION	38.79	38.79	15.21	15.21	52.74	1.52	16.02	9.99	7.72	3.77	0.31	4.03	3.16	0.5
[7180]	AEOLIAN ARC / ITALY / STROMBOLI / STROMBOLI	SUMMIT CRATER, FEBRUARY 25TH 2004 EXPLOSION	38.79	38.79	15.21	15.21	52.76	1.62	16.37	9.93	7.83	3.5	0.12	4.21	2.94	0.53
[7180]	AEOLIAN ARC / ITALY / STROMBOLI / STROMBOLI	SUMMIT CRATER, FEBRUARY 25TH 2004 EXPLOSION	38.79	38.79	15.21	15.21	52.62	1.49	16.42	9.67	7.87	3.65	0.51	4.24	2.93	0.47
[7180]	AEOLIAN ARC / ITALY / STROMBOLI / STROMBOLI	SUMMIT CRATER, FEBRUARY 25TH 2004 EXPLOSION	38.79	38.79	15.21	15.21	52.27	1.57	16.61	10.13	7.91	3.4	0.32	4.1	2.88	0.63
[7180]	AEOLIAN ARC / ITALY / STROMBOLI / STROMBOLI	SUMMIT CRATER, FEBRUARY 25TH 2004 EXPLOSION	38.79	38.79	15.21	15.21	53.03	1.62	15.67	9.93	7.77	3.36	0.46	4.33	3.02	0.58
[7180]	AEOLIAN ARC / ITALY / STROMBOLI / STROMBOLI	SUMMIT CRATER, FEBRUARY 25TH 2004 EXPLOSION	38.79	38.79	15.21	15.21	52.77	1.63	16.03	10.28	7.69	3.55	0	4.21	3.14	0.58
[7180]	AEOLIAN ARC / ITALY / STROMBOLI / STROMBOLI	SUMMIT CRATER, FEBRUARY 25TH 2004 EXPLOSION	38.79	38.79	15.21	15.21	52.05	1.42	17.33	9.92	7.56	3.59	0.29	4.19	3	0.45
[7180]	AEOLIAN ARC / ITALY / STROMBOLI / STROMBOLI	SUMMIT CRATER, FEBRUARY 25TH 2004 EXPLOSION	38.79	38.79	15.21	15.21	52.58	1.58	16.05	9.97	8.07	3.57	0.35	4.26	2.96	0.43
[7180]	AEOLIAN ARC / ITALY / STROMBOLI / STROMBOLI	SUMMIT CRATER, FEBRUARY 25TH 2004 EXPLOSION	38.79	38.79	15.21	15.21	52.74	1.64	15.89	9.88	7.64	3.73	0.36	4.32	3.13	0.54
[7180]	AEOLIAN ARC / ITALY / STROMBOLI / STROMBOLI	SUMMIT CRATER, FEBRUARY 25TH 2004 EXPLOSION	38.79	38.79	15.21	15.21	53.4	1.31	15.66	10.18	7.92	3.36	0.13	4.41	3.01	0.48
[7180]	AEOLIAN ARC / ITALY / STROMBOLI / STROMBOLI	SUMMIT CRATER, FEBRUARY 25TH 2004 EXPLOSION	38.79	38.79	15.21	15.21	52.4	1.49	16.07	10	7.96	3.5	0.28	4.49	3.06	0.58
[7180]	AEOLIAN ARC / ITALY / STROMBOLI / STROMBOLI	SUMMIT CRATER, FEBRUARY 25TH 2004 EXPLOSION	38.79	38.79	15.21	15.21	52.74	1.54	16.05	10.39	7.76	3.55	0.2	4.23	3.06	0.4
[7180]	AEOLIAN ARC / ITALY / STROMBOLI / STROMBOLI	SUMMIT CRATER, FEBRUARY 25TH 2004 EXPLOSION	38.79	38.79	15.21	15.21	52.11	1.77	16.29	10.24	7.74	3.61	0.5	4.12	2.86	0.6
[7254]	AEOLIAN ARC / ITALY / FILICUDI / FILI DI SCIACCA		38.58	38.58	14.58	14.58	55.69	0.66	17.46	7.756	8.36	3.64	0.17	1.81	3.02	0.19					21			46	25	11						66	626	23	82	10					415	31	52		19	4.9	1.2		0.63
[7254]	AEOLIAN ARC / ITALY / FILICUDI / CHIUMENTO		38.58	38.58	14.58	14.58	56.52	0.65	17.96	6.798	8.23	3.46	0.15	2.07	2.96	0.17					22.8			16	22	10						69	652	21	95	8				2	495	26.9	51		21	3.91	1.14		0.5
[7254]	AEOLIAN ARC / ITALY / FILICUDI / CHIUMENTO		38.58	38.58	14.58	14.58	50.76	0.78	19.21	8.618	10.81	4.76	0.16	1.33	2.46	0.13					31			21	30	15						30	717	20	60	6				1.3	364	19.4	38		17	3.75	1.48		0.5
[7254][4670][4371]	AEOLIAN ARC / ITALY / FILICUDI / CHIUMENTO		38.58	38.58	14.58	14.58	52.5	0.77	18.93	8.341	10	4.32	0.16	1.46	2.46	0.13					32			15	32	11						40	725	21	55	6	1.7	2.7		0.85	491	23	43	5.1	21	4.1	1.2	3.4	0.5
[7254]	AEOLIAN ARC / ITALY / FILICUDI / FOSSA DELLE FELCI		38.58	38.58	14.58	14.58	54.32	0.71	17.68	7.674	10.36	3.56	0.18	1.6	2.72	0.17					26			28	25	12						55	678	14	68	9				1.3	433	22.7	43		19	3.6	0.99		0.4
[7254]	AEOLIAN ARC / ITALY / FILICUDI / FOSSA DELLE FELCI		38.58	38.58	14.58	14.58	54.52	0.72	18.5	7.968	8.84	3.72	0.18	1.67	2.81	0.15					24			16	25	10						62	713	22	68	9					448	25	40		15	4.7	1.3		0.56
[7254]	AEOLIAN ARC / ITALY / FILICUDI / FOSSA DELLE FELCI		38.58	38.58	14.58	14.58	54.63	0.66	18.42	7.655	8.62	3.82	0.17	1.98	2.98	0.17					21			15	24	7						68	634	22	89	10					525	31	52		24	4.8	1.2		0.53
[5374]	AEOLIAN ARC / ITALY / STROMBOLI / STROMBOLI		38.79	38.79	15.21	15.21	55.74	0.7	15.92	7.163	9.83	6.08	0.15	1.52	2.42	0.22	13				21		218		29		97	71				40	515		127	10					520	23.6	52.9			4.54	1.2		0.57
[5374]	AEOLIAN ARC / ITALY / STROMBOLI / STROMBOLI		38.79	38.79	15.21	15.21	52.74	0.78	17.64	6.979	9.59	5.51	0.13	2.08	2.71	0.33	12				16		220		28		130	69				62	520								770	33.6	74.8			5.94	1.71		0.83
[5374]	AEOLIAN ARC / ITALY / STROMBOLI / STROMBOLI		38.79	38.79	15.21	15.21	52.69	0.89	17.38	7.508	7.91	3.82	0.14	4.66	3.23	0.75	9				16		255		26		86	76				160	815		237	26					2000	77.1	165			13.5	3.17		1.36
[7402]	AEOLIAN ARC / ITALY / STROMBOLI / STROMBOLI	RINA GRANDE SLOPE, SW OF PIZZO SOPRA LA FOSSA	38.79	38.79	15.22	15.22	51.81	0.76	19.59	7.63	10.27	4.98	0.11	1.71	2.17	0.37							268	65	34	66	77	37	15	0	6	50	662	37	138	13	0	4	0.8	3.1	872	46.2	87.9	8.29	35.9	7.6	2.12	6.9	1.1
[7406]	AEOLIAN ARC / ITALY / STROMBOLI / STROMBOLI	NORTHERN SIDE OF SCIARA DEL FUOCO	38.79	38.79	15.21	15.21	51.72	0.86	16.82	7.6	10.09	5.72	0.14	3.66	2.47	0.51		3.63					245	121	27.6	42.3						119.5	681	25.8	177	20.1		3.07		3.32	1457	49	98.6		46.8	8.95	2.33	8.1	0.993
[7406]	AEOLIAN ARC / ITALY / STROMBOLI / STROMBOLI / FLOW A1	VALLONE DI RINA	38.79	38.79	15.21	15.21	54.56	0.88	18.14	7.07	8.31	3.75	0.16	2.22	3.24	0.3		1.5					227	9	21.8	15						64.2	538	26.2	171	14.7		1.31		3.58	701	42	79.3		32.1	5.96	1.63	5.57	0.746
[7406]	AEOLIAN ARC / ITALY / STROMBOLI / STROMBOLI / FLOW A4	VALLONE DI RINA	38.79	38.79	15.21	15.21	53.35	0.74	17.57	7.23	9.98	5.26	0.13	1.73	2.72	0.25		1.42					272	106	25	36.7						42	622	20.9	113	9.2		12.88		1.52	625	32.5	60.1		27	5.34	1.46	4.56	0.644
[7406]	AEOLIAN ARC / ITALY / STROMBOLI / STROMBOLI / FLOW A7	VALLONE DI RINA	38.79	38.79	15.21	15.21	53.33	0.74	17.29	7.12	9.86	5.41	0.14	1.77	2.6	0.23		1.18					250	94	24.7	34.6						43.4	590	19.7	102	8.7		1.18		2.13	584	30.8	58.1		27.3	5.04	1.37	4.11	0.66
[7406]	AEOLIAN ARC / ITALY / STROMBOLI / STROMBOLI / FLOW A14	VALLONE DI RINA	38.79	38.79	15.21	15.21	54.53	0.68	15.27	7.43	10.25	6.7	0.15	1.56	2.35	0.21		1.15					247	290	32	67.5						45.1	570	19.2	110	8.5		0.96		1.64	503	28	54.3		23.1	4.37	1.26	3.73	0.556
[7406]	AEOLIAN ARC / ITALY / STROMBOLI / STROMBOLI / FLOW B1	VALLONE DI RINA	38.79	38.79	15.21	15.21	53.17	0.77	17.65	7.18	10.14	5.4	0.13	1.67	2.65	0.24		1.45					269	114	26.2	36.1						42	625	20.2	105	9		0.92		1.14	552	30.1	57.9		25.3	4.93	1.47	4.12	0.61
[7406]	AEOLIAN ARC / ITALY / STROMBOLI / STROMBOLI / FLOW B3	VALLONE DI RINA	38.79	38.79	15.21	15.21	52.17	0.84	17.58	7.59	10.26	5.55	0.14	1.67	2.54	0.3		1.53					270	83	27	39.5						40.2	661	19.8	101	10.2		1.09		1.77	610	32.4	62.8		28.4	5.22	1.55	4.81	0.655
[7406]	AEOLIAN ARC / ITALY / STROMBOLI / STROMBOLI / FLOW B5	VALLONE DI RINA	38.79	38.79	15.21	15.21	54.07	0.68	15.32	7.37	10.26	6.48	0.15	1.62	2.34	0.22		0					226	228	28.5	54.5						43.7	522	18.9	105	8.2		1.07		2.18	501	28.5	54.5		24.1	4.99	1.32	3.93	0.573
[7406]	AEOLIAN ARC / ITALY / STROMBOLI / STROMBOLI / FLOW B7	VALLONE DI RINA	38.79	38.79	15.21	15.21	54.24	0.77	17.78	6.7	9.12	4.48	0.13	2.59	2.97	0.33		1.82					212	57	22.7	26.3						78.8	644	31.1	160	18.1		1.53		4.25	875	44.9	86.1		34.6	6.51	1.72	5.32	0.691
[7406]	AEOLIAN ARC / ITALY / STROMBOLI / STROMBOLI / FLOW B9	VALLONE DI RINA	38.79	38.79	15.21	15.21	53.95	0.69	14.69	7.67	10.76	7.31	0.15	1.49	2.22	0.19		0.95					224	303	29.2	63.2						42.4	527	18.7	98	7.8		0.75		2.1	457	25.1	49.6		22.3	4.55	1.1	3.6	0.562
[7406]	AEOLIAN ARC / ITALY / STROMBOLI / STROMBOLI / FLOW B11	VALLONE DI RINA	38.79	38.79	15.21	15.21	54.45	0.68	15.05	7.59	10.52	7.16	0.16	1.52	2.28	0.17		0.78					240	311	31.5	69.7						45.5	539	18.5	101	7.8		0.87		2.44	450	24.5	49		22.3	4.68	1.12	3.72	0.549
[7406]	AEOLIAN ARC / ITALY / STROMBOLI / STROMBOLI / FLOW B12	VALLONE DI RINA	38.79	38.79	15.21	15.21	54.12	0.7	15.24	7.54	10.38	6.91	0.16	1.6	2.33	0.21		1.06					244	266	31.5	60.6						47.8	566	18.9	103	8.3		0.8		2.57	479	26.7	52.7		22.4	4.5	1.07	3.75	0.54
[7406]	AEOLIAN ARC / ITALY / STROMBOLI / STROMBOLI / FLOW B13	VALLONE DI RINA	38.79	38.79	15.21	15.21	54.63	0.77	17.33	6.78	8.82	4.87	0.14	2.74	3.04	0.32		2.36					218	103	23.8	32.6						84.9	674	23.3	168	20.6		1.49		2.27	878	48.9	90.6		36	6.9	1.76	5.52	0.74
[7406]	AEOLIAN ARC / ITALY / STROMBOLI / STROMBOLI / FLOW B18	VALLONE DI RINA	38.79	38.79	15.21	15.21	54.8	0.79	17.96	6.69	8.6	4.13	0.13	2.72	3.08	0.31		2.15					218	35	20.9	18.5						81.5	600	23.3	163	17.1		1.37		2.59	873	45.8	88.8		35.6	7.02	1.78	5.51	0.771
[7406]	AEOLIAN ARC / ITALY / STROMBOLI / STROMBOLI / FLOW B21	VALLONE DI RINA	38.79	38.79	15.21	15.21	55.03	0.77	17.7	6.55	8.34	3.94	0.13	2.81	3.02	0.33		2.08					214	33	21.8	20.4						89.6	635	24.4	178	18.4		1.8		4.81	956	49.7	90.4		36.3	6.45	1.8	5.61	0.775
[7406]	AEOLIAN ARC / ITALY / STROMBOLI / STROMBOLI / FLOW B22	VALLONE DI RINA	38.79	38.79	15.21	15.21	55.33	0.78	17.32	6.63	8.38	3.96	0.13	2.7	3.02	0.33		2.41					215	32	20.8	20.4						81.7	593	23.6	169	17.4		1.86		2.73	953	49	89.6		37	7	1.89	5.75	0.792
[7406]	AEOLIAN ARC / ITALY / STROMBOLI / STROMBOLI / FLOW C1	VALLONE DI RINA	38.79	38.79	15.21	15.21	52.43	0.81	18.46	7.37	9.9	4.77	0.14	2.23	2.75	0.33		1.78					238	18	25.9	25.5						65.8	636	24.7	145	13.4		1.52		2.56	832	41.8	79.1		34.5	6.38	1.76	5.7	0.809
[7406]	AEOLIAN ARC / ITALY / STROMBOLI / STROMBOLI / FLOW C6	VALLONE DI RINA	38.79	38.79	15.21	15.21	54.86	0.82	18.06	6.9	8.09	3.69	0.16	3.04	3.25	0.3		2.88					197	10	22.4	16.6						93.8	600	27.8	203	19.8		1.79		4.62	920	50.7	93.8		38.9	7.14	1.8	6.24	0.857
[7406]	AEOLIAN ARC / ITALY / STROMBOLI / STROMBOLI / FLOW C9	VALLONE DI RINA	38.79	38.79	15.21	15.21	54.17	0.88	17.84	7.04	8.46	3.85	0.14	2.84	3.15	0.31		1.3					212	23	22.8	22.9						88	612	27.4	190	18.9		1.77		3.9	885	49.8	92.8		38.5	7.17	1.79	6.09	0.842
[7406]	AEOLIAN ARC / ITALY / STROMBOLI / STROMBOLI / FLOW C10	VALLONE DI RINA	38.79	38.79	15.21	15.21	51.34	0.85	18.41	7.54	10.4	5.3	0.14	2.13	2.63	0.28		1.16					246	17	28.7	27.8						59.2	613	22.9	131	12.3		1.12		2.17	756	37.8	75.4		32.1	6.81	1.66	5.34	0.79
[7406]	AEOLIAN ARC / ITALY / STROMBOLI / STROMBOLI / FLOW C11	VALLONE DI RINA	38.79	38.79	15.21	15.21	54.49	0.82	18.1	7.01	8.47	3.79	0.14	2.93	3.2	0.29		2.13					199	13	21.4	15.6						89	555	25.7	185	17.7		1.33		5.05	915	48.7	91.3		38.3	7.05	1.81	6	0.887
[5055][4671]	AEOLIAN ARC / ITALY / STROMBOLI / STROMBOLI	LAVA, SERRO MONACO S OF MALO PASSO AT THE COAST	38.79	38.79	15.21	15.21	49.05	0.97	17.14	8.3	11.59	5.11	0.16	2.07	3.2	0.42					22		227	59	32	38						57	520	26	145	14					620	50	76		25
[4671][9492]	AEOLIAN ARC / ITALY / STROMBOLI / STROMBOLI	TOPMOST LAVA FLOW IN N FLANK OF LE SCHICCIOLE	38.79	38.79	15.21	15.21	58.02	0.71	17.9	7.41	5.54	2.67	0.15	3.66	3.61	0.38					9		137	15	15	12						113	563	27	252	22					1232	69	112		48
[7480]	AEOLIAN ARC / ITALY / ALICUDI / FILO DELL ARPA	STRATOVOLCANO	38.55	38.55	11.366	11.366	50.41	0.71	16.56	8.387	10.55	8.78	0.16	1.02	2.23	0.31					42			689	38	104						22	772	19	93	11				0.52	403	29	54		24	4	1.3		0.51
[7480]	AEOLIAN ARC / ITALY / ALICUDI / FILO DELL ARPA	STRATOVOLCANO	38.55	38.55	11.366	11.366	50.57	0.68	15.97	8.417	10.97	8.94	0.16	0.97	2.18	0.3					38			426		111						20	774	21	91	14				0.55	405	29	57		23	4.4	1.6		0.59
[7480]	AEOLIAN ARC / ITALY / ALICUDI / FILO DELL ARPA	STRATOVOLCANO	38.55	38.55	11.366	11.366	58.22	0.67	17.61	5.849	6.82	3.97	0.13	2.27	3.6	0.39					21			47		21						63	678	23	134	19				1.2	659	42	78		29	4.9	16		0.7
[4994][5373]	AEOLIAN ARC / ITALY / VULCANO / LA FOSSA DI VULCANO		38.404	38.404	14.962	14.962	53	0.85	18.5	8.04	7.6	3.4	0.15	3.6	3.6	0.42							200	24	20	11	154	98				100	1295	20	109						1011	40	94
[4925][7254]	AEOLIAN ARC / ITALY / FILICUDI / FOSSA DELLE FELCI	CYCLE III	38.58	38.58	14.58	14.58	50.9	0.7	19.4	8.15	10.7	5.5	0.16	1.3	2.3	0.21					22			20	17	24						31	673	13	74	7					401	21	52		24	3.9	1.1		0.56
[5055][4275]	AEOLIAN ARC / ITALY / STROMBOLI / STROMBOLI	TRENCH 1, UPPER SEQUENCE, SADDLE UPSLOPE OF THE SCORIA RAMPART BUILT BY THE VENT OF NEL CANNESTRA	38.79	38.79	15.21	15.21	51.25	0.91	16	8.396	10.84	6.55	0.16	1.94	2.52	0.38							265	96	33	47						65	751	25	147	19	1.53			5	958	48	92	11.2	42	7.9	2	6.2	0.86
[5055][4275]	AEOLIAN ARC / ITALY / STROMBOLI / STROMBOLI	TRENCH 1, UPPER SEQUENCE, SADDLE UPSLOPE OF THE SCORIA RAMPART BUILT BY THE VENT OF NEL CANNESTRA	38.79	38.79	15.21	15.21	52.8	0.99	17.75	8.078	9.22	4.67	0.15	2.08	2.74	0.38							267	14	28	20						72	668	24	154	18	1.72			6	941	43	85	10.2	38	7.5	2	6.7	0.86
[5055][4275]	AEOLIAN ARC / ITALY / STROMBOLI / STROMBOLI	TRENCH 2, UPPER SEQUENCE, 300 M SE OF TRENCH 1	38.79	38.79	15.21	15.21	51.35	0.87	16.62	7.78	10.31	6.32	0.15	2.51	2.74	0.39							249	132	31	49						73	756	25	164	20	1.83			5.5	982	47	92	10.6	42	8.2	2.1	6.3	0.84
[5055][4275]	AEOLIAN ARC / ITALY / STROMBOLI / STROMBOLI	TRENCH 2, UPPER SEQUENCE, 300 M SE OF TRENCH 1	38.79	38.79	15.21	15.21	52.5	0.84	16.81	7.577	9.91	6.07	0.15	1.93	2.42	0.37							246	84	30	46						66	687	25	143	18	1.53			5.1	910	44	87	10.3	39	7.6	2	6.3	0.9
[5055][4275]	AEOLIAN ARC / ITALY / STROMBOLI / STROMBOLI	TRENCH 2, UPPER SEQUENCE, 300 M SE OF TRENCH 1	38.79	38.79	15.21	15.21	50.87	0.9	16.56	8.224	10.91	6.66	0.16	1.82	2.39	0.4							270	116	34	51						62	742	24	148	18	1.66			4.6	901	45	88	10.5	40	7.5	2	6.3	0.84
[5055][4275]	AEOLIAN ARC / ITALY / STROMBOLI / STROMBOLI	TRENCH 2, UPPER SEQUENCE, 300 M SE OF TRENCH 1	38.79	38.79	15.21	15.21	51.07	0.9	17.13	7.97	10.59	6.58	0.16	1.92	2.42	0.39							256	107	31	44						65	716	25	151	18	1.55			5.2	915	46	89	10.4	41	7.8	2	5.9	0.86
[4721][4541][4862][8262]	AEOLIAN ARC / ITALY / VULCANO / LA FOSSA DI VULCANO	LA SOMMATA	38.404	38.404	14.962	14.962	48.1	0.82	12.75	11.12	12.69	8.34	0.22	2.29	2.2	0.24		1.3	24.3		39.1			239	42.3	50						53.7	1110		81				0.2	1.5	556	27.9	48.9			5.6	1.7		0.6
[4721][4541]	AEOLIAN ARC / ITALY / VULCANO / LA FOSSA DI VULCANO / MONTE ROSSO UNIT		38.404	38.404	14.962	14.962	50.92	0.73	16.03	8.98	10.31	6.39	0.19	2.58	2.57	0.3					30.5			100	34.4	35						63.5	1194		100				0.1	2.3	639	31.5	61			6	1.9		0.6
[4721]	AEOLIAN ARC / ITALY / VULCANO / LA FOSSA DI VULCANO	PUNTA LUCCIA	38.404	38.404	14.962	14.962	56.31	0.75	18.13	8.03	6.39	2.89	0.15	3.76	2.37	0.33
[4541]	AEOLIAN ARC / ITALY / VULCANO / LA FOSSA DI VULCANO	SPIAGGIA LUNGA	38.404	38.404	14.962	14.962	52.32	0.81	18.19	8.93	8.71	3.62	0.17	2.81	3.08	0.36					22.7			44	31	32						52.5	1291		98				0.1	0.4	770	35.8	70.5			6.6	2		0.7
[4541]	AEOLIAN ARC / ITALY / VULCANO / LA FOSSA DI VULCANO	PALIZZI	38.404	38.404	14.962	14.962	57.45	0.61	16.83	6.6	5.17	2.58	0.14	5.67	3.81	0.43					13.2			62	20.8	14.6						192	985		236				0.6	7.9	964	72.3	138.1			8.7	1.8		0.9
[4721][4541]	AEOLIAN ARC / ITALY / VULCANO / LA FOSSA DI VULCANO	PALIZZI	38.404	38.404	14.962	14.962	59.81	0.53	15.66	5.98	4.88	2.44	0.13	5.46	4.09	0.33
[4721][4541]	AEOLIAN ARC / ITALY / VULCANO / LA FOSSA DI VULCANO	PALIZZI	38.404	38.404	14.962	14.962	73.54	0.13	13.1	2.21	1.02	0.34	0.07	4.95	4.35	0.04	154	12.8	212	4083	0	581	5	0								229	27	36.2	197	33				15.2	44	63	103		37	7	0.15	5.9
[4468][10038]	AEOLIAN ARC / ITALY / LIPARI	CYCLE I, OLD VOLCANOES	38.28	38.53	14.58	14.9	56	0.87	18.2	7.62	9.05	3.06	0.11	1.84	2.19	0.22							293	57	24	22						54	669	24	93	5					448	24	47		21.8	4.47
[4468][10038]	AEOLIAN ARC / ITALY / LIPARI	CYCLE I, OLD VOLCANOES	38.28	38.53	14.58	14.9	54.7	0.61	18.3	7.95	9.33	3.69	0.14	1.81	2.33	0.2							258	20	27	15						46	828	18	75	7					494	19	40		19.7	4.09
[4468][10038]	AEOLIAN ARC / ITALY / LIPARI	CYCLE I, OLD VOLCANOES	38.28	38.53	14.58	14.9	53.6	0.66	16.6	8.17	10.9	5.91	0.3	0.96	1.86	0.14							299	122	34	38						27	553	14	50	3					378	14	28		13.6	3.03
[4468][10038]	AEOLIAN ARC / ITALY / LIPARI	CYCLE II, COSTA D^AGOSTO I, M. CHIRICA	38.28	38.53	14.58	14.9	53.3	0.64	16.5	8.72	10.9	5.96	0.16	1.01	1.78	0.1							272	160	36	47						24	484	15	57	4					255	14	23		12.5	2.85
[4671]	AEOLIAN ARC / ITALY / STROMBOLI / STROMBOLI	STROMBOLICCHIO	38.79	38.79	15.21	15.21	53.49	0.79	16.3	7.492	10.32	6.46	0.15	1.37	2.56	0.2					23		276	200	36	64						39	428	22	97	10					343	16	46		24
[9378]	AEOLIAN ARC / ITALY / STROMBOLI / STROMBOLI	SAN BARTOLO LAVA FIELD	38.79	38.79	15.21	15.21	57.1	1.95	14	11.21	6.94	3.77	0.38	2.11	2.35	0
[9378]	AEOLIAN ARC / ITALY / STROMBOLI / STROMBOLI	SAN BARTOLO LAVA FIELD	38.79	38.79	15.21	15.21	60.4	0.97	16.8	6.02	7.43	2.56	0.26	2.23	3.11	0
[9378]	AEOLIAN ARC / ITALY / STROMBOLI / STROMBOLI	SAN BARTOLO LAVA FIELD	38.79	38.79	15.21	15.21	51.13	0.76	16.91	7.28	10.62	7.25	0.14	1.76	2.28	0.23					31		235	98	35	65	23	32	17.4			64	542.2	23	104.4	11.6	1.1	3		3.7	734	32.9	53.9	6.39	24.6	5.1	1.4	4.51	0.7
[9378]	AEOLIAN ARC / ITALY / STROMBOLI / STROMBOLI	SAN BARTOLO LAVA FIELD	38.79	38.79	15.21	15.21	51.2	0.76	16.97	7.24	10.61	7.28	0.14	1.71	2.29	0.24					31		231	98	33	67	24	31	17.1			62	526	22	102.2	11.7	1.1	2		3.7	733	31	51	6.01	24.4	4.8	1.4	4.74	0.7
[9378]	AEOLIAN ARC / ITALY / STROMBOLI / STROMBOLI	SAN BARTOLO LAVA FIELD	38.79	38.79	15.21	15.21	49.43	0.9	16.39	7.7	11.47	7.12	0.15	2.34	2.42	0.49					32		245	107	31.8	47	81	37	16.2			69.3	774.3	27.5	150.3	21.3	1.5	2		2.3	1088	52.1	88.9	11	41	8.6	2.27	6.76	1
[9495]	AEOLIAN ARC / ITALY / STROMBOLI / STROMBOLI	EASTERN BORDER OF THE SCIARA DEL FUOCO	38.794	38.794	15.203	15.23	50.09	1	17.27	7.85	11.23	6.19	0.16	2.08	2.5	0.55					32		268	55	30.6	40	107	70				73	724	27	170	19.2				4.6	986	48	97	11.5	44	8.7	2.2	7.1	0.97
[9495]	AEOLIAN ARC / ITALY / STROMBOLI / STROMBOLI	LEVEES OF LAVA FLOW, EASTERN BORDER OF THE OF SCIARA DEL FUOCO	38.794	38.794	15.203	15.23	49.49	0.93	18.01	8.411	11.2	6.03	0.17	2.18	2.53	0.56					30		259	52	34	39	100	72				61	799	27	159	22				5	943	43.6	93.6	11.2	43.6	8.51	2.28	7	1.06
[9495]	AEOLIAN ARC / ITALY / STROMBOLI / STROMBOLI	LEVEES OF LAVA FLOW, EASTERN BORDER OF THE OF SCIARA DEL FUOCO	38.794	38.794	15.203	15.23	49.1	1.01	18.02	8.708	11.1	6.15	0.17	2.04	2.5	0.36					31		253	54	34	39	104	72				62	805	27	161	23				4.7	945	42.8	91.3	11	42.3	8.22	2.2	6.83	1.02
[9495]	AEOLIAN ARC / ITALY / STROMBOLI / STROMBOLI	EASTERN BORDER OF THE SCIARA DEL FUOCO	38.794	38.794	15.203	15.23	49.04	0.97	18.34	8.051	10.9	6.18	0.16	2.04	2.5	0.36					29		250	52	32	35	101	72				62	802	27	157	22				4.3	937	43.6	96.1	11.4	43.3	8.49	2.3	7.14	1.06
[9495]	AEOLIAN ARC / ITALY / STROMBOLI / STROMBOLI	EASTERN BORDER OF THE SCIARA DEL FUOCO	38.794	38.794	15.203	15.23	50.36	0.93	17.38	7.79	11.25	6.08	0.16	2.14	2.55	0.56					31		268	61	32	42	96	69				68	728	26	159	18.1				4.4	962	46	92	11	42	8.3	2.2	6.8	0.94
[9495]	AEOLIAN ARC / ITALY / STROMBOLI / STROMBOLI	EASTERN BORDER OF THE SCIARA DEL FUOCO	38.794	38.794	15.203	15.23	50.7	0.94	17.41	8.397	11.17	6.05	0.17	2.11	2.51	0.36					29		276	61	32	44	105	76				69	720	26	160	18.1				4.3	923	45	89	10.6	41	8.3	2.1	6.6	0.91
[9495]	AEOLIAN ARC / ITALY / STROMBOLI / STROMBOLI	EASTERN BORDER OF THE SCIARA DEL FUOCO	38.794	38.794	15.203	15.23	49.14	0.99	17.32	8.312	11.22	6.1	0.16	2.05	2.52	0.36					30		265	53	33	36	95	70				61	839	27	151	21				4.6	935	45.3	98.7	11.8	45.3	8.76	2.42	7.41	1.11
[9495]	AEOLIAN ARC / ITALY / STROMBOLI / STROMBOLI	EASTERN BORDER OF THE SCIARA DEL FUOCO	38.794	38.794	15.203	15.23	50.19	0.93	17.97	8.003	11.14	6.12	0.16	2.04	2.49	0.56					29		254	54	32	41	93	75				64	672	24	153	17.2				4	883	43	86	10.2	39	7.9	2	6.3	0.88
[9495]	AEOLIAN ARC / ITALY / STROMBOLI / STROMBOLI	EASTERN BORDER OF THE SCIARA DEL FUOCO	38.794	38.794	15.203	15.23	50.36	0.94	17.59	8.079	11.11	6.16	0.17	2.05	2.51	0.56					29		260	51	35	36	95	74				60	780	26	158	21				4.5	941	45.9	101.1	12.1	45.3	8.9	2.45	7.5	1.09
[9495]	AEOLIAN ARC / ITALY / STROMBOLI / STROMBOLI	EASTERN BORDER OF THE SCIARA DEL FUOCO	38.794	38.794	15.203	15.23	49.19	0.93	18.18	8.416	11.11	6.01	0.17	2.01	2.5	0.56					30		262	54	33	44	103	80				68	703	26	159	18				4.2	928	45	90	10.6	41	8.2	2.1	6.6	0.93
[9495]	AEOLIAN ARC / ITALY / STROMBOLI / STROMBOLI	CLOSE TO NE CRATER	38.794	38.794	15.203	15.23	49.8	0.88	18.09	7.749	11.46	5.91	0.15	2.21	2.58	0.53							264	65	31	42	95	69				68	713	26	158	17.9				4.4	956	46	92	10.8	42	8.4	2.2	6.8	0.94
[9495]	AEOLIAN ARC / ITALY / STROMBOLI / STROMBOLI	EASTERN BORDER OF THE SCIARA DEL FUOCO	38.794	38.794	15.203	15.23	50.17	0.88	18.06	7.857	11.32	5.62	0.15	2.24	2.47	0.49							251	54	29.82	40	100	73				68	702	25	157	17.9				4.4	939	45	90.94	10.7	41	8.1	2.1	6.7	0.92
[9495]	AEOLIAN ARC / ITALY / STROMBOLI / STROMBOLI	LEVEES OF LAVA FLOW, EASTERN BORDER OF THE OF SCIARA DEL FUOCO	38.794	38.794	15.203	15.23	49.23	0.96	18.16	8.291	10.9	6.09	0.16	2.06	2.49	0.38					30		254	55	34	37	101	70				62	797	27	158	22				4.7	942	43.3	94.2	11.2	43.4	8.36	2.27	6.96	1.06
[9495]	AEOLIAN ARC / ITALY / STROMBOLI / STROMBOLI	EASTERN BORDER OF THE SCIARA DEL FUOCO	38.794	38.794	15.203	15.23	48.84	1	18.48	8.456	10.84	6.09	0.17	2.08	2.51	0.38					30		268	54	32	42	102	71				70	728	26	161	18.3				4.2	958	46	93	11	43	8.4	2.2	7.1	0.95
[9495]	AEOLIAN ARC / ITALY / STROMBOLI / STROMBOLI	EASTERN BORDER OF THE SCIARA DEL FUOCO	38.794	38.794	15.203	15.23	49.69	0.88	17.71	7.945	11.56	6.15	0.15	2.23	2.56	0.55							247	58	30	39	92	65				63	677	24	150	16.9				4.2	922	44	89	10.5	41	8.2	2.2	6.6	0.92
[9495]	AEOLIAN ARC / ITALY / STROMBOLI / STROMBOLI	EASTERN BORDER OF THE SCIARA DEL FUOCO	38.794	38.794	15.203	15.23	48.97	0.98	18.63	8.329	10.82	6.13	0.16	2.04	2.46	0.36					28		252	57	31	35	103	70				62	801	27	157	22				4.5	942	45.6	100.4	12	45.6	8.96	2.42	7.4	1.11
[9495]	AEOLIAN ARC / ITALY / STROMBOLI / STROMBOLI	EASTERN BORDER OF THE SCIARA DEL FUOCO	38.794	38.794	15.203	15.23	49.1	1	18.13	8.644	10.95	6.08	0.17	2.08	2.53	0.36					29.1		238	56	29	39	90	65				65	687	24	149	16.9				4.2	913	44	88	10.5	40	8.2	2.1	6.6	0.9
[9495]	AEOLIAN ARC / ITALY / STROMBOLI / STROMBOLI	EASTERN BORDER OF THE SCIARA DEL FUOCO	38.794	38.794	15.203	15.23	49.76	0.89	17.69	7.975	11.48	6.19	0.15	2.18	2.48	0.51							279	68	33	46	106	73				69	723	26	159	18.2				4.4	924	45.22	90	10.6	41	8.3	2.2	6.7	0.93
[9495]	AEOLIAN ARC / ITALY / STROMBOLI / STROMBOLI	EASTERN BORDER OF THE SCIARA DEL FUOCO	38.794	38.794	15.203	15.23	49.79	0.9	17.55	7.975	11.56	6.24	0.15	2.24	2.54	0.55							267	61	31	42	98	69				65	680	25	152	17.3				4.2	896	43	87	10.3	40	8.1	2.2	6.6	0.91
[9495]	AEOLIAN ARC / ITALY / STROMBOLI / STROMBOLI	EASTERN BORDER OF THE SCIARA DEL FUOCO	38.794	38.794	15.203	15.23	48.96	1	18.39	8.592	10.95	6.2	0.17	2.05	2.57	0.36					30		248	58	30	40	92	68				66	688	25	152	17.2				4.2	912	44	90	10.6	41	8.2	2.1	6.6	0.92
[9495]	AEOLIAN ARC / ITALY / STROMBOLI / STROMBOLI	EASTERN BORDER OF THE SCIARA DEL FUOCO	38.794	38.794	15.203	15.23	49.04	1	18.48	8.461	10.92	5.95	0.17	2.03	2.55	0.36							260	56	31	41	92	77				67	704	26	158	16.3				4.4	935	42	91	10.8	41	8.1	2.1	6.9	0.93
[9495]	AEOLIAN ARC / ITALY / STROMBOLI / STROMBOLI	EASTERN BORDER OF THE SCIARA DEL FUOCO	38.794	38.794	15.203	15.23	50.06	0.9	17.69	7.808	11.68	6.09	0.15	2.2	2.51	0.5							257	58	31	41	96	76				65	677	25	154	15.9				4.2	906	42	89	10.6	41	8.1	2.1	6.7	0.93
[9495]	AEOLIAN ARC / ITALY / STROMBOLI / STROMBOLI	EASTERN BORDER OF THE SCIARA DEL FUOCO	38.794	38.794	15.203	15.23	49.92	0.85	18.39	7.493	11.67	5.76	0.14	2.15	2.55	0.48					28.4		251	46	30	36	98	69				66	731	25	156	17.4				4	912	43	88	10.4	41	7.9	2.1	6.5	0.91
[9495]	AEOLIAN ARC / ITALY / STROMBOLI / STROMBOLI	EASTERN BORDER OF THE SCIARA DEL FUOCO	38.794	38.794	15.203	15.23	49.41	0.99	17.78	8.465	11.12	6.18	0.17	2.04	2.54	0.36					28.8		267	54	34	44	104	82				69	704	26	162	18				4.3	932	45	90	10.6	41	8.2	2.1	6.7	0.92
[9495]	AEOLIAN ARC / ITALY / STROMBOLI / STROMBOLI	EASTERN BORDER OF THE SCIARA DEL FUOCO	38.794	38.794	15.203	15.23	50.02	0.93	17.68	8.386	11.11	6	0.16	2.04	2.52	0.36					30		267	49	35	36	99	73				61	787	27	158	22				4.4	942	45.3	99.1	11.7	44.8	8.53	2.36	7.22	1.07
[9495]	AEOLIAN ARC / ITALY / STROMBOLI / STROMBOLI	CLOSE TO NE CRATER	38.794	38.794	15.203	15.23	49.52	0.85	17.6	7.778	11.29	5.99	0.15	2.21	2.54	0.49							262	54	32	42	102	74				67	681	25	155	17.5				4	893	43	86	10.2	40	7.9	2.1	6.4	0.88
[9269]	AEOLIAN ARC / ITALY / LIPARI		38.38	38.53	14.9	14.9	74.71	0.09	13.35	1.57	0.77	0.04	0.08	5.48	3.89	0.03				2998
[9949]	AEOLIAN ARC / IONIAN BASIN / SITE 964	HOLE 964F	37	37	18	18	61.354	0.444	18.5	2.949	1.731	0.423	0.148	6.936	5.838	0.093		12.4	0.38													147	15	31	334	66					300	110	208		54	9.8	1.1
[9949]	AEOLIAN ARC / IONIAN BASIN / SITE 964	HOLE 964F	37	37	18	18	67.351	0.534	18.291	2.523	0.91	0.269	0.149	3.472	5.224	0.088		13	0.61													201	3	40	473	84					3
[10038]	AEOLIAN ARC / ITALY / LIPARI	CYCLE II, COSTA D^AGOSTO I, M. CHIRICA	38.28	38.53	14.58	14.9	55.06	0.75	17.99	8.663	8.35	3.72	0.14	2.09	2.21	0.19							291	129	37	45						30	520	15	63	2					248	15	27		15
[10038]	AEOLIAN ARC / ITALY / LIPARI	CYCLE II, COSTA D^AGOSTO I, M. CHIRICA	38.28	38.53	14.58	14.9	58.73	0.8	17.39	7.534	7.1	3.09	0.13	2.43	2.15	0.17							219	61	23	25						94	496	25	125	10					430	30	60		25
[10038]	AEOLIAN ARC / ITALY / LIPARI	CYCLE III, M. SANT^ANGELO I	38.28	38.53	14.58	14.9	57.23	0.81	17.34	7.919	8.41	2.84	0.14	2.4	2.19	0.2							242	64	25	25						83	749	27	122	9					495	30	64		25
[10038]	AEOLIAN ARC / ITALY / LIPARI	CYCLE III, M. SANT^ANGELO I	38.28	38.53	14.58	14.9	56.67	0.78	17.26	7.771	8.28	3.55	0.15	2.48	2.22	0.2							236	67	24	23						76	678	21	108	9					501	30	55		26
[10038]	AEOLIAN ARC / ITALY / LIPARI	CYCLE III, M. SANT^ANGELO I	38.28	38.53	14.58	14.9	62.13	0.71	18.45	4.855	5.63	1.06	0.09	3.61	2.72	0.24							70	6	14	5						125	789	31	177	13					688	41	88		34
[10038]	AEOLIAN ARC / ITALY / LIPARI	CYCLE IV, M. SANT^ANGELO II	38.28	38.53	14.58	14.9	63.33	0.63	16.47	5.764	4.66	2.03	0.1	3.89	2.23	0.22							117	34	18	21						141	487	30	178	15					566	43	87		34
[10038]	AEOLIAN ARC / ITALY / LIPARI	CYCLE IV, M. SANT^ANGELO II	38.28	38.53	14.58	14.9	61.92	0.64	17.09	5.647	5	2.01	0.14	3.7	2.97	0.21							130	32	16	15						137	520	37	237	33					566	49	96		37
[10038]	AEOLIAN ARC / ITALY / LIPARI	CYCLE V, COSTA D^AGOSTA II	38.28	38.53	14.58	14.9	60.41	0.71	17.27	5.87	6.33	2.37	0.13	3.34	2.85	0.26							154	21	18	12						109	669	24	158	10					642	39	74		31
[10038]	AEOLIAN ARC / ITALY / LIPARI	CYCLE VI, M. S. ANGELO III	38.28	38.53	14.58	14.9	59.61	0.7	17.46	6.271	6.74	2.26	0.34	3.12	2.74	0.23							163	23	19	14						106	651	27	151	10					602	38	77		29	6
[10038]	AEOLIAN ARC / ITALY / LIPARI	CYCLE VII, M. GUARDIA I	38.28	38.53	14.58	14.9	76.12	0.09	13.16	1.574	0.66	0.12	0.06	4.7	3.3	0.01								2	3	2						284	10	60	144	33					14	36	81		34
[10038]	AEOLIAN ARC / ITALY / LIPARI	CYCLE VII, M. GUARDIA I	38.28	38.53	14.58	14.9	53.9	0.7	17.28	8.25	9.47	6.01	0.18	1.47	2.17	0.17							269	102	6	32						43	568	16	76	7					352	22	41		22
[10038]	AEOLIAN ARC / ITALY / LIPARI	CYCLE VIII, M. GUARDIA II	38.28	38.53	14.58	14.9	60.17	0.47	17.49	5.177	5.45	2	0.12	4.39	3.73	0.31							106	23	10	8						131	1231	30	131	18					721	48	98		39	7
[10038]	AEOLIAN ARC / ITALY / LIPARI	CYCLE VIII, M. GUARDIA II	38.28	38.53	14.58	14.9	76.06	0.08	12.66	1.436	0.62	0.12	0.06	4.79	3.95	0.01								2	3	2						284	25	50	147	32					24	35	75		32	7
[10038]	AEOLIAN ARC / ITALY / LIPARI	CYCLE IX, VALLEY NE GABELLOTTO	38.28	38.53	14.58	14.9	75.01	0.09	13.12	1.782	0.72	0.05	0.07	4.92	4.04	0.01								1	3	2						306	18	65	193	34					26	64	133		46
[10038]	AEOLIAN ARC / ITALY / LIPARI	CYCLE X, M. TE PILATO AND FORGIA	38.28	38.53	14.58	14.9	74.82	0.09	13.06	1.757	0.72	0.09	0.07	4.94	4.17	0.01								2	3	3						308	19	66	194	36					25	64	139		48
[6814][11126]	AEOLIAN ARC / ITALY / STROMBOLI / STROMBOLI	ERUPTION MARCH 7, 1995	38.79	38.79	15.21	15.21	49.1	1.02	18.6	8.61	11.4	5.87	0.17	2.02	2.41	0.38	9.51				26.5		223	67	25.3	30.8	88	71				72.3	783	26.7	169	22.7				4.87	1040	39.9	80.3	9.83	39.6	7.76	2.07	7.83	0.98
[4671][6814]	AEOLIAN ARC / ITALY / STROMBOLI / STROMBOLI	ERUPTION MARCH 29, 1914	38.79	38.79	15.21	15.21	51.19	0.88	18.09	7.785	10.72	5.42	0.15	2.1	2.72	0.47					24		295	22	38	31						65	614	25	154	16					856	43	87		40
[4671][6814]	AEOLIAN ARC / ITALY / STROMBOLI / STROMBOLI	ERUPTION MARCH 29, 1914	38.79	38.79	15.21	15.21	51.44	0.92	18.01	7.894	10.11	5.04	0.15	2.32	2.93	0.52					19		296	29	33	27						71	633	25	167	17					896	48	134		44
[4671][6814]	AEOLIAN ARC / ITALY / STROMBOLI / STROMBOLI	ERUPTION 1929	38.79	38.79	15.21	15.21	50.77	0.82	16.68	7.639	11.33	6.49	0.15	2.05	2.57	0.47					22		295	23	40	52						61	632	24	150	17					818	49	101		42
[4671][6814]	AEOLIAN ARC / ITALY / STROMBOLI / STROMBOLI	AT PIANO DELLE CROCI, ERUPTION SEPTEMBER 11, 1930	38.79	38.79	15.21	15.21	50.87	0.84	17.04	7.796	11.33	6.44	0.15	2.09	2.52	0.48					26		303	104	33	47						61	628	27	153	17					861	60	95		35
[6814][5056][11126]	AEOLIAN ARC / ITALY / STROMBOLI / STROMBOLI	ERUPTION SEPTEMBER 4, 1996	38.79	38.79	15.21	15.21	48.6	0.99	16.3	8.99	12.21	7.84	0.18	1.68	2.05	0.37	10.7				26.8		227	54	27.9	35.1	106	75				74.7	749	27	173	23.2				5.08	1050	41.3	82.5	10.1	40.6	8	2.1	8.02	1
[6814][11126]	AEOLIAN ARC / ITALY / STROMBOLI / STROMBOLI	ERUPTION SEPTEMBER 4, 1996	38.79	38.79	15.21	15.21	49.5	0.96	18.1	8.583	11.2	6.08	0.17	2.08	2.49	0.38	8.26				29.6		230	62	28.7	36.4	97	73				57.9	746	25.8	147	18.6				3.63	896	34.5	71.2	8.89	36.7	7.32	1.98	7.45	0.94
[4923][4370][8491]	AEOLIAN ARC / ITALY / STROMBOLI / STROMBOLI	ERUPTION APRIL 28, 1984	38.79	38.79	15.21	15.21	51.03	0.94	17.66	7.775	10.62	5.8	0.15	2.22	2.5	0.48										43						71	736	27	183	24					1051		102
[4671][6814]	AEOLIAN ARC / ITALY / STROMBOLI / STROMBOLI	1989 ERUPTION	38.79	38.79	15.21	15.21	50.63	0.87	17.29	7.771	11.05	6.22	0.16	2.16	2.54	0.47							258	90		44						63	682		175						938
[6814][5056]	AEOLIAN ARC / ITALY / STROMBOLI / STROMBOLI	ERUPTION JULY 26, 1994	38.79	38.79	15.21	15.21	48.8	0.98	17.9	8.711	11.2	6.58	0.17	2.03	2.54	0.37					30.7		264	68	33.7	39	112	76				78	765	21	171	17					963	52	94		39	9.1	2.12		1
[6814][5056]	AEOLIAN ARC / ITALY / STROMBOLI / STROMBOLI	ERUPTION SEPTEMBER 27, 1995	38.79	38.79	15.21	15.21	49.3	0.97	17.9	8.402	11.2	6.57	0.16	2.04	2.47	0.38					33.2		269	76	35	35	110	73				78	753	24	174	20					971	50	98		38	9.4	2.26		1.1
[6814][11126][5056]	AEOLIAN ARC / ITALY / STROMBOLI / STROMBOLI	ERUPTION APRIL 16, 1996	38.79	38.79	15.21	15.21	49.4	0.97	18	8.607	11.3	6.08	0.17	2.08	2.45	0.38	9.42				26.9		225	64	27.2	34.1	103	74				72.8	760	26.9	170	22.8				4.95	1040	40.8	81.8	10.1	40.4	7.99	2.08	7.98	1
[6814][5056]	AEOLIAN ARC / ITALY / STROMBOLI / STROMBOLI	ERUPTION JUNE 1, 1996	38.79	38.79	15.21	15.21	49.3	0.98	18.3	8.503	11.2	6.25	0.17	2.06	2.43	0.37							269	62	32	36	92	73				81	754	27	156	20					990	50	97		42
[10249]	AEOLIAN ARC / ITALY / VULCANO / LA FOSSA DI VULCANO	PRE-CALDERA CONE OF SOUTHVULCANO, LAVA FLOW SPIAGGIA LUNGA-UNIT, CAPO SECCO	38.38	38.42	14.97	15	52.2	0.7	18.1	7.565	8.4	4.7	0.15	3.3	3.3	0.4
[10249]	AEOLIAN ARC / ITALY / VULCANO / LA FOSSA DI VULCANO	PRE-CALDERA CONE OF SOUTHVULCANO, SOUTHERN SLOPE OF FELICICCHE	38.38	38.42	14.97	15	53	0.85	18.5	8.04	7.6	3.4	0.15	3.6	3.6	0.42							200	24	20	11	154	98				100	1295	20	109						1011	40	94
[10249]	AEOLIAN ARC / ITALY / VULCANO / LA FOSSA DI VULCANO	PRE-CALDERA CONE OF SOUTHVULCANO, LAVA FLOW OF THE GELSO-PETRULLA SECONDARY CENTER	38.38	38.42	14.97	15	52.3	0.75	15.5	8.34	9.7	6.4	0.12	2.6	2.8	0.35
[10249]	AEOLIAN ARC / ITALY / VULCANO / LA FOSSA DI VULCANO	PRE-CALDERA CONE OF SOUTHVULCANO, LAVA FLOW FROM PISANI TO GELSO, PUNTA BANDIERA	38.38	38.42	14.97	15	53.1	0.8	18	7.63	7.7	4.2	0.14	3.2	3.3	0.36
[10249]	AEOLIAN ARC / ITALY / VULCANO / LA FOSSA DI VULCANO	PRE-CALDERA CONE OF SOUTHVULCANO, LAVA FLOW FROM PISANI TO GELSO, S OF PORTELLA DELLA TROVATINA	38.38	38.42	14.97	15	53.9	0.8	17.8	7.42	7.3	4	0.19	3.3	3.5	0.37
[10249]	AEOLIAN ARC / ITALY / VULCANO / LA FOSSA DI VULCANO	PRE-CALDERA CONE OF SOUTHVULCANO, W OF FARO VECCHIO GELSO	38.38	38.42	14.97	15	55	0.7	18.2	7.41	7.6	3.3	0.1	3.6	3.3	0.5
[10249]	AEOLIAN ARC / ITALY / VULCANO / LA FOSSA DI VULCANO	PRE-CALDERA CONE OF SOUTHVULCANO, W OF FARO VECCHIO GELSO	38.38	38.42	14.97	15	50.6	0.79	18.1	8.67	9.3	4.8	0.12	2.5	3.1	0.36
[10249]	AEOLIAN ARC / ITALY / VULCANO / LA FOSSA DI VULCANO	CALDERA DEL PIANO, TIMPONE DEL CORVO	38.38	38.42	14.97	15	52.5	0.9	16.4	8.71	9.1	4.5	0.12	2.8	3	0.33
[10249]	AEOLIAN ARC / ITALY / VULCANO / LA FOSSA DI VULCANO	CALDERA DEL PIANO, LA SOMMATA, NW OF CHURCH OF VULCANO PIANO	38.38	38.42	14.97	15	48.5	0.8	13	9.82	12.6	8.7	0.2	2.2	2.5	0.32								149	10	38	133	73				50	1090	15	46						695	27	53
[10249]	AEOLIAN ARC / ITALY / VULCANO / LA FOSSA DI VULCANO	CALDERA DEL PIANO, W COAST AT P. DEL MORTARO	38.38	38.42	14.97	15	50.2	0.7	12.8	8.43	13	8.8	0.13	1.75	1.9	0.3
[10249]	AEOLIAN ARC / ITALY / VULCANO / LA FOSSA DI VULCANO	CALDERA DEL PIANO, CALDERA DEL PIANO, WEST OF P. 383, CONIGLIARA-CORVO	38.38	38.42	14.97	15	50.5	0.75	17.7	8.095	8.6	5.5	0.16	3.5	3.7	0.42
[10249]	AEOLIAN ARC / ITALY / VULCANO / LA FOSSA DI VULCANO / ALIGHIERI FORMATION	CALDERA DEL PIANO, PASSO DEL PIANO	38.38	38.42	14.97	15	50.7	0.85	16.3	10.015	7.7	4.4	0.18	4.7	3.6	0.54
[10249]	AEOLIAN ARC / ITALY / VULCANO / LA FOSSA DI VULCANO	CALDERA DEL PIANO, WESTERN FLANC OF MONTE SARACENO	38.38	38.42	14.97	15	55	0.75	17.4	7.23	6	3.3	0.16	4.9	3.6	0.45
[10249]	AEOLIAN ARC / ITALY / VULCANO / LA FOSSA DI VULCANO	CALDERA DEL PIANO, N OF SCOGLIO DI CAPO SECCO, SOUTHERN LENTIA	38.38	38.42	14.97	15	51.5	0.9	16.4	9.17	7.8	4.4	0.17	4.1	3.7	0.53
[10249]	AEOLIAN ARC / ITALY / VULCANO / LENTIA COMPLEX	CALA DI MASTRO MINICO	38.38	38.42	14.97	15	55	0.6	13.5	7.15	8.7	6.1	0.14	3.7	3.1	0.31
[10249]	AEOLIAN ARC / ITALY / VULCANO / LENTIA COMPLEX	MASTRO MINICO, FOSSA-WARDS FLANK	38.38	38.42	14.97	15	55.5	0.55	13.6	6.8	8.9	6.2	0.09	3.7	3	0.34
[10249]	AEOLIAN ARC / ITALY / VULCANO / LENTIA COMPLEX	SUMMIT OF MONTE LENTIA	38.38	38.42	14.97	15	61.1	0.55	16.1	5.265	3.8	2.2	0.16	5	3.9	0.31
[10249]	AEOLIAN ARC / ITALY / VULCANO / LENTIA COMPLEX	SE-SIDE OF SCOGLIO DI MASTRO MINICO	38.38	38.42	14.97	15	65.9	0.32	13.9	3.67	3.9	2.4	0.05	4.6	3.4	0.36
[10249]	AEOLIAN ARC / ITALY / VULCANO / LENTIA COMPLEX	LAVA RIDGE OF CAPO GROSSO	38.38	38.42	14.97	15	68	0.3	14.2	3.355	2.5	1.8	0.08	4.9	3.9	0.15
[10249]	AEOLIAN ARC / ITALY / VULCANO / LENTIA COMPLEX	MAIN MASS OF MONTE LENTIA, EASTERN SLOPE	38.38	38.42	14.97	15	69.3	0.19	13.85	2.885	1.9	0.82	0.06	4.95	4.15	0.09							35	34	4	8	81	51				350	227	41	205						167	56	132
[10249]	AEOLIAN ARC / ITALY / VULCANO / LENTIA COMPLEX	CAPO TESTA GROSSA	38.38	38.42	14.97	15	69.3	0.2	14.2	2.895	2.4	1.25	0.04	4.8	3.6	0.1
[10249]	AEOLIAN ARC / ITALY / VULCANO / LENTIA COMPLEX	S OF P. 140	38.38	38.42	14.97	15	72	0.15	13.2	2.44	1.3	1.2	0.07	4.7	4	0.07
[10249]	AEOLIAN ARC / ITALY / VULCANO / LA FOSSA	LAVA FLOW OF EARLY FOSSA PUNTA LUCCIA (WEST)	38.38	38.42	14.97	15	55.4	0.7	18.3	6.215	4.9	2.5	0.13	5.8	4.2	0.52							150	23	16	13	159	68				230	1400	14	177						1318	51	129
[10249]	AEOLIAN ARC / ITALY / VULCANO / LA FOSSA / PALIZZI FLOW		38.38	38.42	14.97	15	58.6	0.6	16.3	5.825	4.9	2.6	0.12	5.6	4.1	0.34							120	23	12	12	93	55				235	930	25	277						971	58	143
[10249]	AEOLIAN ARC / ITALY / VULCANO / LA FOSSA DI VULCANO	PUNTE NERE	38.404	38.404	14.962	14.962	59	0.5	16.2	5.755	4.75	2.65	0.13	5.55	3.7	0.15
[10249]	AEOLIAN ARC / ITALY / VULCANO / LA FOSSA	PIETRE COTTE, FOSSA CORVO	38.404	38.404	14.962	14.962	73	0.1	13.6	2.085	1	0.15	0.08	5.15	4.5	0.05
[10249]	AEOLIAN ARC / ITALY / VULCANO / LA FOSSA	FOSSA ERUPTION 1888-1890	38.38	38.42	14.97	15	64.45	0.43	15.22	4.027	3.69	1.65	0.08	5.72	4.41	0.31
[10249]	AEOLIAN ARC / ITALY / VULCANO / VULCANELLO	PLATFORM LAVA, S OF P. 27	38.38	38.42	14.97	15	52.5	0.7	15.5	8.59	8.3	4.6	0.16	4.6	3.6	0.47
[10249]	AEOLIAN ARC / ITALY / VULCANO / VULCANELLO	PLATFORM LAVA, P. 28	38.38	38.42	14.97	15	52.6	0.68	15.7	7.805	7.9	5.05	0.12	4.75	3.6	0.45
[10249]	AEOLIAN ARC / ITALY / VULCANO / VULCANELLO	PLATFORM LAVA, PUNTA DELLO SCOGLITTO	38.38	38.42	14.97	15	53	0.7	15.8	7.6	8	5.4	0.1	3.4	4.4	0.47
[10249]	AEOLIAN ARC / ITALY / VULCANO / VULCANELLO / ROVETO FLOW	PUNTA DEL ROVETO	38.38	38.42	14.97	15	58.5	0.6	15.7	6.16	5.1	3.3	0.15	5.3	3.9	0.37
[10249]	AEOLIAN ARC / ITALY / VULCANO / VULCANELLO	VULCANELLO III, WESTERN CONE, 1650 A. D. ERUPTION	38.38	38.42	14.97	15	58.25	0.53	16.15	5.995	5.3	3	0.09	5.4	3.7	0.39
[10248]	AEOLIAN ARC / ITALY / STROMBOLI / STROMBOLI		38.79	38.79	15.21	15.21	49.77	0.99	17.3	8.485	11.31	5.62	0.17	2.15	2.73	0.53
[10248]	AEOLIAN ARC / ITALY / STROMBOLI / STROMBOLI		38.79	38.79	15.21	15.21	50.41	1	16.7	7.898	11.3	6.41	0.16	2.24	2.46	0.54
[10248]	AEOLIAN ARC / ITALY / STROMBOLI / STROMBOLI		38.79	38.79	15.21	15.21	51.87	0.97	17.55	7.789	9.24	3.87	0.16	3.73	2.96	0.78
[10248]	AEOLIAN ARC / ITALY / STROMBOLI / STROMBOLI		38.79	38.79	15.21	15.21	52.01	0.99	16.97	7.793	9.5	4.13	0.16	3.91	2.88	0.8
[10248]	AEOLIAN ARC / ITALY / STROMBOLI / STROMBOLI		38.79	38.79	15.21	15.21	52.21	0.92	16.25	7.614	9.46	5.69	0.16	3.81	2.3	0.55
[10248]	AEOLIAN ARC / ITALY / STROMBOLI / STROMBOLI		38.79	38.79	15.21	15.21	52.36	0.98	16.74	7.754	9.53	4.27	0.15	3.84	2.85	0.66
[10248]	AEOLIAN ARC / ITALY / STROMBOLI / STROMBOLI		38.79	38.79	15.21	15.21	52.48	0.93	16.59	7.618	9.54	4.64	0.15	3.72	2.73	0.68
[10248]	AEOLIAN ARC / ITALY / STROMBOLI / STROMBOLI		38.79	38.79	15.21	15.21	52.68	0.94	16.84	7.473	9.16	5.41	0.16	3.53	2.21	0.52
[10248]	AEOLIAN ARC / ITALY / STROMBOLI / STROMBOLI		38.79	38.79	15.21	15.21	52.85	0.86	17.02	6.974	8.87	5.6	0.14	4.02	2.52	0.56
[10248]	AEOLIAN ARC / ITALY / STROMBOLI / STROMBOLI		38.79	38.79	15.21	15.21	52	0.83	18.15	7.67	10.55	4.78	0.15	1.8	2.71	0.3
[10248]	AEOLIAN ARC / ITALY / STROMBOLI / STROMBOLI		38.79	38.79	15.21	15.21	52.74	0.81	17.66	7.491	10.33	5	0.15	1.9	2.76	0.3
[10248]	AEOLIAN ARC / ITALY / STROMBOLI / STROMBOLI		38.79	38.79	15.21	15.21	52.83	0.92	18.12	7.415	8.7	4.63	0.16	2.46	2.92	0.41
[10248]	AEOLIAN ARC / ITALY / STROMBOLI / STROMBOLI		38.79	38.79	15.21	15.21	53.74	1.03	17.85	7.488	8.71	3.39	0.16	2.74	3.44	0.41
[10248]	AEOLIAN ARC / ITALY / STROMBOLI / STROMBOLI		38.79	38.79	15.21	15.21	54.19	0.97	19.16	6.826	8.14	2.86	0.15	2.81	3.1	0.58
[10248]	AEOLIAN ARC / ITALY / STROMBOLI / STROMBOLI		38.79	38.79	15.21	15.21	54.68	0.86	18.02	7.049	8.77	3.45	0.14	3.12	3.07	0.05
[10248]	AEOLIAN ARC / ITALY / STROMBOLI / STROMBOLI		38.79	38.79	15.21	15.21	55.19	0.99	18.96	7.03	8.51	3	0.16	2.84	2.16	0.28
[10248]	AEOLIAN ARC / ITALY / STROMBOLI / STROMBOLI		38.79	38.79	15.21	15.21	56.78	0.82	17.5	6.298	6.73	2.87	0.16	3.56	3.63	0.47
[10248]	AEOLIAN ARC / ITALY / STROMBOLI / STROMBOLI		38.79	38.79	15.21	15.21	59.18	0.73	17.43	5.425	5.47	1.89	0.15	3.66	4	0.43
[10248]	AEOLIAN ARC / ITALY / STROMBOLI / STROMBOLI	VANCORI	38.79	38.79	15.21	15.21	54.19	0.97	19.16	6.826	8.14	2.86	0.15	2.81	3.1	0.58
[10250]	AEOLIAN ARC / ITALY / LIPARI / MONTEROSA VOLCANIC COMPLEX	PERIOD I, MONTEROSA VOLCANIC COMPLEX, W CONE, DIRECTLY AT THE HARBOUR ON THE S SIDE OF MONTEROSA	38.28	38.53	14.58	14.9	55.5	0.8	16.99	8	8.3	4.31	0.17	1.79	2.58	0.12							200	30	30	10	60					55	706		170						650
[10250]	AEOLIAN ARC / ITALY / LIPARI	PERIOD III, OLD CAVE N OF CAPISTELLO, S PART OF LIPARI	38.28	38.53	14.58	14.9	71	0.15	13.2	2.7	2.1	1.1	0.07	4.8	3.8	0.06							50	20	5	30	20					280	181		180						200
[10250]	AEOLIAN ARC / ITALY / LIPARI / MONTEROSA VOLCANIC COMPLEX	PERIOD I, MONTEROSA VOLCANIC COMPLEX, W CONE, DIRECTLY AT THE HARBOUR ON THE S SIDE OF MONTEROSA	38.28	38.53	14.58	14.9	54.6	0.7	16.3	7.78	9.3	5.2	0.2	1.7	2.2	0.2
[10250]	AEOLIAN ARC / ITALY / LIPARI	PERIOD III, OLD CAVE N OF CAPISTELLO, S PART OF LIPARI	38.28	38.53	14.58	14.9	72.3	0.1	13	2.11	1.6	0.7	0	4.8	3.9	0
[10251]	AEOLIAN ARC / ITALY / ALICUDI / FILO DELL ARPA	STRATOVOLCANO, GALERA VOLCANIC COMPLEX, BASE OF CLIFF NEAR SC. GALERA, W COAST OF THE ISLAND	38.55	38.55	11.366	11.366	50.97	0.83	16.79	8.436	11.05	6.89	0.18	0.9	2.22	0.3							350	158		64						20	635	25	67	10					262	21	36		20	4.2	1.07		0.55
[10251]	AEOLIAN ARC / ITALY / ALICUDI / FILO DELL ARPA	STRATOVOLCANO, GALERA VOLCANIC COMPLEX, CLIFF S OF SC. GALERA, W COAST OF THE ISLAND	38.55	38.55	11.366	11.366	51.58	0.69	16.57	7.075	10.45	7.64	0.16	1.01	2.76	0.33							280	229		86						20	611	27	76	11					342	24
[10251]	AEOLIAN ARC / ITALY / ALICUDI / FILO DELL ARPA	STRATOVOLCANO, GALERA VOLCANIC COMPLEX, SEA-CLIFF AT THE N COAST OF THE ISLAND	38.55	38.55	11.366	11.366	55.35	0.72	16.5	6.672	9.02	6.28	0.14	1.32	2.2	0.34							248	176		63						27	588	20	95	12					435	32
[10251]	AEOLIAN ARC / ITALY / ALICUDI / FILO DELL ARPA	STRATOVOLCANO, GALERA VOLCANIC COMPLEX, BASE OF THE SEA-CLIFF AT THE N COAST OF THE ISLAND	38.55	38.55	11.366	11.366	55.41	0.72	16.89	6.567	8.67	6.18	0.16	1.38	2.54	0.32							241	167		61						30	569	16	97	13					476	30
[10251]	AEOLIAN ARC / ITALY / ALICUDI / FILO DELL ARPA	STRATOVOLCANO, GALERA VOLCANIC COMPLEX, ALONG THE NORTHERN COAST OF THE ISLAND	38.55	38.55	11.366	11.366	55.43	0.71	16.91	6.579	8.71	5.94	0.16	1.41	2.84	0.33							253	160		61						32	631	21	111	20					475	31	53		20	3.9	1.16		0.46
[10251]	AEOLIAN ARC / ITALY / ALICUDI / FILO DELL ARPA	STRATOVOLCANO, DIRITUSO VOLCANIC COMPLEX, BASE OF NE SLOPE, BETWEEN BAZZINA AND CHIERICA	38.55	38.55	11.366	11.366	51.73	0.8	16.61	8.203	10.54	6.75	0.18	0.89	2.64	0.42							341	105		46						14	579	10	66	13					328	24
[10251]	AEOLIAN ARC / ITALY / ALICUDI / FILO DELL ARPA	STRATOVOLCANO, DIRITUSO VOLCANIC COMPLEX, BASE OF THE VOLCANIC PILE FILLING THE CALDERA, SW SLOPE OF THE VOLCANO	38.55	38.55	11.366	11.366	51.85	0.65	14.4	8.367	9.81	9.87	0.12	1.02	2.3	0.17							276	298		104						21	575	26	75	17					282	25
[10251]	AEOLIAN ARC / ITALY / ALICUDI / FILO DELL ARPA	STRATOVOLCANO, DIRITUSO VOLCANIC COMPLEX, VOLCANIC PILE FILLING THE CALDERA ALONG THE SW SLOPE OF THE VOLCANO	38.55	38.55	11.366	11.366	52.4	0.82	17.9	7.406	9.53	5.74	0.1	1.42	2.76	0.25							277	65		41						31	688	30	99	12					420	29
[10251]	AEOLIAN ARC / ITALY / ALICUDI / FILO DELL ARPA	STRATOVOLCANO, DIRITUSO VOLCANIC COMPLEX, NORTHERN UPPER SLOPE OF THE VOLCANO	38.55	38.55	11.366	11.366	53.46	0.57	16.33	5.592	7.39	10.91	0.13	1.71	2.86	0.32							230	143		47						43	694	20	114	15					579	42
[10251]	AEOLIAN ARC / ITALY / ALICUDI / FILO DELL ARPA	STRATOVOLCANO, DIRITUSO VOLCANIC COMPLEX, NORTHERN RIM OF THE CRATER NEAR DIRITUSO	38.55	38.55	11.366	11.366	53.75	0.77	15.56	7.403	9.39	7.56	0.12	1.48	2.74	0.35							256	183		69						31	624	23	87	10					417	25
[10251]	AEOLIAN ARC / ITALY / ALICUDI / FILO DELL ARPA	STRATOVOLCANO, MONTAGNA VOLCANIC COMPLEX, UPPER SW SLOPE	38.55	38.55	11.366	11.366	53.52	0.77	15.56	7.405	9.39	7.56	0.13	1.54	2.76	0.35							254	190		67						38	611	19	86	9					399	30
[10251]	AEOLIAN ARC / ITALY / ALICUDI / FILO DELL ARPA	STRATOVOLCANO, MONTAGNA VOLCANIC COMPLEX, UPPER SE SLOPE NEAR PIANICELLO	38.55	38.55	11.366	11.366	55.77	0.72	17.52	6.308	6.72	4.83	0.12	2.08	3.58	0.42							194	39		26						62	655	24	138	20					619	47
[10251]	AEOLIAN ARC / ITALY / ALICUDI / FILO DELL ARPA	STRATOVOLCANO, MONTAGNA VOLCANIC COMPLEX, LOWER SE SLOPE NEAR TONNA	38.55	38.55	11.366	11.366	55.87	0.8	17.59	7.076	7.57	4.13	0.14	1.6	3.2	0.26							210	38		28						53	673	29	132	20					628	50
[10251]	AEOLIAN ARC / ITALY / ALICUDI / FILO DELL ARPA	STRATOVOLCANO, MONTAGNA VOLCANIC COMPLEX, SE SLOPE	38.55	38.55	11.366	11.366	56.2	0.85	17.35	6.626	6.73	4.83	0.13	2.02	3.36	0.4							197	41		22						53	568	23	125	17					591	49
[10251]	AEOLIAN ARC / ITALY / ALICUDI / FILO DELL ARPA	STRATOVOLCANO, MONTAGNA VOLCANIC COMPLEX, EASTERN UPPER SLOPE NEAR MONTAGNA	38.55	38.55	11.366	11.366	56.27	0.7	17.33	6.506	7.29	5.04	0.12	2.02	3.2	0.45							213	44		28						53	670	28	133	23					596	47
[10251]	AEOLIAN ARC / ITALY / ALICUDI / FILO DELL ARPA	STRATOVOLCANO, MONTAGNA VOLCANIC COMPLEX, UPER SW SLOPE	38.55	38.55	11.366	11.366	57.12	0.82	17.1	6.43	7.29	4.63	0.12	1.99	3.42	0.42							210	40		29						53	687	23	136	20					634	48
[10251]	AEOLIAN ARC / ITALY / ALICUDI / FILO DELL ARPA	STRATOVOLCANO, MONTAGNA VOLCANIC COMPLEX, BASE OF THE CLIFF, ALONG THE S COAST	38.55	38.55	11.366	11.366	57.25	0.69	17.05	5.846	7.24	4.24	0.15	2.27	3.9	0.46							201	43		29						55	666	21	135	21					620	50
[10251]	AEOLIAN ARC / ITALY / ALICUDI / FILO DELL ARPA	STRATOVOLCANO, MONTAGNA VOLCANIC COMPLEX, ENDOGENOUS DOME ON THE SW UPPER SLOPE OF THE VOLCANO	38.55	38.55	11.366	11.366	57.9	0.8	17.2	6.252	6.17	4.03	0.11	2.24	3.78	0.37							185	34		24						59	670	24	140	21					685	53
[10251]	AEOLIAN ARC / ITALY / ALICUDI / FILO DELL ARPA	STRATOVOLCANO, MONTAGNA VOLCANIC COMPLEX, ENDOGENOUS DOME ON THE E UPPER SLOPE OF THE VOLCANO, NEAR MONTAGNA	38.55	38.55	11.366	11.366	58.59	0.8	18.21	5.376	6.24	2.83	0.13	2.45	4.18	0.43							189	11		17						58	703	25	150	31					750	57	86		34	6.4	1.51		0.74
[10251]	AEOLIAN ARC / ITALY / ALICUDI / FILO DELL ARPA	STRATOVOLCANO, FILO DELL^ARPA COMPLEX, ENDOGENOUS DOME FROM THE SUMMIT AREA, AT FILO DELL^ARPA	38.55	38.55	11.366	11.366	56.5	0.77	17.39	6.302	6.72	4.83	0.12	2.08	3.42	0.42							197	39		26						59	660	26	134	18					612	46	78		27	4.9	1.3		0.55
[10251]	AEOLIAN ARC / ITALY / ALICUDI / FILO DELL ARPA	STRATOVOLCANO, FILO DELL^ARPA COMPLEX, ENDOGENOUS DOME OF FILO DELL^ARPA	38.55	38.55	11.366	11.366	58.4	0.85	17.97	5.785	6.73	3.12	0.08	2.32	3.58	0.45							183	10		12						50	689	40	150	30					739	49
[10252]	AEOLIAN ARC / ITALY / FILICUDI / FOSSA DELLE FELCI		38.58	38.58	14.58	14.58	55	0.75	17.36	7.652	8.41	4.43	0.14	1.9	2.86	0.2					24			10	22	10	95	72				48	641		82.2					0.83	510	22.3	49.2			3.68	1.06
[10252]	AEOLIAN ARC / ITALY / FILICUDI / M. TERRIONE		38.58	38.58	14.58	14.58	54.35	0.73	17.14	7.208	8.69	4.13	0.15	2.02	2.86	0.96					27			15	22	12	107	65				54	669		82					0.57	500	23.2	55.2			4.32	1.18		0.48
[10252]	AEOLIAN ARC / ITALY / FILICUDI / M. TERRIONE		38.58	38.58	14.58	14.58	55.85	0.55	16.88	7.253	7.99	4.23	0.12	2.26	3.14	0.2					23			12	20	7	98	60				66	632		96.8					1.39	481	26.4	71.2			4.62	1.17		0.51
[10252]	AEOLIAN ARC / ITALY / FILICUDI / CAPO GRAZIANO MONTAGNOLA		38.58	38.58	14.58	14.58	59.45	0.77	17.2	5.05	6.42	2.65	0.17	2.78	3.3	0.22					18			9	13	6	80	62				77	599		100						570	29	70.9			4.29	1.15		0.58
[10253]	AEOLIAN ARC / ITALY / SALINA / CORVO	STRATOVOLCANO, S OF POLARA	38.5	38.75	15	15.5	51.4	0.5	17	8.88	11.1	6.1	0.17	1.1	2.1	0.18
[10253]	AEOLIAN ARC / ITALY / SALINA / RIVI	STRATOVOLCANO, DIKE S OF MALFA	38.5	38.75	15	15.5	51.8	0.48	16.7	8.59	10.7	7	0.18	1	2.1	0.16
[10253]	AEOLIAN ARC / ITALY / SALINA / CAPO	STRATOVOLCANO, DIKE AT P. 308	38.5	38.75	15	15.5	51.5	0.49	17	9.09	10.1	7.3	0.19	1.1	2.3	0.15
[10253]	AEOLIAN ARC / ITALY / SALINA / CAPO	STRATOVOLCANO, N OF P. 583	38.5	38.75	15	15.5	50.9	0.56	19	8.77	10.4	5.3	0.18	1.1	2.5	0.18
[10253]	AEOLIAN ARC / ITALY / SALINA / RIVI	STRATOVOLCANO, DIKE IN VALLONE DELLA FONTANA	38.5	38.75	15	15.5	51.75	0.57	19.1	8.92	10.1	4.8	0.19	1	2.5	0.16
[10253]	AEOLIAN ARC / ITALY / SALINA / RIVI	STRATOVOLCANO, LAVA FLOW ABOVE VALDICHIESA	38.5	38.75	15	15.5	51.8	0.55	19.6	9.03	10	4.5	0.18	0.9	2.5	0.16
[10253]	AEOLIAN ARC / ITALY / SALINA / FOSSA DELLE FELCI	N OF LINGUA	38.5	38.75	15	15.5	52.8	0.53	19.3	8.63	10.4	4	0.17	1.1	2.4	0.18
[10253]	AEOLIAN ARC / ITALY / SALINA / FOSSA DELLE FELCI	VALLONE DI BATANA, FAVAROLO PYROCLASTICS	38.5	38.75	15	15.5	62	0.47	16.7	5.29	5.5	3.1	0.14	2.3	3.8	0.2
[10253]	AEOLIAN ARC / ITALY / SALINA / FOSSA DELLE FELCI	VALDICHIESA	38.5	38.75	15	15.5	58.2	0.54	17.3	7.03	7.8	3.1	0.17	1.8	3.2	0.2
[10253]	AEOLIAN ARC / ITALY / SALINA / FOSSA DELLE FELCI	SERRO FAVAROLO	38.5	38.75	15	15.5	57	0.52	17.5	7.24	7.9	3.8	0.17	1.8	3.2	0.2
[10253]	AEOLIAN ARC / ITALY / SALINA / FOSSA DELLE FELCI	LAVA FLOW ABOVE V. DEL LUPO	38.5	38.75	15	15.5	54.2	0.51	18	8.19	8.9	4.5	0.17	1.3	2.8	0.19
[10253]	AEOLIAN ARC / ITALY / SALINA / MONTE DEI PORRI	STRATOVOLCANO, P. SALLUSTRO	38.5	38.55	14.85	15	54	0.6	18.2	8.79	8.8	4.5	0.18	1.4	2.7	0.21
[10253]	AEOLIAN ARC / ITALY / SALINA / MONTE DEI PORRI	STRATOVOLCANO, BARCONE	38.5	38.55	14.85	15	54.3	0.54	18	8.88	9.3	4	0.03	1.4	2.5	0.21
[10253]	AEOLIAN ARC / ITALY / SALINA / MONTE DEI PORRI	STRATOVOLCANO, VALLONE DEL POZZO	38.5	38.55	14.85	15	55.8	0.65	18.2	8.03	8.3	2.9	0.18	1.6	3.1	0.21
[10253]	AEOLIAN ARC / ITALY / SALINA	POLLARA CRATER, PUNTA DI PERCIATO	38.5	38.55	14.85	15	60.1	0.42	17.8	5.31	6.8	3.2	0.14	2.1	3.3	0.16
[10253]	AEOLIAN ARC / ITALY / SALINA / FOSSA DELLE FELCI / FAVAROLO SERIES	NEAR LENI	38.5	38.75	15	15.5	59.8	0.5	17.1	6.36	6.9	2.9	0.15	2.1	3.2	0.13
[10723]	AEOLIAN ARC / ITALY / SALINA / POLLARA	COASTAL WALL S OF FILO DI BRANDA, SW OF POLLARA VILLAGE	38.5	38.75	15	15.5	52.2	0.5	16.4	8.48	10.9	6	0.17	1.4	2.2	0.16
[10723]	AEOLIAN ARC / ITALY / SALINA / POLLARA	YOUNG POLLARA CALDERA, SERRO DI POLLARA, NE FLANK	38.5	38.75	15	15.5	52.2	0.5	16.4	8.48	10.9	6	0.17	1.4	2.2	0.16
[9239]	AEOLIAN ARC / ITALY / VULCANO / LA FOSSA	FOSSA ERUPTION 1888-1890	38.38	38.42	14.97	15	67.39	0.27	14.38	3.574	2.31	1.08	0.1	5.16	4.15	0.14					5.7			16	8.8	5					16.6	262	362		256		8.9		1.1	15.4	364	74.6	137.2			8.7	0.7		0.9
[9239]	AEOLIAN ARC / ITALY / VULCANO / LA FOSSA	FOSSA ERUPTION 1888-1890	38.38	38.42	14.97	15	69.82	0.22	13.87	3.011	1.75	0.68	0.08	5.14	4.24	0.11					4.1			6	5.2	2.3					9.7	278	227		297		8.9		1.1	15.8	240	76.3	148.8			8.6	0.7		0.09
[9239]	AEOLIAN ARC / ITALY / VULCANO / LA FOSSA	FOSSA ERUPTION 1888-1890	38.38	38.42	14.97	15	62.81	0.43	15.11	5.083	3.84	1.99	0.12	5.31	4.06	0.26					9.9			40	14.8	12.1					12.8	220	632		238		7.2		0.8	11.7	623	68.2	121.2			8.1	1.1		0.8
[9239]	AEOLIAN ARC / ITALY / VULCANO / LA FOSSA	FOSSA ERUPTION 1888-1890	38.38	38.42	14.97	15	61.26	0.48	15.7	5.412	4.18	1.99	0.12	5.6	4.17	0.31					10.8			46	14.6	14					6.9	223	774		268		9.4		0.9	9.3	772	65.7	133			8.2	1.3		0.8
[9239]	AEOLIAN ARC / ITALY / VULCANO / LA FOSSA	FOSSA ERUPTION 1888-1890	38.38	38.42	14.97	15	59.76	0.51	15.98	5.808	4.75	2.31	0.12	5.41	4.2	0.34					12.4			54	17.6	15.1					9.2	191	827		233		0		0.4	8.6	821	64.7	123.6			7.8	1.4		0.8
[9239]	AEOLIAN ARC / ITALY / VULCANO / LA FOSSA	FOSSA ERUPTION 1888-1890	38.38	38.42	14.97	15	59.66	0.53	15.63	5.959	4.86	2.43	0.13	5.44	4.09	0.33					12.9			45	17.5	15.3					11.4	200	826		250		6.2		0.6	10	833	68.7	129.8			8	1.5		8
[truncated: 48,224 more rows]
[truncated: 16 more columns]
