# Supplementary material for: Lithium systematics in global arc magmas and the importance of crustal thickening for lithium enrichment
Source: Nat Commun. 2020 Oct 20;11:5313. doi: 10.1038/s41467-020-19106-z (PMC7575555; doi:10.1038/s41467-020-19106-z)
Supplement: Supplementary file 7 — Supplementary Data 4 [file 41467_2020_19106_MOESM7_ESM.xlsx]

## Sheet: Table 4-ratio scheme comparison
Table 4 - comparison between ratio schemes
Arc	Mean[Li/Y] (primary magma)	2se	Mean[Li]/Mean[Y] (primitive magma)	2se	Mean[Li/Y] (evolved magma)	2se	Mean[Li]/Mean[Y] (evolved magma)	2se
Aleutian	/	/	/	/	0.573917	0.114966	0.518217	0.126378
C. America	0.3	0.02	0.292669	0.0489103	0.431699	0.0119257	0.41752	0.0220536
Cascades	0.31	0.02	0.309697	0.0234709	0.608101	0.0801389	0.604564	0.158429
CVZ	/	/	/	/	1.05811	0.142648	1.04939	0.224845
Honshu	0.28	0.01	0.287346	0.0364653	0.450824	0.0487739	0.491197	0.105074
Izu-Bonin	0.33	0.04	0.339266	0.0916853	0.258798	0.0102814	0.251466	0.0196767
Kamchatka	0.37	0.01	0.396525	0.0380288	0.547524	0.0290859	0.562964	0.0712676
Kurile	0.23	0.01	0.306073	0.110446	0.280184	0.0477907	0.325708	0.141868
L. Antilles	/	/	/	/	0.450153	0.0559513	0.434768	0.0648107
Luzon	/	/	/	/	/	/	/	/
Mariana	0.38	0.11	0.475323	0.196724	0.425387	0.107128	0.387435	0.0709574
Mexican	0.33	0.02	0.344489	0.0580319	0.4469	0.0257149	0.429425	0.0445886
New Britain	0.19	0.02	0.184635	0.0359206	0.400121	0.0495921	0.337596	0.109699
New Hebrides	/	/	/	/	0.562998	0.0475221	0.561284	0.0506302
NVZ	/	/	/	/	0.718233	0.0423284	0.713648	0.143592
Ryukyu	/	/	/	/	/	/	/	/
S. Sandwich	/	/	/	/	0.291465	0.0206784	0.309278	0.0917822
S. Shetland	/	/	/	/	0.405762	0.0627114	0.409238	0.176064
Sunda	/	/	/	/	/	/	/	/
SVZ	0.43	0.03	0.431031	0.0464389	0.611856	0.0481138	0.63168	0.0622524
Tonga	0.23	0.01	0.225471	0.0191013	0.284957	0.0170398	0.270236	0.0254382
Notes:
Primitive arc magmas represent only those with 48-52 wt. % SiO2 and 6-15 wt.% MgO. Evolved arc magmas include samples with 53-57 wt. % SiO2.
Li/Y ratios were estimated both by ratioing the average values of Li and Y in a bin (Mean[Li]/Mean(Y)) and by directly averaging sample Li/Y ratios (Mean[Li/Y]); both approaches yield consistent results. So only the latter are presented in the main text.
