# Supplementary material for: Lithium systematics in global arc magmas and the importance of crustal thickening for lithium enrichment
Source: Nat Commun. 2020 Oct 20;11:5313. doi: 10.1038/s41467-020-19106-z (PMC7575555; doi:10.1038/s41467-020-19106-z)
Supplement: Supplementary file 8 — Supplementary Data 5 [file 41467_2020_19106_MOESM8_ESM.xlsx]

## Sheet: Table 5-starting compositons
Table 5 - starting compoition input for Rhyolite-MELTS simulation
Crustal Thickness	SIO2(WT%)	TIO2(WT%)	AL2O3(WT%)	FEOT(WT%)	CAO(WT%)	MGO(WT%)	MNO(WT%)	K2O(WT%)	NA2O(WT%)	P2O5(WT%)	LI(PPM)	Remarks
[0,25) km	50.18	1.07	16.03	9.16	11.47	7.54	0.17	0.4	2.5	0.16	5.85
[25,50) km	50.08	1.17	16.55	9.37	9.9	7.75	0.16	0.79	2.86	0.25	7.24
[50,75) km	51.25	1.15	14.84	8.35	8.99	9.33	0.15	1.38	2.89	0.34	11	Extrapolating crustal thickness to 62.5km for estimating Li
Nots:
We averaged primitive magma composition for different thickness arcs, which is imparted to corresponding composition input for rhyolite-MELTS simulation, though the starting composition has small impact on crystallization simulation as long as it is basatic.
