# Supplementary material for: Lithium systematics in global arc magmas and the importance of crustal thickening for lithium enrichment
Source: Nat Commun. 2020 Oct 20;11:5313. doi: 10.1038/s41467-020-19106-z (PMC7575555; doi:10.1038/s41467-020-19106-z)
Supplement: Supplementary file 9 — Supplementary Data 6 [file 41467_2020_19106_MOESM9_ESM.xlsx]

## Sheet: Table 6 - simulation conditions
Table 6 - primary conditions for Rhyolite-MELTS simulation
Crustal Thickness	Oxygen Fugacity	Pressure	Corresponding MOHO Depth	Initial Water Contents	Mode
[0,25) km	∆FMQ+1	0.6 GPa	20km	4 wt.%	Batch Mode
[25,50) km	∆FMQ+1	1.1 GPa	40km	4 wt.%	Batch Mode
[50,75) km	∆FMQ+1	1.7 GPa	60km	4 wt.%	Batch Mode
